# Supplementary material for: Syntheses and crystal structures of a nitro–anthracene–isoxazole and its oxidation product
Source: Acta Crystallogr E Crystallogr Commun. 2022 Jun 10;78(Pt 7):703–8. doi: 10.1107/S2056989022005710 (PMC9260358; doi:10.1107/S2056989022005710)
Supplement: Supplementary file 1 [file e-78-00703-sup1.cif]

##############################################################################
#                                                                            #
# This CIF contains the data in a paper accepted for publication in          #
# Acta Crystallographica Section E. It conforms to the requirements of       #
# Notes for Authors for Acta Crystallographica Section E, and has been       #
# peer reviewed under the auspices of the IUCr Commission on Journals.       #
#                                                                            #
# Full details of the Crystallographic Information File format               #
# are given in the paper "The Crystallographic Information File (CIF):       #
# a New Standard Archive File for Crystallography" by S. R. Hall, F. H.      #
# Allen and I. D. Brown [Acta Cryst. (1991), A47, 655-685].                  #
#                                                                            #
# The current version of the core CIF dictionary is obtainable from          #
# ftp://ftp.iucr.org/pub/cif_core.dic.                                       #
#                                                                            #
# Software is freely available for graphical display of the structure(s)     #
# in this CIF. For information consult the CIF software page                 #
# http://www.iucr.org/resources/cif/software.                                #
#                                                                            #
# This file may be used for bona fide research purposes within the           #
# scientific community so long as proper attribution is given to the journal # 
# article from which it was obtained.                                        #
#                                                                            #
##############################################################################
data_I
_audit_creation_method
;
Olex2 1.3
(compiled 2020.11.12 svn.r5f609507 for OlexSys, GUI svn.r6408)
;
_chemical_name_systematic
;
Ethyl
5-methyl-3-(10-nitroanthracen-9-yl)isoxazole-4-carboxylate
;
_chemical_name_common     ?
_chemical_formula_moiety     'C21 H16 N2 O5'
_chemical_formula_sum     'C21 H16 N2 O5'
_chemical_formula_iupac     'C21 H16 N2 O5'
_chemical_formula_weight     376.36
_chemical_melting_point     ?
_chemical_absolute_configuration     ?
_space_group_crystal_system     monoclinic
_space_group_name_H-M_alt     'C 1 c 1'
_space_group_name_Hall     'C -2yc'
loop_
    _space_group_symop_operation_xyz
    'x, y, z'
    'x, -y, z+1/2'
    'x+1/2, y+1/2, z'
    'x+1/2, -y+1/2, z+1/2'
_cell_length_a     16.4968(10)
_cell_length_b     14.8697(9)
_cell_length_c     16.1836(9)
_cell_angle_alpha     90
_cell_angle_beta     114.879(3)
_cell_angle_gamma     90
_cell_volume     3601.5(4)
_cell_formula_units_Z     8
_cell_measurement_reflns_used     7597
_cell_measurement_theta_min     2.69
_cell_measurement_theta_max     20.97
_cell_measurement_temperature     99.9
_exptl_crystal_description     prism
_exptl_crystal_colour     yellow
_exptl_crystal_size_max     0.294
_exptl_crystal_size_mid     0.244
_exptl_crystal_size_min     0.223
_exptl_crystal_density_diffrn     1.388
_exptl_crystal_density_meas     ?
_exptl_crystal_density_method     ?
_exptl_crystal_F_000     1568
loop_
    _exptl_crystal_face_index_h
    _exptl_crystal_face_index_k
    _exptl_crystal_face_index_l
    _exptl_crystal_face_perp_dist
    0.00 2.00 -1.00 0.0580
    0.00 -2.00 1.00 0.1490
    2.00 1.00 0.00 0.0990
    -2.00 -1.00 0.00 0.1110
    1.00 0.00 0.00 0.1220
    -1.00 0.00 0.00 0.0750
    -2.00 -1.00 1.00 0.1060
    2.00 1.00 -1.00 0.0970
    -1.00 0.00 1.00 0.0940
    1.00 0.00 -1.00 0.0940
    -1.00 2.00 1.00 0.0130
    1.00 -2.00 -1.00 0.1220
    -1.00 1.00 2.00 0.0420
    1.00 -1.00 -2.00 0.1420
    0.00 -2.00 -1.00 0.1220
    0.00 2.00 1.00 0.0030
_exptl_absorpt_coefficient_mu     0.101
_exptl_absorpt_correction_type     none
_exptl_absorpt_process_details     ?
_exptl_absorpt_correction_T_min     ?
_exptl_absorpt_correction_T_max     ?
_diffrn_ambient_temperature     99.9
_diffrn_source     '2 kW sealed X-ray tube'
_diffrn_source_power     1.5
_diffrn_source_voltage     50.0
_diffrn_source_current     30.0
_diffrn_radiation_type     MoK\a
_diffrn_radiation_wavelength     0.71073
_diffrn_measurement_device_type     'Bruker SMART Breeze CCD'
_diffrn_measurement_method     '\f and \w scans'
_diffrn_detector_area_resol_mean     ?
_diffrn_reflns_number     45790
_diffrn_reflns_av_R_equivalents     0.0536
_diffrn_reflns_av_unetI/netI     0.0406
_diffrn_reflns_theta_min     2.691
_diffrn_reflns_theta_max     26.722
_diffrn_reflns_theta_full     25.242
_diffrn_measured_fraction_theta_max     0.999
_diffrn_measured_fraction_theta_full     0.999
_diffrn_reflns_limit_h_min     -20
_diffrn_reflns_limit_h_max     20
_diffrn_reflns_limit_k_min     -18
_diffrn_reflns_limit_k_max     18
_diffrn_reflns_limit_l_min     -20
_diffrn_reflns_limit_l_max     20
_diffrn_standards_number     0
_refine_special_details     ?
_reflns_number_total     7615
_reflns_number_gt     5596
_reflns_threshold_expression     'I > 2\s(I)'
_refine_ls_structure_factor_coef     Fsqd
_refine_ls_matrix_type     full
_refine_ls_R_factor_all     0.0863
_refine_ls_R_factor_gt     0.0587
_refine_ls_wR_factor_gt     0.1416
_refine_ls_wR_factor_ref     0.1584
_refine_ls_goodness_of_fit_ref     1.022
_refine_ls_restrained_S_all     1.021
_refine_ls_number_reflns     7615
_refine_ls_number_parameters     546
_refine_ls_number_restraints     2
_refine_ls_hydrogen_treatment     mixed
_refine_ls_weighting_scheme     calc
_refine_ls_weighting_details
              'w=1/[\s^2^(Fo^2^)+(0.0864P)^2^+2.3310P] where P=(Fo^2^+2Fc^2^)/3'
_atom_sites_solution_hydrogens     mixed
_atom_sites_solution_primary     direct
_atom_sites_solution_secondary     ?
_refine_ls_shift/su_max     0.000
_refine_ls_shift/su_mean     0.000
_refine_diff_density_max     0.549
_refine_diff_density_min     -0.190
_refine_ls_extinction_method     none
_refine_ls_extinction_coef     .
_refine_ls_abs_structure_details
;
Flack <i>x</i> determined using 2257 quotients
[(<i>I</i>^+^)-(<i>I</i>^-^)]/[(<i>I</i>^+^)+(<i>I</i>^-^)]
(Parsons <i>et al.</i>,  2013)
;
_refine_ls_abs_structure_Flack     0.5(4)
loop_
    _atom_type_symbol
    _atom_type_description
    _atom_type_scat_dispersion_real
    _atom_type_scat_dispersion_imag
    _atom_type_scat_source
    'C' 'C' 0.0033 0.0016
                         'International Tables Vol C Tables 4.2.6.8 and 6.1.1.4'
    'H' 'H' 0.0000 0.0000
                         'International Tables Vol C Tables 4.2.6.8 and 6.1.1.4'
    'N' 'N' 0.0061 0.0033
                         'International Tables Vol C Tables 4.2.6.8 and 6.1.1.4'
    'O' 'O' 0.0106 0.0060
                         'International Tables Vol C Tables 4.2.6.8 and 6.1.1.4'
_computing_data_collection
;
APEX2 (Bruker, 2012)
;
_computing_cell_refinement
;
SAINT (Bruker, 2018)
;
_computing_data_reduction
;
SAINT (Bruker, 2018)
;
_computing_structure_solution
;
SHELXS  (Sheldrick, 2008)
;
_computing_structure_refinement
;
<i>SHELXL2018/1</i> (Sheldrick, 2015)
;
_computing_molecular_graphics
;
<i>OLEX2</i> (Dolomanov <i>et al.</i>,  2009)
;
_computing_publication_material
;
<i>OLEX2</i> (Dolomanov <i>et al.</i>,  2009)
;
loop_
    _atom_site_type_symbol
    _atom_site_label
    _atom_site_fract_x
    _atom_site_fract_y
    _atom_site_fract_z
    _atom_site_U_iso_or_equiv
    _atom_site_adp_type
    _atom_site_calc_flag
    _atom_site_occupancy
    _atom_site_disorder_assembly
    _atom_site_disorder_group
    O O1 0.3319(3) 0.2201(3) 0.5466(2) 0.0487(9) Uani d 1 . .
    O O2 0.3808(2) 0.0465(3) 0.3397(2) 0.0459(9) Uani d 1 . .
    O O3 0.4880(2) 0.0385(3) 0.4815(2) 0.0471(9) Uani d 1 . .
    N N1 0.2636(3) 0.2332(3) 0.4569(3) 0.0440(10) Uani d 1 . .
    C C1 0.3269(3) 0.2892(3) 0.2833(4) 0.0392(11) Uani d 1 . .
    H H1 0.363669 0.290494 0.346904 0.047 Uiso calc 1 . .
    C C2 0.3469(4) 0.3427(4) 0.2259(4) 0.0519(14) Uani d 1 . .
    H H2 0.397851 0.380760 0.250073 0.062 Uiso calc 1 . .
    C C3 0.2934(4) 0.3424(4) 0.1320(4) 0.0548(15) Uani d 1 . .
    H H3 0.308016 0.380624 0.093210 0.066 Uiso calc 1 . .
    C C4 0.2203(4) 0.2876(4) 0.0955(4) 0.0471(13) Uani d 1 . .
    H H4 0.184644 0.288156 0.031651 0.056 Uiso calc 1 . .
    C C5 0.0334(3) 0.0476(3) 0.1397(3) 0.0375(11) Uani d 1 . .
    H H5 0.001(4) 0.040(3) 0.083(4) 0.045(15) Uiso d 1 . .
    C C6 0.0166(4) -0.0086(4) 0.1956(4) 0.0447(13) Uani d 1 . .
    H H6 -0.030(4) -0.042(4) 0.171(4) 0.042(15) Uiso d 1 . .
    C C7 0.0677(3) -0.0057(4) 0.2910(3) 0.0433(12) Uani d 1 . .
    H H7 0.054540 -0.045527 0.329570 0.052 Uiso calc 1 . .
    C C8 0.1361(3) 0.0548(3) 0.3273(3) 0.0363(11) Uani d 1 . .
    H H8 0.170089 0.056581 0.391448 0.044 Uiso calc 1 . .
    C C9 0.2294(3) 0.1746(3) 0.3054(3) 0.0335(10) Uani d 1 . .
    C C10 0.1272(3) 0.1697(3) 0.1202(3) 0.0359(11) Uani d 1 . .
    C C11 0.1972(3) 0.2301(3) 0.1519(3) 0.0354(11) Uani d 1 . .
    C C12 0.2511(3) 0.2315(3) 0.2482(3) 0.0326(10) Uani d 1 . .
    C C13 0.1573(3) 0.1148(3) 0.2714(3) 0.0295(10) Uani d 1 . .
    C C14 0.1042(3) 0.1105(3) 0.1749(3) 0.0325(10) Uani d 1 . .
    C C15 0.2857(3) 0.1785(3) 0.4056(3) 0.0330(10) Uani d 1 . .
    C C16 0.3647(3) 0.1298(3) 0.4562(3) 0.0353(10) Uani d 1 . .
    C C17 0.3904(3) 0.1590(4) 0.5441(3) 0.0404(12) Uani d 1 . .
    C C18 0.4659(4) 0.1363(4) 0.6323(3) 0.0537(15) Uani d 1 . .
    H H18A 0.516186 0.176866 0.642774 0.081 Uiso calc 1 . .
    H H18B 0.484587 0.074058 0.630503 0.081 Uiso calc 1 . .
    H H18C 0.446894 0.143120 0.681695 0.081 Uiso calc 1 . .
    C C19 0.4107(3) 0.0671(4) 0.4186(3) 0.0402(12) Uani d 1 . .
    C C20 0.5375(4) -0.0214(4) 0.4483(4) 0.0517(14) Uani d 1 . .
    H H20A 0.556563 0.011073 0.406087 0.062 Uiso calc 1 . .
    H H20B 0.499576 -0.072871 0.415356 0.062 Uiso calc 1 . .
    C C21 0.6175(4) -0.0541(4) 0.5297(4) 0.0585(15) Uani d 1 . .
    H H21A 0.651142 -0.096711 0.509947 0.088 Uiso calc 1 . .
    H H21B 0.597864 -0.083994 0.572036 0.088 Uiso calc 1 . .
    H H21C 0.655804 -0.002855 0.560146 0.088 Uiso calc 1 . .
    O O4 0.1027(18) 0.111(3) -0.022(3) 0.072(6) Uani d 0.572(13) A 1
    O O5 -0.0003(7) 0.1959(10) -0.0102(7) 0.068(3) Uani d 0.572(13) A 1
    N N2 0.076(3) 0.156(2) 0.025(3) 0.039(4) Uani d 0.572(13) A 1
    O O4A 0.073(3) 0.105(4) -0.022(4) 0.072(6) Uani d 0.428(13) A 2
    O O5A 0.0259(10) 0.2395(14) -0.0113(10) 0.068(3) Uani d 0.428(13) A 2
    N N2A 0.066(4) 0.178(3) 0.017(4) 0.039(4) Uani d 0.428(13) A 2
    O O6 0.4350(3) 0.7239(3) 0.2788(2) 0.0553(11) Uani d 1 . .
    O O7 0.3756(2) 0.5736(2) 0.4917(2) 0.0424(8) Uani d 1 . .
    O O8 0.2920(2) 0.5316(2) 0.3474(2) 0.0422(8) Uani d 1 . .
    N N3 0.4850(3) 0.7577(3) 0.3678(3) 0.0561(13) Uani d 1 . .
    N N4 0.6061(3) 0.7796(3) 0.8043(3) 0.0495(12) Uani d 1 . .
    C C22 0.3713(4) 0.8310(4) 0.4975(4) 0.0506(14) Uani d 1 . .
    H H22 0.347573 0.821907 0.433552 0.061 Uiso calc 1 . .
    C C23 0.3270(4) 0.8841(4) 0.5326(4) 0.0600(16) Uani d 1 . .
    H H23 0.272392 0.911450 0.492941 0.072 Uiso calc 1 . .
    C C24 0.3606(4) 0.8994(4) 0.6269(4) 0.0568(15) Uani d 1 . .
    H H24 0.328476 0.936589 0.650609 0.068 Uiso calc 1 . .
    C C25 0.4393(4) 0.8609(3) 0.6845(4) 0.0506(14) Uani d 1 . .
    H H25 0.461760 0.872032 0.748095 0.061 Uiso calc 1 . .
    C C26 0.6969(3) 0.6606(4) 0.7304(3) 0.0471(13) Uani d 1 . .
    H H26 0.721891 0.669551 0.794480 0.057 Uiso calc 1 . .
    C C27 0.7377(4) 0.6055(5) 0.6938(5) 0.0650(17) Uani d 1 . .
    H H27 0.792063 0.577059 0.732452 0.078 Uiso calc 1 . .
    C C28 0.7018(4) 0.5891(5) 0.6000(4) 0.0635(17) Uani d 1 . .
    H H28 0.731967 0.549990 0.575834 0.076 Uiso calc 1 . .
    C C29 0.6250(4) 0.6284(4) 0.5438(4) 0.0481(13) Uani d 1 . .
    H H29 0.600529 0.615429 0.480499 0.058 Uiso calc 1 . .
    C C30 0.4988(4) 0.7306(4) 0.5209(3) 0.0405(12) Uani d 1 . .
    C C31 0.5696(3) 0.7629(3) 0.7055(3) 0.0364(11) Uani d 1 . .
    C C32 0.4875(3) 0.8051(3) 0.6514(3) 0.0381(11) Uani d 1 . .
    C C33 0.4527(3) 0.7886(3) 0.5551(3) 0.0400(12) Uani d 1 . .
    C C34 0.5802(3) 0.6883(3) 0.5776(3) 0.0349(11) Uani d 1 . .
    C C35 0.6165(3) 0.7057(3) 0.6735(3) 0.0369(11) Uani d 1 . .
    C C36 0.4597(4) 0.7112(3) 0.4208(3) 0.0413(12) Uani d 1 . .
    C C37 0.3956(3) 0.6454(3) 0.3713(3) 0.0370(11) Uani d 1 . .
    C C38 0.3817(3) 0.6569(4) 0.2828(3) 0.0429(12) Uani d 1 . .
    C C39 0.3211(4) 0.6178(4) 0.1946(3) 0.0478(13) Uani d 1 . .
    H H39A 0.316485 0.552762 0.201431 0.072 Uiso calc 1 . .
    H H39B 0.344798 0.629473 0.149346 0.072 Uiso calc 1 . .
    H H39C 0.261828 0.645184 0.174453 0.072 Uiso calc 1 . .
    C C40 0.3545(3) 0.5804(3) 0.4101(3) 0.0365(11) Uani d 1 . .
    C C41 0.2435(4) 0.4683(4) 0.3801(4) 0.0487(13) Uani d 1 . .
    H H41A 0.226101 0.498471 0.424769 0.058 Uiso calc 1 . .
    H H41B 0.282252 0.416477 0.410479 0.058 Uiso calc 1 . .
    C C42 0.1625(4) 0.4370(4) 0.3006(4) 0.0563(15) Uani d 1 . .
    H H42A 0.180119 0.410741 0.255014 0.084 Uiso calc 1 . .
    H H42B 0.122459 0.488051 0.273756 0.084 Uiso calc 1 . .
    H H42C 0.131623 0.391508 0.320559 0.084 Uiso calc 1 . .
    O O9 0.5612(9) 0.7525(10) 0.8442(5) 0.075(5) Uani d 0.64(3) B 1
    O O10 0.6744(11) 0.8219(11) 0.8389(6) 0.076(4) Uani d 0.64(3) B 1
    O O9A 0.6187(17) 0.7124(9) 0.8578(8) 0.060(6) Uani d 0.36(3) B 2
    O O10A 0.6276(15) 0.8540(10) 0.8356(9) 0.054(5) Uani d 0.36(3) B 2
loop_
    _atom_site_aniso_label
    _atom_site_aniso_U_11
    _atom_site_aniso_U_22
    _atom_site_aniso_U_33
    _atom_site_aniso_U_12
    _atom_site_aniso_U_13
    _atom_site_aniso_U_23
    O1 0.052(2) 0.056(2) 0.0267(19) 0.0025(19) 0.0058(17) -0.0110(15)
    O2 0.045(2) 0.058(2) 0.0280(19) 0.0043(17) 0.0083(16) -0.0063(15)
    O3 0.037(2) 0.066(2) 0.0312(19) 0.0086(18) 0.0079(16) -0.0030(17)
    N1 0.044(2) 0.049(3) 0.029(2) 0.006(2) 0.0054(19) 0.0002(19)
    C1 0.031(3) 0.041(3) 0.038(3) -0.006(2) 0.008(2) 0.003(2)
    C2 0.044(3) 0.057(3) 0.055(4) -0.015(3) 0.021(3) 0.001(3)
    C3 0.050(3) 0.069(4) 0.048(3) -0.011(3) 0.023(3) 0.018(3)
    C4 0.048(3) 0.060(3) 0.031(3) -0.003(3) 0.015(2) 0.006(2)
    C5 0.031(3) 0.050(3) 0.026(2) -0.009(2) 0.007(2) -0.008(2)
    C6 0.035(3) 0.053(3) 0.044(3) -0.019(3) 0.015(2) -0.009(2)
    C7 0.044(3) 0.050(3) 0.039(3) -0.012(2) 0.020(2) 0.001(2)
    C8 0.037(3) 0.046(3) 0.027(2) -0.004(2) 0.014(2) -0.003(2)
    C9 0.029(2) 0.040(3) 0.029(2) -0.001(2) 0.0097(19) -0.002(2)
    C10 0.032(2) 0.049(3) 0.022(2) 0.000(2) 0.0062(19) -0.001(2)
    C11 0.031(2) 0.042(3) 0.032(2) -0.002(2) 0.012(2) 0.006(2)
    C12 0.028(2) 0.038(2) 0.030(2) -0.0012(19) 0.0099(19) 0.0026(19)
    C13 0.029(2) 0.033(2) 0.025(2) 0.0011(18) 0.0104(19) -0.0022(18)
    C14 0.026(2) 0.043(3) 0.029(2) -0.001(2) 0.0112(19) -0.005(2)
    C15 0.037(3) 0.035(3) 0.024(2) -0.007(2) 0.011(2) -0.0030(19)
    C16 0.033(2) 0.043(3) 0.023(2) -0.006(2) 0.0047(19) -0.004(2)
    C17 0.038(3) 0.047(3) 0.026(2) -0.005(2) 0.004(2) -0.004(2)
    C18 0.053(3) 0.073(4) 0.019(2) 0.000(3) -0.001(2) -0.007(2)
    C19 0.041(3) 0.048(3) 0.028(3) -0.008(2) 0.011(2) -0.003(2)
    C20 0.051(3) 0.060(4) 0.045(3) 0.010(3) 0.021(3) 0.002(3)
    C21 0.049(3) 0.069(4) 0.050(4) 0.009(3) 0.014(3) 0.009(3)
    O4 0.100(19) 0.068(6) 0.035(2) 0.004(14) 0.015(12) -0.010(3)
    O5 0.031(6) 0.118(10) 0.044(3) 0.013(5) 0.007(4) 0.017(5)
    N2 0.037(10) 0.044(15) 0.025(7) 0.008(10) 0.003(7) 0.018(9)
    O4A 0.100(19) 0.068(6) 0.035(2) 0.004(14) 0.015(12) -0.010(3)
    O5A 0.031(6) 0.118(10) 0.044(3) 0.013(5) 0.007(4) 0.017(5)
    N2A 0.037(10) 0.044(15) 0.025(7) 0.008(10) 0.003(7) 0.018(9)
    O6 0.065(3) 0.058(2) 0.031(2) -0.017(2) 0.0094(19) 0.0037(16)
    O7 0.047(2) 0.052(2) 0.0246(17) 0.0098(17) 0.0108(15) 0.0032(14)
    O8 0.050(2) 0.0442(19) 0.0293(18) -0.0018(17) 0.0132(16) -0.0044(15)
    N3 0.063(3) 0.058(3) 0.034(2) -0.016(2) 0.008(2) -0.003(2)
    N4 0.052(3) 0.050(3) 0.032(2) -0.015(2) 0.003(2) -0.006(2)
    C22 0.045(3) 0.056(3) 0.038(3) 0.005(3) 0.005(2) 0.002(3)
    C23 0.055(4) 0.053(3) 0.057(4) 0.017(3) 0.010(3) 0.003(3)
    C24 0.064(4) 0.045(3) 0.060(4) 0.014(3) 0.024(3) -0.002(3)
    C25 0.061(4) 0.039(3) 0.045(3) -0.005(3) 0.015(3) -0.008(2)
    C26 0.041(3) 0.059(3) 0.030(3) 0.002(3) 0.004(2) 0.014(2)
    C27 0.047(3) 0.085(5) 0.058(4) 0.024(3) 0.016(3) 0.016(3)
    C28 0.058(4) 0.085(5) 0.047(3) 0.026(3) 0.021(3) 0.008(3)
    C29 0.044(3) 0.067(4) 0.032(3) 0.007(3) 0.014(2) 0.007(3)
    C30 0.045(3) 0.041(3) 0.029(3) -0.004(2) 0.010(2) 0.000(2)
    C31 0.042(3) 0.037(2) 0.023(2) -0.008(2) 0.007(2) -0.0019(19)
    C32 0.042(3) 0.033(2) 0.034(3) -0.005(2) 0.012(2) -0.001(2)
    C33 0.041(3) 0.038(3) 0.030(3) -0.003(2) 0.004(2) -0.003(2)
    C34 0.035(3) 0.037(2) 0.027(2) -0.006(2) 0.007(2) 0.0038(19)
    C35 0.035(3) 0.040(3) 0.028(2) -0.009(2) 0.005(2) 0.005(2)
    C36 0.048(3) 0.041(3) 0.025(2) 0.004(2) 0.006(2) 0.006(2)
    C37 0.039(3) 0.039(3) 0.023(2) 0.005(2) 0.003(2) -0.0026(19)
    C38 0.043(3) 0.043(3) 0.032(3) -0.002(2) 0.006(2) 0.002(2)
    C39 0.052(3) 0.056(3) 0.028(3) -0.007(3) 0.009(2) -0.002(2)
    C40 0.038(3) 0.035(3) 0.034(3) 0.010(2) 0.012(2) -0.002(2)
    C41 0.051(3) 0.057(3) 0.042(3) -0.004(3) 0.024(3) -0.001(2)
    C42 0.050(3) 0.066(4) 0.054(4) -0.002(3) 0.023(3) -0.010(3)
    O9 0.093(9) 0.100(9) 0.038(4) -0.031(8) 0.032(5) -0.006(4)
    O10 0.065(7) 0.104(8) 0.044(4) -0.036(7) 0.008(5) -0.009(5)
    O9A 0.100(16) 0.045(7) 0.032(6) 0.009(7) 0.023(7) 0.007(5)
    O10A 0.048(10) 0.047(8) 0.048(7) -0.023(7) 0.003(7) -0.014(5)
_geom_special_details
;
 All esds (except the esd in the dihedral angle between two l.s. planes)
 are estimated using the full covariance matrix.  The cell esds are taken
 into account individually in the estimation of esds in distances, angles
 and torsion angles; correlations between esds in cell parameters are only
 used when they are defined by crystal symmetry.  An approximate (isotropic)
 treatment of cell esds is used for estimating esds involving l.s. planes.
;
loop_
    _geom_bond_atom_site_label_1
    _geom_bond_atom_site_label_2
    _geom_bond_site_symmetry_2
    _geom_bond_distance
    _geom_bond_publ_flag
    O1 N1 . 1.428(5) ?
    O1 C17 . 1.338(7) ?
    O2 C19 . 1.199(6) ?
    O3 C19 . 1.324(6) ?
    O3 C20 . 1.455(7) ?
    N1 C15 . 1.318(6) ?
    C1 H1 . 0.9500 ?
    C1 C2 . 1.365(7) ?
    C1 C12 . 1.423(7) ?
    C2 H2 . 0.9500 ?
    C2 C3 . 1.401(8) ?
    C3 H3 . 0.9500 ?
    C3 C4 . 1.366(8) ?
    C4 H4 . 0.9500 ?
    C4 C11 . 1.416(7) ?
    C5 H5 . 0.86(6) ?
    C5 C6 . 1.343(7) ?
    C5 C14 . 1.416(7) ?
    C6 H6 . 0.85(6) ?
    C6 C7 . 1.415(7) ?
    C7 H7 . 0.9500 ?
    C7 C8 . 1.367(7) ?
    C8 H8 . 0.9500 ?
    C8 C13 . 1.415(6) ?
    C9 C12 . 1.408(7) ?
    C9 C13 . 1.399(6) ?
    C9 C15 . 1.493(6) ?
    C10 C11 . 1.380(7) ?
    C10 C14 . 1.407(7) ?
    C10 N2 . 1.43(5) ?
    C10 N2A . 1.55(6) ?
    C11 C12 . 1.433(6) ?
    C13 C14 . 1.436(6) ?
    C15 C16 . 1.413(7) ?
    C16 C17 . 1.373(7) ?
    C16 C19 . 1.485(7) ?
    C17 C18 . 1.485(7) ?
    C18 H18A . 0.9800 ?
    C18 H18B . 0.9800 ?
    C18 H18C . 0.9800 ?
    C20 H20A . 0.9900 ?
    C20 H20B . 0.9900 ?
    C20 C21 . 1.500(8) ?
    C21 H21A . 0.9800 ?
    C21 H21B . 0.9800 ?
    C21 H21C . 0.9800 ?
    O4 N2 . 1.22(6) ?
    O5 N2 . 1.29(4) ?
    O4A N2A . 1.27(9) ?
    O5A N2A . 1.11(4) ?
    O6 N3 . 1.418(6) ?
    O6 C38 . 1.349(7) ?
    O7 C40 . 1.219(6) ?
    O8 C40 . 1.319(6) ?
    O8 C41 . 1.470(6) ?
    N3 C36 . 1.301(7) ?
    N4 C31 . 1.474(6) ?
    N4 O9 . 1.237(9) ?
    N4 O10 . 1.203(11) ?
    N4 O9A . 1.281(13) ?
    N4 O10A . 1.206(14) ?
    C22 H22 . 0.9500 ?
    C22 C23 . 1.352(8) ?
    C22 C33 . 1.420(8) ?
    C23 H23 . 0.9500 ?
    C23 C24 . 1.406(9) ?
    C24 H24 . 0.9500 ?
    C24 C25 . 1.366(9) ?
    C25 H25 . 0.9500 ?
    C25 C32 . 1.403(8) ?
    C26 H26 . 0.9500 ?
    C26 C27 . 1.346(9) ?
    C26 C35 . 1.425(7) ?
    C27 H27 . 0.9500 ?
    C27 C28 . 1.399(9) ?
    C28 H28 . 0.9500 ?
    C28 C29 . 1.343(8) ?
    C29 H29 . 0.9500 ?
    C29 C34 . 1.406(7) ?
    C30 C33 . 1.408(8) ?
    C30 C34 . 1.416(7) ?
    C30 C36 . 1.498(7) ?
    C31 C32 . 1.413(7) ?
    C31 C35 . 1.388(7) ?
    C32 C33 . 1.438(7) ?
    C34 C35 . 1.433(7) ?
    C36 C37 . 1.415(7) ?
    C37 C38 . 1.362(7) ?
    C37 C40 . 1.465(7) ?
    C38 C39 . 1.474(7) ?
    C39 H39A . 0.9800 ?
    C39 H39B . 0.9800 ?
    C39 H39C . 0.9800 ?
    C41 H41A . 0.9900 ?
    C41 H41B . 0.9900 ?
    C41 C42 . 1.488(8) ?
    C42 H42A . 0.9800 ?
    C42 H42B . 0.9800 ?
    C42 H42C . 0.9800 ?
loop_
    _geom_angle_atom_site_label_1
    _geom_angle_atom_site_label_2
    _geom_angle_atom_site_label_3
    _geom_angle_site_symmetry_1
    _geom_angle_site_symmetry_3
    _geom_angle
    _geom_angle_publ_flag
    C17 O1 N1 . . 109.5(3) ?
    C19 O3 C20 . . 114.9(4) ?
    C15 N1 O1 . . 104.3(4) ?
    C2 C1 H1 . . 119.9 ?
    C2 C1 C12 . . 120.2(5) ?
    C12 C1 H1 . . 119.9 ?
    C1 C2 H2 . . 119.5 ?
    C1 C2 C3 . . 120.9(5) ?
    C3 C2 H2 . . 119.5 ?
    C2 C3 H3 . . 119.7 ?
    C4 C3 C2 . . 120.6(5) ?
    C4 C3 H3 . . 119.7 ?
    C3 C4 H4 . . 119.7 ?
    C3 C4 C11 . . 120.7(5) ?
    C11 C4 H4 . . 119.7 ?
    C6 C5 H5 . . 115(4) ?
    C6 C5 C14 . . 120.7(5) ?
    C14 C5 H5 . . 124(4) ?
    C5 C6 H6 . . 116(4) ?
    C5 C6 C7 . . 121.2(5) ?
    C7 C6 H6 . . 122(4) ?
    C6 C7 H7 . . 120.2 ?
    C8 C7 C6 . . 119.6(5) ?
    C8 C7 H7 . . 120.2 ?
    C7 C8 H8 . . 119.3 ?
    C7 C8 C13 . . 121.4(4) ?
    C13 C8 H8 . . 119.3 ?
    C12 C9 C15 . . 118.5(4) ?
    C13 C9 C12 . . 122.2(4) ?
    C13 C9 C15 . . 119.3(4) ?
    C11 C10 C14 . . 125.3(4) ?
    C11 C10 N2 . . 121.3(18) ?
    C11 C10 N2A . . 115(2) ?
    C14 C10 N2 . . 113.2(17) ?
    C14 C10 N2A . . 120(2) ?
    C4 C11 C12 . . 118.7(4) ?
    C10 C11 C4 . . 124.3(4) ?
    C10 C11 C12 . . 117.0(4) ?
    C1 C12 C11 . . 118.9(4) ?
    C9 C12 C1 . . 121.6(4) ?
    C9 C12 C11 . . 119.5(4) ?
    C8 C13 C14 . . 117.8(4) ?
    C9 C13 C8 . . 123.2(4) ?
    C9 C13 C14 . . 119.0(4) ?
    C5 C14 C13 . . 119.3(4) ?
    C10 C14 C5 . . 123.7(4) ?
    C10 C14 C13 . . 117.0(4) ?
    N1 C15 C9 . . 119.8(4) ?
    N1 C15 C16 . . 112.6(4) ?
    C16 C15 C9 . . 127.6(4) ?
    C15 C16 C19 . . 126.2(4) ?
    C17 C16 C15 . . 104.2(4) ?
    C17 C16 C19 . . 129.4(4) ?
    O1 C17 C16 . . 109.5(4) ?
    O1 C17 C18 . . 116.7(4) ?
    C16 C17 C18 . . 133.8(5) ?
    C17 C18 H18A . . 109.5 ?
    C17 C18 H18B . . 109.5 ?
    C17 C18 H18C . . 109.5 ?
    H18A C18 H18B . . 109.5 ?
    H18A C18 H18C . . 109.5 ?
    H18B C18 H18C . . 109.5 ?
    O2 C19 O3 . . 124.6(5) ?
    O2 C19 C16 . . 123.0(5) ?
    O3 C19 C16 . . 112.3(4) ?
    O3 C20 H20A . . 110.3 ?
    O3 C20 H20B . . 110.3 ?
    O3 C20 C21 . . 107.3(5) ?
    H20A C20 H20B . . 108.5 ?
    C21 C20 H20A . . 110.3 ?
    C21 C20 H20B . . 110.3 ?
    C20 C21 H21A . . 109.5 ?
    C20 C21 H21B . . 109.5 ?
    C20 C21 H21C . . 109.5 ?
    H21A C21 H21B . . 109.5 ?
    H21A C21 H21C . . 109.5 ?
    H21B C21 H21C . . 109.5 ?
    O4 N2 C10 . . 123(3) ?
    O4 N2 O5 . . 122(4) ?
    O5 N2 C10 . . 116(3) ?
    O4A N2A C10 . . 108(3) ?
    O5A N2A C10 . . 121(5) ?
    O5A N2A O4A . . 131(6) ?
    C38 O6 N3 . . 109.0(4) ?
    C40 O8 C41 . . 116.3(4) ?
    C36 N3 O6 . . 105.7(4) ?
    O9 N4 C31 . . 116.7(5) ?
    O10 N4 C31 . . 118.0(6) ?
    O10 N4 O9 . . 125.2(7) ?
    O9A N4 C31 . . 118.6(6) ?
    O10A N4 C31 . . 121.6(8) ?
    O10A N4 O9A . . 119.7(9) ?
    C23 C22 H22 . . 119.6 ?
    C23 C22 C33 . . 120.9(5) ?
    C33 C22 H22 . . 119.6 ?
    C22 C23 H23 . . 119.5 ?
    C22 C23 C24 . . 121.0(5) ?
    C24 C23 H23 . . 119.5 ?
    C23 C24 H24 . . 120.0 ?
    C25 C24 C23 . . 120.0(6) ?
    C25 C24 H24 . . 120.0 ?
    C24 C25 H25 . . 119.4 ?
    C24 C25 C32 . . 121.1(5) ?
    C32 C25 H25 . . 119.4 ?
    C27 C26 H26 . . 119.9 ?
    C27 C26 C35 . . 120.2(5) ?
    C35 C26 H26 . . 119.9 ?
    C26 C27 H27 . . 119.3 ?
    C26 C27 C28 . . 121.5(5) ?
    C28 C27 H27 . . 119.3 ?
    C27 C28 H28 . . 119.8 ?
    C29 C28 C27 . . 120.4(6) ?
    C29 C28 H28 . . 119.8 ?
    C28 C29 H29 . . 119.6 ?
    C28 C29 C34 . . 120.9(5) ?
    C34 C29 H29 . . 119.6 ?
    C33 C30 C34 . . 122.7(4) ?
    C33 C30 C36 . . 119.0(5) ?
    C34 C30 C36 . . 118.3(5) ?
    C32 C31 N4 . . 116.4(4) ?
    C35 C31 N4 . . 118.1(4) ?
    C35 C31 C32 . . 125.5(4) ?
    C25 C32 C31 . . 125.2(5) ?
    C25 C32 C33 . . 118.9(5) ?
    C31 C32 C33 . . 115.9(5) ?
    C22 C33 C32 . . 118.1(5) ?
    C30 C33 C22 . . 122.2(5) ?
    C30 C33 C32 . . 119.7(5) ?
    C29 C34 C30 . . 122.7(4) ?
    C29 C34 C35 . . 119.1(4) ?
    C30 C34 C35 . . 118.2(5) ?
    C26 C35 C34 . . 117.8(5) ?
    C31 C35 C26 . . 124.1(4) ?
    C31 C35 C34 . . 118.0(4) ?
    N3 C36 C30 . . 119.9(5) ?
    N3 C36 C37 . . 111.5(4) ?
    C37 C36 C30 . . 128.6(5) ?
    C36 C37 C40 . . 125.7(4) ?
    C38 C37 C36 . . 105.3(5) ?
    C38 C37 C40 . . 129.0(5) ?
    O6 C38 C37 . . 108.6(4) ?
    O6 C38 C39 . . 115.7(4) ?
    C37 C38 C39 . . 135.6(5) ?
    C38 C39 H39A . . 109.5 ?
    C38 C39 H39B . . 109.5 ?
    C38 C39 H39C . . 109.5 ?
    H39A C39 H39B . . 109.5 ?
    H39A C39 H39C . . 109.5 ?
    H39B C39 H39C . . 109.5 ?
    O7 C40 O8 . . 124.2(5) ?
    O7 C40 C37 . . 123.0(5) ?
    O8 C40 C37 . . 112.7(4) ?
    O8 C41 H41A . . 110.0 ?
    O8 C41 H41B . . 110.0 ?
    O8 C41 C42 . . 108.4(5) ?
    H41A C41 H41B . . 108.4 ?
    C42 C41 H41A . . 110.0 ?
    C42 C41 H41B . . 110.0 ?
    C41 C42 H42A . . 109.5 ?
    C41 C42 H42B . . 109.5 ?
    C41 C42 H42C . . 109.5 ?
    H42A C42 H42B . . 109.5 ?
    H42A C42 H42C . . 109.5 ?
    H42B C42 H42C . . 109.5 ?
loop_
    _geom_torsion_atom_site_label_1
    _geom_torsion_atom_site_label_2
    _geom_torsion_atom_site_label_3
    _geom_torsion_atom_site_label_4
    _geom_torsion_site_symmetry_1
    _geom_torsion_site_symmetry_2
    _geom_torsion_site_symmetry_3
    _geom_torsion_site_symmetry_4
    _geom_torsion
    _geom_torsion_publ_flag
    O1 N1 C15 C9 . . . . -179.2(4) ?
    O1 N1 C15 C16 . . . . 0.1(5) ?
    N1 O1 C17 C16 . . . . -0.1(6) ?
    N1 O1 C17 C18 . . . . -179.4(5) ?
    N1 C15 C16 C17 . . . . -0.1(6) ?
    N1 C15 C16 C19 . . . . -176.0(5) ?
    C1 C2 C3 C4 . . . . -0.7(9) ?
    C2 C1 C12 C9 . . . . 179.1(5) ?
    C2 C1 C12 C11 . . . . 0.6(7) ?
    C2 C3 C4 C11 . . . . 0.0(9) ?
    C3 C4 C11 C10 . . . . -176.7(5) ?
    C3 C4 C11 C12 . . . . 1.0(8) ?
    C4 C11 C12 C1 . . . . -1.2(7) ?
    C4 C11 C12 C9 . . . . -179.8(5) ?
    C5 C6 C7 C8 . . . . -0.6(8) ?
    C6 C5 C14 C10 . . . . 178.2(5) ?
    C6 C5 C14 C13 . . . . -1.0(7) ?
    C6 C7 C8 C13 . . . . -0.2(8) ?
    C7 C8 C13 C9 . . . . -176.8(5) ?
    C7 C8 C13 C14 . . . . 0.3(7) ?
    C8 C13 C14 C5 . . . . 0.2(6) ?
    C8 C13 C14 C10 . . . . -179.0(4) ?
    C9 C13 C14 C5 . . . . 177.5(4) ?
    C9 C13 C14 C10 . . . . -1.7(6) ?
    C9 C15 C16 C17 . . . . 179.1(5) ?
    C9 C15 C16 C19 . . . . 3.2(8) ?
    C10 C11 C12 C1 . . . . 176.6(5) ?
    C10 C11 C12 C9 . . . . -2.0(7) ?
    C11 C10 C14 C5 . . . . -178.2(5) ?
    C11 C10 C14 C13 . . . . 1.0(7) ?
    C11 C10 N2 O4 . . . . 77(4) ?
    C11 C10 N2 O5 . . . . -101(3) ?
    C11 C10 N2A O4A . . . . 115(4) ?
    C11 C10 N2A O5A . . . . -64(6) ?
    C12 C1 C2 C3 . . . . 0.4(9) ?
    C12 C9 C13 C8 . . . . 177.7(4) ?
    C12 C9 C13 C14 . . . . 0.7(7) ?
    C12 C9 C15 N1 . . . . 91.6(6) ?
    C12 C9 C15 C16 . . . . -87.6(6) ?
    C13 C9 C12 C1 . . . . -177.3(5) ?
    C13 C9 C12 C11 . . . . 1.3(7) ?
    C13 C9 C15 N1 . . . . -88.6(6) ?
    C13 C9 C15 C16 . . . . 92.3(6) ?
    C14 C5 C6 C7 . . . . 1.2(8) ?
    C14 C10 C11 C4 . . . . 178.5(5) ?
    C14 C10 C11 C12 . . . . 0.8(7) ?
    C14 C10 N2 O4 . . . . -97(4) ?
    C14 C10 N2 O5 . . . . 85(3) ?
    C14 C10 N2A O4A . . . . -71(5) ?
    C14 C10 N2A O5A . . . . 110(5) ?
    C15 C9 C12 C1 . . . . 2.6(7) ?
    C15 C9 C12 C11 . . . . -178.9(4) ?
    C15 C9 C13 C8 . . . . -2.1(7) ?
    C15 C9 C13 C14 . . . . -179.2(4) ?
    C15 C16 C17 O1 . . . . 0.1(5) ?
    C15 C16 C17 C18 . . . . 179.3(6) ?
    C15 C16 C19 O2 . . . . -5.4(8) ?
    C15 C16 C19 O3 . . . . 173.5(4) ?
    C17 O1 N1 C15 . . . . 0.0(5) ?
    C17 C16 C19 O2 . . . . 179.8(5) ?
    C17 C16 C19 O3 . . . . -1.2(7) ?
    C19 O3 C20 C21 . . . . -174.3(5) ?
    C19 C16 C17 O1 . . . . 175.8(5) ?
    C19 C16 C17 C18 . . . . -5.1(10) ?
    C20 O3 C19 O2 . . . . 0.5(7) ?
    C20 O3 C19 C16 . . . . -178.4(4) ?
    N2 C10 C11 C4 . . . . 4.9(18) ?
    N2 C10 C11 C12 . . . . -172.8(17) ?
    N2 C10 C14 C5 . . . . -4.1(18) ?
    N2 C10 C14 C13 . . . . 175.1(17) ?
    N2A C10 C11 C4 . . . . -8(3) ?
    N2A C10 C11 C12 . . . . 174(2) ?
    N2A C10 C14 C5 . . . . 9(3) ?
    N2A C10 C14 C13 . . . . -172(2) ?
    O6 N3 C36 C30 . . . . -179.1(5) ?
    O6 N3 C36 C37 . . . . 1.3(6) ?
    N3 O6 C38 C37 . . . . -0.5(6) ?
    N3 O6 C38 C39 . . . . 176.6(5) ?
    N3 C36 C37 C38 . . . . -1.6(6) ?
    N3 C36 C37 C40 . . . . 178.6(5) ?
    N4 C31 C32 C25 . . . . 0.1(7) ?
    N4 C31 C32 C33 . . . . 179.7(4) ?
    N4 C31 C35 C26 . . . . 1.3(7) ?
    N4 C31 C35 C34 . . . . 179.0(4) ?
    C22 C23 C24 C25 . . . . 0.4(10) ?
    C23 C22 C33 C30 . . . . 177.8(6) ?
    C23 C22 C33 C32 . . . . -1.1(8) ?
    C23 C24 C25 C32 . . . . -0.6(9) ?
    C24 C25 C32 C31 . . . . 179.5(5) ?
    C24 C25 C32 C33 . . . . -0.1(8) ?
    C25 C32 C33 C22 . . . . 0.9(7) ?
    C25 C32 C33 C30 . . . . -178.0(5) ?
    C26 C27 C28 C29 . . . . -0.1(11) ?
    C27 C26 C35 C31 . . . . 179.3(5) ?
    C27 C26 C35 C34 . . . . 1.6(8) ?
    C27 C28 C29 C34 . . . . 1.6(10) ?
    C28 C29 C34 C30 . . . . -179.5(5) ?
    C28 C29 C34 C35 . . . . -1.5(8) ?
    C29 C34 C35 C26 . . . . -0.1(7) ?
    C29 C34 C35 C31 . . . . -177.9(4) ?
    C30 C34 C35 C26 . . . . 178.0(4) ?
    C30 C34 C35 C31 . . . . 0.1(6) ?
    C30 C36 C37 C38 . . . . 178.9(5) ?
    C30 C36 C37 C40 . . . . -0.9(9) ?
    C31 C32 C33 C22 . . . . -178.7(5) ?
    C31 C32 C33 C30 . . . . 2.3(7) ?
    C32 C31 C35 C26 . . . . -176.7(5) ?
    C32 C31 C35 C34 . . . . 0.9(7) ?
    C33 C22 C23 C24 . . . . 0.5(10) ?
    C33 C30 C34 C29 . . . . 178.1(5) ?
    C33 C30 C34 C35 . . . . 0.1(7) ?
    C33 C30 C36 N3 . . . . 95.1(7) ?
    C33 C30 C36 C37 . . . . -85.4(7) ?
    C34 C30 C33 C22 . . . . 179.7(5) ?
    C34 C30 C33 C32 . . . . -1.4(8) ?
    C34 C30 C36 N3 . . . . -85.9(6) ?
    C34 C30 C36 C37 . . . . 93.6(7) ?
    C35 C26 C27 C28 . . . . -1.5(10) ?
    C35 C31 C32 C25 . . . . 178.2(5) ?
    C35 C31 C32 C33 . . . . -2.2(7) ?
    C36 C30 C33 C22 . . . . -1.4(8) ?
    C36 C30 C33 C32 . . . . 177.5(4) ?
    C36 C30 C34 C29 . . . . -0.8(7) ?
    C36 C30 C34 C35 . . . . -178.8(4) ?
    C36 C37 C38 O6 . . . . 1.2(6) ?
    C36 C37 C38 C39 . . . . -175.0(6) ?
    C36 C37 C40 O7 . . . . -3.9(8) ?
    C36 C37 C40 O8 . . . . 175.1(5) ?
    C38 O6 N3 C36 . . . . -0.5(6) ?
    C38 C37 C40 O7 . . . . 176.3(5) ?
    C38 C37 C40 O8 . . . . -4.6(7) ?
    C40 O8 C41 C42 . . . . 166.0(4) ?
    C40 C37 C38 O6 . . . . -179.0(5) ?
    C40 C37 C38 C39 . . . . 4.7(10) ?
    C41 O8 C40 O7 . . . . 2.6(7) ?
    C41 O8 C40 C37 . . . . -176.5(4) ?
    O9 N4 C31 C32 . . . . 63.2(11) ?
    O9 N4 C31 C35 . . . . -115.0(11) ?
    O10 N4 C31 C32 . . . . -113.3(12) ?
    O10 N4 C31 C35 . . . . 68.5(13) ?
    O9A N4 C31 C32 . . . . 120.0(14) ?
    O9A N4 C31 C35 . . . . -58.2(15) ?
    O10A N4 C31 C32 . . . . -63.1(16) ?
    O10A N4 C31 C35 . . . . 118.7(16) ?
loop_
    _geom_hbond_atom_site_label_D
    _geom_hbond_atom_site_label_H
    _geom_hbond_atom_site_label_A
    _geom_hbond_site_symmetry_A
    _geom_hbond_distance_DH
    _geom_hbond_distance_HA
    _geom_hbond_distance_DA
    _geom_hbond_angle_DHA
    _geom_hbond_publ_flag
    C1 H1 O5 4 0.95 2.46 3.366(12) 159 yes
    C3 H3 O7 2_564 0.95 2.44 3.339(6) 158 yes
    C7 H7 O4 2 0.95 2.40 3.24(4) 147 yes
    C7 H7 O4A 2 0.95 2.46 3.34(6) 154 yes
_shelx_space_group_comment
;
The symmetry employed for this shelxl refinement is uniquely defined
by the following loop, which should always be used as a source of
symmetry information in preference to the above space-group names.
They are only intended as comments.
;
_shelx_estimated_absorpt_T_min     0.971
_shelx_estimated_absorpt_T_max     0.978
_shelx_hkl_file
;
   2   0   0    5.55    0.17
   2   0   0    5.45    0.16
   2   0   0    4.20    0.16
  -2   0   0    5.58    0.17
   4   0   0   54.84    1.35
   4   0   0   58.98    1.38
  -4   0   0   56.04    1.34
   4   0   0   56.47    1.37
   4   0   0   57.65    1.36
  -4   0   0   54.98    1.37
  -4   0   0   56.31    1.36
  -4   0   0   55.86    1.37
   6   0   0    1.72    0.16
   6   0   0    1.89    0.14
  -6   0   0    1.84    0.16
   6   0   0    1.58    0.13
   6   0   0    1.63    0.15
  -6   0   0    1.90    0.15
  -6   0   0    1.48    0.15
  -6   0   0    1.72    0.13
  -8   0   0   41.90    1.12
  -8   0   0   40.39    1.11
   8   0   0   42.56    1.12
   8   0   0   42.35    1.13
   8   0   0   41.54    1.08
   8   0   0   41.54    1.09
  -8   0   0   41.15    1.06
  10   0   0    1.75    0.21
 -10   0   0    2.11    0.21
  10   0   0    1.51    0.18
 -10   0   0    1.95    0.20
 -10   0   0    2.01    0.19
  10   0   0    1.99    0.21
  10   0   0    1.67    0.21
  12   0   0    1.63    0.25
 -12   0   0    2.09    0.25
 -12   0   0    1.55    0.22
  12   0   0    1.32    0.23
  12   0   0    1.60    0.21
  12   0   0    1.65    0.23
 -14   0   0    0.18    0.18
  14   0   0    0.54    0.23
 -14   0   0    0.05    0.19
  14   0   0    0.19    0.21
 -14   0   0    0.23    0.18
  16   0   0    1.05    0.30
 -16   0   0    1.28    0.30
  16   0   0    1.11    0.29
 -16   0   0    1.34    0.31
 -16   0   0    1.54    0.30
  16   0   0    0.97    0.29
 -18   0   0   -0.03    0.31
 -18   0   0    0.61    0.33
  18   0   0    0.42    0.29
  18   0   0    0.45    0.29
   1  -1   0    0.01    0.02
  -1  -1   0    0.03    0.02
  -1  -1   0    0.12    0.03
   1  -1   0    0.09    0.02
  -1  -1   0    0.04    0.02
   1  -1   0    0.01    0.01
  -1   1   0    0.00    0.01
   1   1   0    0.04    0.02
   1   1   0    0.04    0.02
   1   1   0    0.01    0.02
   1   1   0    0.03    0.02
   1   1   0   -0.02    0.02
  -1   1   0    0.00    0.02
  -1   1   0    0.02    0.02
  -1   1   0    0.00    0.02
  -1   1   0    0.00    0.02
  -1   1   0    0.02    0.02
  -3  -1   0   83.61    1.94
  -3  -1   0   78.04    1.95
   3  -1   0   84.03    1.96
   3  -1   0   84.31    1.96
   3  -1   0   81.03    1.92
  -3  -1   0   86.65    1.93
   3  -1   0   82.35    1.94
  -3  -1   0   82.46    1.94
   3   1   0   80.58    1.95
   3   1   0   83.12    1.94
  -3   1   0   82.04    1.95
   3   1   0   83.71    1.95
   3   1   0   83.74    1.95
  -3   1   0   80.37    1.94
   3   1   0   84.32    1.92
  -3   1   0   84.48    1.96
  -3   1   0   80.71    1.92
  -5  -1   0   11.33    0.37
   5  -1   0   11.19    0.35
  -5  -1   0   10.66    0.34
   5  -1   0   11.57    0.37
  -5  -1   0   11.36    0.34
  -5  -1   0   11.02    0.35
   5  -1   0   11.26    0.33
   5  -1   0   11.13    0.37
   5   1   0   11.51    0.36
   5   1   0   11.68    0.35
  -5   1   0   11.38    0.37
   5   1   0   10.68    0.36
  -5   1   0   11.46    0.36
   5   1   0   11.68    0.36
  -5   1   0   11.52    0.36
  -5   1   0   11.39    0.32
  -5   1   0   10.85    0.36
  -7  -1   0    7.74    0.32
  -7  -1   0    8.35    0.30
   7  -1   0    8.50    0.31
  -7  -1   0    8.38    0.33
  -7  -1   0    8.44    0.30
   7  -1   0    7.86    0.33
   7  -1   0    7.82    0.33
   7  -1   0    8.24    0.29
  -7   1   0    8.22    0.28
  -7   1   0    8.08    0.32
   7   1   0    7.78    0.31
   7   1   0    7.72    0.33
  -7   1   0    8.20    0.32
  -7   1   0    8.03    0.33
   7   1   0    8.30    0.33
   7   1   0    8.57    0.31
  -9  -1   0    1.30    0.17
  -9  -1   0    1.29    0.16
   9  -1   0    1.02    0.18
   9  -1   0    1.17    0.14
  -9  -1   0    1.35    0.16
  -9  -1   0    1.23    0.17
   9  -1   0    1.17    0.16
   9  -1   0    0.91    0.16
   9   1   0    0.73    0.15
   9   1   0    1.15    0.18
   9   1   0    1.54    0.17
  -9   1   0    1.01    0.13
  -9   1   0    1.32    0.17
  -9   1   0    1.19    0.17
   9   1   0    1.44    0.17
  -9   1   0    1.02    0.15
  11  -1   0    0.88    0.18
  11  -1   0    0.43    0.16
 -11  -1   0    0.63    0.16
 -11  -1   0    0.78    0.18
 -11  -1   0    0.50    0.15
  11  -1   0    0.42    0.17
 -11  -1   0    0.60    0.15
 -11   1   0    0.79    0.18
  11   1   0    0.91    0.17
  11   1   0    0.70    0.16
  11   1   0    0.78    0.18
 -11   1   0    0.62    0.17
  11   1   0    0.62    0.17
 -11   1   0    0.93    0.17
  13  -1   0    0.03    0.16
 -13  -1   0    0.10    0.16
 -13  -1   0    0.06    0.17
  13  -1   0    0.45    0.19
  13  -1   0    0.28    0.17
 -13  -1   0    0.17    0.18
  13   1   0    0.16    0.17
  13   1   0    0.27    0.19
  13   1   0    0.05    0.16
 -13   1   0    0.10    0.18
  13   1   0   -0.23    0.16
 -13   1   0   -0.07    0.17
 -13   1   0    0.09    0.17
 -15  -1   0    0.58    0.23
  15  -1   0    0.70    0.25
 -15  -1   0    0.90    0.26
  15  -1   0    0.50    0.23
 -15  -1   0    0.40    0.21
  15   1   0    0.72    0.25
 -15   1   0    0.65    0.24
  15   1   0    0.56    0.25
  15   1   0    0.40    0.25
 -15   1   0    0.96    0.26
 -17  -1   0    0.80    0.31
 -17  -1   0    0.70    0.31
  17  -1   0    0.77    0.32
  17  -1   0    0.67    0.30
 -17   1   0    0.73    0.33
 -17   1   0    0.88    0.29
  17   1   0    0.91    0.30
  17   1   0    1.02    0.33
 -17   1   0    0.91    0.31
   0   2   0   78.19    1.87
   0   2   0   85.21    1.87
   0   2   0   76.77    1.86
  -2  -2   0    0.46    0.06
   2  -2   0    0.23    0.07
   2  -2   0    0.27    0.05
  -2  -2   0    0.38    0.07
  -2  -2   0    0.33    0.07
   2  -2   0    0.34    0.05
   2  -2   0    0.37    0.08
  -2  -2   0    0.24    0.07
   2   2   0    0.25    0.07
   2   2   0    0.46    0.07
  -2   2   0    0.33    0.07
   2   2   0    0.30    0.07
  -2   2   0    0.41    0.05
  -2   2   0    0.49    0.08
  -2   2   0    0.23    0.06
  -2   2   0    0.24    0.07
   2   2   0    0.25    0.07
   2   2   0    0.17    0.07
  -2   2   0    0.11    0.06
   4  -2   0   10.31    0.29
  -4  -2   0   10.60    0.34
  -4  -2   0   11.09    0.34
  -4  -2   0   10.30    0.32
   4  -2   0   10.74    0.33
  -4  -2   0   11.15    0.30
   4  -2   0   10.70    0.35
   4  -2   0   10.90    0.34
   4   2   0   10.84    0.31
   4   2   0   11.00    0.30
   4   2   0   10.21    0.34
  -4   2   0   10.39    0.34
   4   2   0   10.78    0.34
   4   2   0   11.13    0.33
  -4   2   0   10.10    0.34
   4   2   0   10.33    0.33
  -4   2   0   10.33    0.32
   6  -2   0   13.25    0.39
  -6  -2   0   13.91    0.40
  -6  -2   0   13.56    0.43
   6  -2   0   14.29    0.45
   6  -2   0   14.50    0.46
  -6  -2   0   13.26    0.42
  -6  -2   0   14.01    0.39
   6  -2   0   13.50    0.42
  -6  -2   0   13.80    0.45
  -6   2   0   13.87    0.45
  -6   2   0   13.76    0.43
   6   2   0   13.52    0.44
   6   2   0   14.23    0.39
  -6   2   0   13.83    0.45
   6   2   0   13.21    0.44
   6   2   0   14.13    0.44
   6   2   0   13.57    0.43
  -6   2   0   14.02    0.45
   8  -2   0   26.05    0.73
  -8  -2   0   26.07    0.75
   8  -2   0   26.42    0.77
   8  -2   0   25.66    0.77
  -8  -2   0   25.98    0.77
  -8  -2   0   25.20    0.73
   8  -2   0   25.36    0.69
  -8  -2   0   26.37    0.72
   8   2   0   26.36    0.75
  -8   2   0   26.34    0.76
   8   2   0   26.63    0.74
  -8   2   0   25.68    0.77
  -8   2   0   25.58    0.74
   8   2   0   25.27    0.76
   8   2   0   25.54    0.75
 -10  -2   0    0.07    0.10
  10  -2   0   -0.08    0.11
 -10  -2   0    0.13    0.12
 -10  -2   0    0.16    0.12
  10  -2   0    0.02    0.12
 -10  -2   0    0.09    0.12
  10  -2   0   -0.09    0.11
  10  -2   0    0.04    0.09
  10   2   0    0.02    0.11
  10   2   0    0.19    0.12
  10   2   0    0.13    0.12
 -10   2   0    0.24    0.13
  10   2   0   -0.07    0.12
 -10   2   0    0.07    0.12
 -12  -2   0    1.50    0.22
  12  -2   0    1.43    0.22
 -12  -2   0    1.16    0.21
 -12  -2   0    1.21    0.22
  12  -2   0    1.09    0.21
 -12  -2   0    1.25    0.20
  12  -2   0    1.11    0.21
 -12   2   0    1.51    0.23
 -12   2   0    1.28    0.21
  12   2   0    1.52    0.22
  12   2   0    1.02    0.21
  12   2   0    1.49    0.22
  12   2   0    1.36    0.22
 -12   2   0    1.42    0.23
  12   2   0    1.45    0.23
 -14  -2   0    0.70    0.21
  14  -2   0    1.03    0.26
 -14  -2   0    0.62    0.24
  14  -2   0    0.83    0.23
 -14  -2   0    0.94    0.23
  14   2   0    1.09    0.24
  14   2   0    0.86    0.25
 -14   2   0    0.72    0.23
  14   2   0    0.83    0.36
 -14   2   0    0.65    0.23
  14   2   0    0.67    0.23
 -14   2   0    0.80    0.22
  16  -2   0    0.65    0.30
  16  -2   0    1.04    0.29
 -16  -2   0    1.29    0.30
 -16  -2   0    0.70    0.30
  16   2   0    1.10    0.30
 -16   2   0    1.79    0.32
 -16   2   0    1.18    0.31
  16   2   0    0.92    0.28
 -16   2   0    1.30    0.31
  18  -2   0    1.53    0.39
 -18  -2   0    0.20    0.30
  18  -2   0    0.17    0.29
 -18  -2   0    0.42    0.34
  18  -2   0    0.70    0.35
 -18   2   0    0.36    0.31
  18   2   0    0.20    0.32
 -18   2   0    0.57    0.30
 -18   2   0    0.60    0.34
  18   2   0    0.29    0.30
  -1  -3   0   86.70    2.01
   1  -3   0   85.01    2.01
   1  -3   0   84.63    1.98
  -1  -3   0   84.33    1.98
  -1  -3   0   83.82    2.00
   1  -3   0   83.42    1.99
  -1   3   0   84.10    1.99
  -1   3   0   85.99    1.98
   1   3   0   82.25    2.00
  -1   3   0   86.74    1.97
   1   3   0   87.24    1.99
   1   3   0   87.11    2.00
  -1   3   0   83.99    1.99
  -1   3   0   85.14    1.98
  -1   3   0   81.44    1.98
   1   3   0   86.38    2.00
  -1   3   0   85.67    2.00
  -1   3   0   84.30    2.00
  -1   3   0   83.49    2.00
  -3  -3   0   13.92    0.38
  -3  -3   0   13.42    0.39
   3  -3   0   12.82    0.36
  -3  -3   0   14.09    0.35
   3  -3   0   13.11    0.39
   3  -3   0   12.66    0.34
  -3  -3   0   13.77    0.40
   3  -3   0   13.09    0.39
   3   3   0   13.44    0.38
  -3   3   0   12.24    0.39
  -3   3   0   12.46    0.39
   3   3   0   13.44    0.39
  -3   3   0   13.03    0.39
   3   3   0   13.01    0.39
  -3   3   0   12.51    0.39
  -3   3   0   12.99    0.36
   3   3   0   13.66    0.39
   3   3   0   13.52    0.41
  -5  -3   0   13.56    0.43
  -5  -3   0   14.00    0.37
  -5  -3   0   13.64    0.40
  -5  -3   0   14.01    0.40
  -5  -3   0   13.39    0.43
   5  -3   0   13.63    0.36
   5  -3   0   13.00    0.43
   5  -3   0   13.36    0.44
   5  -3   0   13.29    0.42
  -5   3   0   13.81    0.44
  -5   3   0   13.39    0.40
   5   3   0   13.68    0.42
   5   3   0   13.90    0.40
   5   3   0   13.71    0.38
  -5   3   0   12.92    0.43
   5   3   0   13.74    0.42
  -5   3   0   12.89    0.43
   5   3   0   13.94    0.44
   5   3   0   13.79    0.43
  -7  -3   0    4.91    0.27
  -7  -3   0    5.52    0.21
   7  -3   0    4.43    0.19
   7  -3   0    5.08    0.26
   7  -3   0    4.68    0.26
   7  -3   0    5.06    0.24
  -7  -3   0    4.58    0.23
  -7  -3   0    4.15    0.24
  -7  -3   0    4.77    0.21
  -7   3   0    4.81    0.26
   7   3   0    4.75    0.24
   7   3   0    4.68    0.27
  -7   3   0    4.64    0.26
   7   3   0    4.90    0.26
   7   3   0    4.70    0.21
   7   3   0    4.61    0.25
  -7   3   0    4.67    0.24
   7   3   0    4.40    0.21
  -7   3   0    4.78    0.26
  -9  -3   0    2.97    0.20
   9  -3   0    3.51    0.29
  -9  -3   0    3.35    0.24
   9  -3   0    3.16    0.22
  -9  -3   0    2.82    0.18
  -9  -3   0    3.22    0.28
  -9  -3   0    3.31    0.22
   9  -3   0    3.02    0.17
   9  -3   0    2.82    0.25
   9   3   0    2.88    0.25
  -9   3   0    3.55    0.29
   9   3   0    3.07    0.21
  -9   3   0    3.16    0.24
  -9   3   0    3.19    0.23
   9   3   0    3.13    0.24
   9   3   0    3.32    0.23
   9   3   0    2.90    0.18
   9   3   0    3.29    0.27
  -9   3   0    3.59    0.28
 -11  -3   0    1.27    0.16
 -11  -3   0    1.57    0.21
 -11  -3   0    1.14    0.19
  11  -3   0    1.28    0.21
 -11  -3   0    0.70    0.18
  11  -3   0    1.77    0.22
  11   3   0    1.20    0.20
  11   3   0    1.18    0.20
 -11   3   0    1.36    0.22
  11   3   0    1.36    0.21
  11   3   0    1.14    0.18
 -11   3   0    1.45    0.21
  11   3   0    1.38    0.22
 -11   3   0    1.23    0.20
 -13  -3   0    0.72    0.21
  13  -3   0    0.89    0.23
 -13  -3   0    1.02    0.23
  13  -3   0    0.69    0.22
  13  -3   0    1.01    0.22
 -13  -3   0    1.07    0.23
 -13   3   0    0.89    0.22
 -13   3   0    0.69    0.22
 -13   3   0    1.27    0.24
  13   3   0    0.73    0.22
  13   3   0    0.97    0.21
  13   3   0    0.77    0.21
  13   3   0    0.93    0.23
  15  -3   0    0.22    0.20
 -15  -3   0    0.03    0.20
  15  -3   0    0.59    0.26
 -15  -3   0   -0.11    0.22
 -15   3   0    0.19    0.22
  15   3   0    0.01    0.22
 -15   3   0   -0.20    0.20
 -15   3   0    0.05    0.22
  15   3   0    0.11    0.22
  17  -3   0    0.49    0.28
 -17  -3   0    0.51    0.28
  17  -3   0    0.45    0.28
 -17  -3   0    0.39    0.28
 -17   3   0    0.16    0.27
 -17   3   0    0.70    0.30
 -17   3   0    0.37    0.29
  17   3   0    0.57    0.27
   0  -4   0    0.69    0.10
   0  -4   0    0.55    0.08
   0  -4   0    0.60    0.07
   0   4   0    0.53    0.08
   0   4   0    0.55    0.08
   0   4   0    0.69    0.10
   0   4   0    0.52    0.09
   0   4   0    0.61    0.09
   0   4   0    0.68    0.08
   2  -4   0   57.10    1.35
   2  -4   0   55.16    1.37
  -2  -4   0   57.00    1.39
   2  -4   0   55.46    1.39
  -2  -4   0   57.99    1.37
  -2   4   0   57.33    1.38
  -2   4   0   57.63    1.34
  -2   4   0   57.91    1.35
   2   4   0   57.53    1.38
   2   4   0   57.08    1.40
  -2   4   0   55.68    1.39
  -2   4   0   54.92    1.38
  -2   4   0   56.73    1.35
   2   4   0   56.76    1.39
  -2   4   0   55.64    1.39
   2   4   0   57.57    1.38
   2   4   0   57.56    1.39
   4  -4   0  145.34    3.49
   4  -4   0  144.67    3.48
  -4  -4   0  149.87    3.47
  -4  -4   0  150.76    3.50
  -4  -4   0  147.98    3.43
   4  -4   0  146.63    3.43
  -4  -4   0  144.53    3.47
   4  -4   0  148.91    3.41
  -4   4   0  144.43    3.48
   4   4   0  151.06    3.47
  -4   4   0  144.52    3.49
   4   4   0  150.97    3.50
   4   4   0  152.61    3.48
  -4   4   0  143.56    3.47
   4   4   0  147.79    3.48
  -4   4   0  147.93    3.44
  -4   4   0  142.38    3.48
   4   4   0  151.50    3.46
  -6  -4   0   -0.06    0.09
  -6  -4   0    0.04    0.09
  -6  -4   0    0.11    0.09
  -6  -4   0    0.02    0.07
   6  -4   0    0.00    0.09
   6  -4   0    0.20    0.11
   6  -4   0    0.19    0.10
   6   4   0    0.13    0.10
  -6   4   0    0.31    0.11
  -6   4   0    0.12    0.10
   6   4   0   -0.06    0.08
   6   4   0   -0.06    0.10
   6   4   0    0.29    0.11
  -6   4   0    0.16    0.08
  -6   4   0   -0.01    0.10
   6   4   0    0.24    0.11
  -8  -4   0    1.38    0.15
   8  -4   0    1.34    0.11
  -8  -4   0    1.39    0.18
  -8  -4   0    1.44    0.13
  -8  -4   0    1.79    0.20
  -8  -4   0    1.41    0.16
   8  -4   0    1.05    0.16
   8  -4   0    1.47    0.17
   8  -4   0    1.46    0.19
  -8   4   0    1.13    0.16
  -8   4   0    0.94    0.14
  -8   4   0    1.65    0.20
  -8   4   0    1.40    0.18
   8   4   0    1.73    0.19
   8   4   0    1.49    0.19
   8   4   0    1.43    0.14
   8   4   0    1.35    0.18
   8   4   0    1.67    0.15
 -10  -4   0    0.21    0.10
  10  -4   0    0.22    0.14
  10  -4   0    0.26    0.14
 -10  -4   0   -0.04    0.10
 -10  -4   0    0.18    0.14
  10  -4   0    0.35    0.14
 -10  -4   0    0.18    0.15
  10   4   0    0.33    0.14
  10   4   0    0.18    0.13
 -10   4   0    0.15    0.12
 -10   4   0    0.14    0.13
 -10   4   0    0.42    0.15
  10   4   0    0.30    0.15
  10   4   0    0.10    0.13
  10   4   0    0.34    0.12
 -10   4   0    0.24    0.14
  10   4   0    0.19    0.10
 -12  -4   0    1.30    0.24
  12  -4   0    0.85    0.21
  12  -4   0    1.27    0.22
 -12  -4   0    1.26    0.21
  12  -4   0    0.82    0.22
  12   4   0    0.94    0.21
 -12   4   0    0.85    0.21
 -12   4   0    1.08    0.21
 -12   4   0    1.08    0.23
  12   4   0    1.24    0.24
  12   4   0    1.36    0.23
  12   4   0    0.96    0.21
  14  -4   0    0.73    0.24
  14  -4   0    1.26    0.26
 -14  -4   0    0.62    0.23
 -14  -4   0    0.98    0.24
 -14  -4   0    0.59    0.24
 -14   4   0    0.88    0.25
  14   4   0    0.83    0.26
 -14   4   0    0.57    0.22
 -14   4   0    1.01    0.25
  14   4   0    0.70    0.23
  14   4   0    0.74    0.26
  14   4   0    1.10    0.30
 -16  -4   0    0.28    0.25
  16  -4   0    0.50    0.29
 -16  -4   0    0.28    0.23
  16  -4   0    0.29    0.25
  16   4   0   -0.05    0.23
 -16   4   0    0.19    0.25
 -16   4   0    0.41    0.27
  16   4   0    0.49    0.28
 -16   4   0    0.29    0.25
 -18  -4   0   -0.01    0.31
 -18  -4   0    0.26    0.33
  18  -4   0   -0.08    0.31
  18  -4   0   -0.03    0.26
 -18   4   0   -0.19    0.28
 -18   4   0   -0.01    0.31
 -18   4   0    0.08    0.28
  18   4   0    0.33    0.38
  18   4   0   -0.31    0.29
  -1  -5   0    3.31    0.18
   1  -5   0    3.20    0.16
  -1  -5   0    3.86    0.16
  -1  -5   0    3.12    0.18
   1  -5   0    3.40    0.14
   1  -5   0    3.28    0.18
  -1   5   0    3.39    0.17
   1   5   0    3.74    0.19
   1   5   0    3.43    0.14
  -1   5   0    3.36    0.17
   1   5   0    3.12    0.18
   1   5   0    3.18    0.17
  -1   5   0    3.36    0.19
  -1   5   0    3.19    0.14
  -1   5   0    3.23    0.18
  -1   5   0    3.65    0.14
  -1   5   0    3.16    0.18
  -1   5   0    3.30    0.17
   1   5   0    3.27    0.18
   3  -5   0    9.46    0.30
  -3  -5   0    9.87    0.33
  -3  -5   0   10.49    0.36
   3  -5   0    9.52    0.32
   3  -5   0    9.33    0.34
   3  -5   0    9.95    0.35
  -3  -5   0    9.72    0.34
   3   5   0   10.21    0.34
  -3   5   0    9.95    0.34
  -3   5   0    9.89    0.34
   3   5   0   10.19    0.34
  -3   5   0    9.50    0.35
   3   5   0   10.18    0.36
   3   5   0    9.87    0.35
  -3   5   0    9.84    0.30
  -3   5   0    9.86    0.29
  -3   5   0   10.28    0.35
   3   5   0   10.46    0.36
  -3   5   0    9.97    0.29
  -3   5   0    9.49    0.32
   5  -5   0   -0.19    0.08
  -5  -5   0    0.12    0.10
  -5  -5   0    0.04    0.09
  -5  -5   0    0.01    0.09
   5  -5   0   -0.12    0.08
  -5  -5   0    0.00    0.06
   5  -5   0   -0.09    0.06
   5   5   0    0.07    0.09
   5   5   0   -0.02    0.09
  -5   5   0   -0.07    0.08
  -5   5   0   -0.02    0.08
   5   5   0   -0.02    0.10
   5   5   0    0.10    0.10
  -5   5   0    0.03    0.07
   5   5   0   -0.07    0.09
  -5   5   0   -0.02    0.09
  -5   5   0   -0.11    0.08
   7  -5   0    0.38    0.13
  -7  -5   0    0.30    0.09
   7  -5   0    0.26    0.12
  -7  -5   0    0.23    0.10
  -7  -5   0    0.42    0.13
  -7  -5   0    0.17    0.12
   7   5   0    0.14    0.10
   7   5   0    0.25    0.13
  -7   5   0    0.04    0.09
  -7   5   0    0.24    0.12
  -7   5   0    0.38    0.10
   7   5   0    0.20    0.12
   7   5   0    0.12    0.11
   7   5   0    0.32    0.12
  -7   5   0    0.39    0.14
   9  -5   0    2.01    0.22
  -9  -5   0    2.34    0.20
  -9  -5   0    2.02    0.23
  -9  -5   0    2.39    0.20
   9  -5   0    1.48    0.20
  -9  -5   0    2.60    0.26
   9   5   0    2.01    0.19
  -9   5   0    1.78    0.19
   9   5   0    1.96    0.21
   9   5   0    1.74    0.22
  -9   5   0    2.48    0.24
   9   5   0    2.13    0.24
   9   5   0    2.15    0.22
  -9   5   0    1.51    0.22
  -9   5   0    1.58    0.21
 -11  -5   0    0.93    0.22
  11  -5   0    0.60    0.19
  11  -5   0    0.51    0.18
 -11  -5   0    0.32    0.14
  11  -5   0    0.82    0.19
 -11  -5   0    0.52    0.17
 -11   5   0    0.65    0.20
  11   5   0    0.81    0.19
 -11   5   0    0.79    0.18
  11   5   0    0.92    0.20
 -11   5   0    0.94    0.20
  11   5   0    1.08    0.21
 -11   5   0    0.81    0.19
  13  -5   0   -0.10    0.17
  13  -5   0    0.25    0.18
 -13  -5   0    0.17    0.19
  13  -5   0    0.03    0.17
 -13  -5   0    0.09    0.20
 -13   5   0   -0.07    0.17
  13   5   0    0.07    0.19
 -13   5   0    0.01    0.18
  13   5   0    0.00    0.19
  13   5   0    0.57    0.22
 -13   5   0    0.16    0.19
  13   5   0    0.14    0.19
  15  -5   0    0.89    0.29
 -15  -5   0    1.53    0.47
 -15  -5   0    1.67    0.30
 -15  -5   0    1.40    0.30
  15  -5   0    1.25    0.31
 -15   5   0    1.11    0.30
 -15   5   0    1.51    0.31
  15   5   0    1.11    0.30
  15   5   0    1.45    0.30
  15   5   0    1.51    0.31
 -15   5   0    1.40    0.29
 -17  -5   0    0.43    0.30
  17  -5   0    0.95    0.31
  17  -5   0    0.69    0.33
 -17   5   0    0.88    0.31
  17   5   0    0.44    0.33
 -17   5   0    0.74    0.33
   0  -6   0    1.61    0.12
   0  -6   0    1.69    0.16
   0  -6   0    1.72    0.15
   0   6   0    1.85    0.16
   0   6   0    1.66    0.15
   0   6   0    1.46    0.15
   0   6   0    1.75    0.13
   0   6   0    1.83    0.16
   0   6   0    1.81    0.16
   2  -6   0    0.27    0.09
   2  -6   0    0.30    0.07
  -2  -6   0    0.14    0.08
  -2  -6   0   -0.01    0.09
  -2  -6   0    0.19    0.10
   2  -6   0    0.24    0.10
   2   6   0    0.15    0.10
  -2   6   0    0.16    0.08
  -2   6   0    0.21    0.08
  -2   6   0    0.22    0.09
   2   6   0    0.06    0.09
   2   6   0    0.22    0.10
  -2   6   0    0.23    0.07
   2   6   0    0.20    0.09
  -2   6   0    0.11    0.08
  -2   6   0    0.01    0.08
  -2   6   0    0.05    0.08
   2   6   0    0.07    0.09
   4  -6   0    0.51    0.12
   4  -6   0    0.78    0.11
   4  -6   0    0.75    0.09
   4  -6   0    0.54    0.13
  -4  -6   0    0.66    0.13
  -4  -6   0    0.85    0.13
  -4  -6   0    0.57    0.12
  -4   6   0    0.60    0.13
   4   6   0    0.78    0.13
  -4   6   0    0.79    0.09
  -4   6   0    0.75    0.12
   4   6   0    0.73    0.12
   4   6   0    0.28    0.12
  -4   6   0    0.83    0.12
   4   6   0    0.77    0.14
  -4   6   0    0.76    0.10
  -4   6   0    0.86    0.10
   4   6   0    0.50    0.13
  -4   6   0    0.62    0.12
  -6  -6   0    0.24    0.11
   6  -6   0    0.19    0.08
  -6  -6   0    0.20    0.08
  -6  -6   0    0.18    0.11
   6  -6   0    0.39    0.12
   6  -6   0    0.20    0.10
  -6   6   0    0.19    0.11
  -6   6   0    0.00    0.10
  -6   6   0    0.13    0.10
   6   6   0    0.03    0.11
   6   6   0    0.15    0.11
   6   6   0    0.26    0.12
   6   6   0    0.46    0.12
   6   6   0    0.25    0.11
  -6   6   0    0.28    0.11
   8  -6   0    1.43    0.20
  -8  -6   0    1.34    0.19
   8  -6   0    1.90    0.23
  -8  -6   0    1.99    0.20
   8  -6   0    1.53    0.19
  -8  -6   0    2.05    0.23
  -8  -6   0    1.41    0.16
  -8   6   0    1.47    0.16
  -8   6   0    1.51    0.20
   8   6   0    1.50    0.17
   8   6   0    1.56    0.19
  -8   6   0    1.79    0.22
   8   6   0    1.31    0.19
  -8   6   0    1.63    0.22
   8   6   0    1.56    0.21
   8   6   0    1.41    0.19
 -10  -6   0    0.92    0.20
  10  -6   0    1.16    0.20
 -10  -6   0    1.16    0.21
  10  -6   0    0.85    0.20
  10  -6   0    0.95    0.20
 -10  -6   0    0.85    0.16
 -10  -6   0    0.76    0.16
  10   6   0    0.78    0.20
 -10   6   0    0.51    0.16
  10   6   0    0.76    0.18
  10   6   0    0.99    0.19
  10   6   0    0.96    0.17
  10   6   0    0.91    0.19
 -10   6   0    0.84    0.19
 -10   6   0    0.83    0.20
 -10   6   0    0.97    0.18
 -12  -6   0    2.86    0.28
  12  -6   0    2.97    0.33
 -12  -6   0    3.22    0.34
  12  -6   0    3.10    0.33
  12  -6   0    1.68    0.26
 -12  -6   0    1.95    0.30
 -12   6   0    2.52    0.29
  12   6   0    2.43    0.29
 -12   6   0    2.76    0.31
  12   6   0    2.89    0.32
  12   6   0    2.63    0.32
  12   6   0    3.06    0.32
 -12   6   0    2.10    0.28
 -12   6   0    2.37    0.30
 -14  -6   0    0.26    0.21
 -14  -6   0    0.68    0.30
  14  -6   0    0.76    0.26
  14  -6   0    0.75    0.22
 -14   6   0    0.94    0.27
  14   6   0    0.68    0.26
 -14   6   0    0.85    0.27
 -14   6   0    0.60    0.24
  14   6   0    0.79    0.24
  14   6   0    0.52    0.27
  14   6   0    0.73    0.26
  16  -6   0   -0.07    0.24
 -16  -6   0    0.15    0.26
  16  -6   0    0.13    0.28
  16   6   0   -0.21    0.22
  16   6   0    0.27    0.27
  16   6   0   -0.15    0.28
 -16   6   0    0.03    0.25
 -16   6   0   -0.32    0.24
   1  -7   0    0.16    0.11
   1  -7   0    0.08    0.08
  -1  -7   0    0.11    0.10
   1  -7   0    0.10    0.10
   1  -7   0    0.01    0.07
  -1  -7   0    0.12    0.07
  -1  -7   0   -0.01    0.09
   1   7   0    0.03    0.10
   1   7   0    0.08    0.09
  -1   7   0    0.15    0.10
  -1   7   0    0.09    0.09
   1   7   0    0.03    0.10
  -1   7   0    0.13    0.08
  -1   7   0    0.01    0.08
   1   7   0    0.23    0.11
  -1   7   0    0.08    0.09
   1   7   0    0.13    0.08
  -1   7   0    0.11    0.08
  -1   7   0    0.17    0.08
   1   7   0    0.17    0.10
   3  -7   0   14.14    0.49
   3  -7   0   14.90    0.44
  -3  -7   0   15.39    0.46
  -3  -7   0   14.28    0.50
  -3  -7   0   14.89    0.49
   3   7   0   14.68    0.48
  -3   7   0   14.96    0.45
  -3   7   0   14.70    0.44
   3   7   0   15.04    0.50
   3   7   0   14.81    0.47
   3   7   0   13.87    0.50
  -3   7   0   14.14    0.47
  -3   7   0   14.12    0.48
  -3   7   0   14.86    0.50
  -3   7   0   14.53    0.49
  -3   7   0   14.77    0.42
   3   7   0   14.71    0.49
   5  -7   0    0.01    0.10
  -5  -7   0   -0.14    0.09
   5  -7   0    0.07    0.10
   5  -7   0    0.07    0.07
  -5  -7   0    0.05    0.10
   5  -7   0   -0.05    0.07
   5  -7   0    0.01    0.07
  -5  -7   0    0.05    0.09
  -5   7   0   -0.06    0.09
  -5   7   0   -0.04    0.07
  -5   7   0    0.01    0.08
  -5   7   0    0.04    0.10
   5   7   0    0.11    0.11
   5   7   0    0.08    0.11
  -5   7   0   -0.03    0.10
   5   7   0   -0.13    0.09
  -5   7   0    0.18    0.11
  -7  -7   0    2.76    0.23
   7  -7   0    2.36    0.24
  -7  -7   0    2.37    0.25
   7  -7   0    2.18    0.18
  -7  -7   0    2.43    0.17
  -7  -7   0    2.17    0.22
   7  -7   0    3.25    0.28
   7   7   0    2.31    0.25
   7   7   0    2.61    0.22
   7   7   0    2.38    0.22
  -7   7   0    2.64    0.24
   7   7   0    2.74    0.26
  -7   7   0    2.21    0.23
  -7   7   0    2.48    0.23
  -7   7   0    2.51    0.19
   7   7   0    2.54    0.24
  -7   7   0    2.60    0.24
   9  -7   0    1.36    0.22
  -9  -7   0    1.12    0.18
   9  -7   0    0.95    0.20
  -9  -7   0    1.11    0.22
  -9  -7   0    1.07    0.20
   9  -7   0    0.91    0.20
  -9  -7   0    0.90    0.15
   9   7   0    0.83    0.19
  -9   7   0    0.72    0.18
   9   7   0    0.84    0.20
  -9   7   0    0.93    0.19
   9   7   0    1.15    0.20
  -9   7   0    0.51    0.15
  -9   7   0    1.08    0.20
   9   7   0    0.87    0.18
   9   7   0    0.85    0.17
 -11  -7   0    2.05    0.29
  11  -7   0    2.14    0.28
 -11  -7   0    1.50    0.24
  11  -7   0    1.20    0.22
  11  -7   0    1.29    0.24
 -11   7   0    1.55    0.22
  11   7   0    1.75    0.21
  11   7   0    2.04    0.31
 -11   7   0    1.45    0.25
 -11   7   0    1.87    0.27
  11   7   0    1.49    0.25
  11   7   0    1.31    0.24
  11   7   0    1.50    0.25
 -11   7   0    1.33    0.23
 -13  -7   0    0.73    0.24
  13  -7   0    1.08    0.27
  13  -7   0    0.65    0.22
 -13  -7   0    1.07    0.27
 -13   7   0    1.39    0.27
 -13   7   0    0.75    0.24
  13   7   0    1.00    0.26
  13   7   0    1.03    0.26
  13   7   0    1.55    0.30
  13   7   0    1.28    0.30
  15  -7   0    0.64    0.25
  15  -7   0    0.48    0.27
 -15  -7   0    0.48    0.26
 -15  -7   0    0.70    0.32
  15   7   0    0.75    0.30
 -15   7   0    0.34    0.24
 -15   7   0    0.70    0.28
  15   7   0    0.67    0.31
  15   7   0    1.00    0.31
  17  -7   0    0.55    0.34
  17  -7   0   -0.18    0.27
 -17  -7   0    0.21    0.31
 -17   7   0    0.06    0.28
  17   7   0    0.52    0.34
 -17   7   0   -0.09    0.27
  17   7   0   -0.45    0.26
   0  -8   0    0.16    0.07
   0  -8   0    0.05    0.10
   0   8   0    0.00    0.10
   0   8   0    0.11    0.09
   0   8   0    0.02    0.10
   0   8   0    0.04    0.09
   0   8   0   -0.01    0.08
   0   8   0    0.04    0.11
  -2  -8   0    1.63    0.19
   2  -8   0    1.45    0.17
   2  -8   0    1.83    0.14
  -2  -8   0    1.73    0.20
  -2  -8   0    1.97    0.16
   2  -8   0    1.69    0.20
   2  -8   0    1.61    0.16
   2   8   0    1.64    0.19
   2   8   0    1.25    0.17
  -2   8   0    1.49    0.17
   2   8   0    1.33    0.16
  -2   8   0    1.45    0.16
  -2   8   0    1.78    0.13
   2   8   0    1.47    0.17
  -2   8   0    1.74    0.18
  -2   8   0    1.71    0.16
   2   8   0    1.84    0.18
  -2   8   0    1.63    0.18
  -2   8   0    1.65    0.14
   4  -8   0    3.96    0.21
   4  -8   0    4.35    0.24
   4  -8   0    4.20    0.27
  -4  -8   0    4.17    0.27
  -4  -8   0    3.91    0.26
  -4  -8   0    4.48    0.24
   4  -8   0    5.05    0.28
   4   8   0    5.17    0.27
  -4   8   0    4.05    0.25
   4   8   0    4.95    0.27
   4   8   0    4.54    0.29
  -4   8   0    4.25    0.26
   4   8   0    4.08    0.27
  -4   8   0    4.55    0.24
  -4   8   0    4.27    0.27
  -4   8   0    4.47    0.20
  -4   8   0    4.81    0.22
   4   8   0    4.65    0.27
  -4   8   0    4.21    0.27
   6  -8   0    0.73    0.10
   6  -8   0    1.09    0.18
   6  -8   0    1.01    0.18
   6  -8   0    0.79    0.13
  -6  -8   0    0.80    0.15
  -6  -8   0    0.74    0.16
  -6  -8   0    0.77    0.15
   6  -8   0    0.71    0.11
   6   8   0    0.79    0.17
  -6   8   0    0.80    0.11
  -6   8   0    0.71    0.12
  -6   8   0    0.79    0.16
  -6   8   0    0.99    0.17
   6   8   0    0.61    0.14
   6   8   0    0.61    0.16
  -6   8   0    0.80    0.16
   6   8   0    1.05    0.17
   8  -8   0    1.55    0.23
   8  -8   0    1.28    0.17
  -8  -8   0    1.63    0.23
   8  -8   0    1.28    0.21
  -8  -8   0    1.03    0.18
  -8  -8   0    1.36    0.21
   8   8   0    1.43    0.22
   8   8   0    1.02    0.20
  -8   8   0    1.02    0.20
   8   8   0    1.53    0.23
   8   8   0    0.98    0.18
   8   8   0    1.10    0.18
  -8   8   0    1.25    0.21
  -8   8   0    1.46    0.22
  10  -8   0    0.80    0.20
  10  -8   0    1.21    0.22
 -10  -8   0    1.17    0.23
 -10  -8   0    0.86    0.20
 -10  -8   0    1.28    0.25
  10  -8   0    1.33    0.25
 -10   8   0    0.45    0.20
  10   8   0    1.21    0.20
  10   8   0    1.03    0.25
 -10   8   0    1.09    0.22
 -10   8   0    0.92    0.22
  10   8   0    1.07    0.22
  10   8   0    1.03    0.24
  12  -8   0    0.48    0.24
 -12  -8   0    0.63    0.23
  12  -8   0    0.66    0.24
 -12  -8   0    0.76    0.26
  12  -8   0    0.50    0.19
 -12   8   0    0.52    0.23
  12   8   0    0.70    0.27
 -12   8   0    0.84    0.24
  12   8   0    0.61    0.21
 -12   8   0    0.53    0.21
  12   8   0    0.95    0.26
  12   8   0    0.84    0.25
  14  -8   0    0.04    0.20
 -14  -8   0   -0.27    0.25
  14  -8   0    0.49    0.25
 -14  -8   0   -0.03    0.23
  14   8   0    0.74    0.28
  14   8   0   -0.03    0.26
 -14   8   0    0.09    0.21
  14   8   0    0.13    0.26
 -14   8   0   -0.12    0.21
  14   8   0    0.11    0.22
 -16  -8   0    0.22    0.27
  16  -8   0    0.30    0.31
  16  -8   0    0.16    0.23
 -16  -8   0   -0.16    0.31
 -16   8   0    0.31    0.29
 -16   8   0    0.43    0.29
  16   8   0    0.63    0.34
   1  -9   0    4.03    0.24
   1  -9   0    4.24    0.26
   1  -9   0    4.51    0.20
  -1  -9   0    4.42    0.26
  -1  -9   0    4.19    0.26
   1  -9   0    3.93    0.28
  -1  -9   0    3.96    0.21
  -1   9   0    4.37    0.26
  -1   9   0    4.10    0.27
  -1   9   0    4.18    0.26
  -1   9   0    4.23    0.24
   1   9   0    4.47    0.28
   1   9   0    4.41    0.28
  -1   9   0    4.52    0.25
   1   9   0    4.24    0.25
   1   9   0    4.36    0.26
   1   9   0    4.57    0.22
   1   9   0    4.03    0.25
  -3  -9   0    2.47    0.25
   3  -9   0    2.29    0.21
   3  -9   0    2.32    0.16
  -3  -9   0    2.20    0.23
   3  -9   0    2.48    0.18
   3  -9   0    2.38    0.23
  -3  -9   0    2.77    0.21
  -3   9   0    2.42    0.22
   3   9   0    2.04    0.23
  -3   9   0    2.22    0.22
   3   9   0    2.21    0.23
  -3   9   0    2.41    0.24
  -3   9   0    2.69    0.19
  -3   9   0    2.19    0.16
   3   9   0    2.19    0.23
   3   9   0    2.43    0.22
  -3   9   0    2.84    0.24
   5  -9   0    3.23    0.29
  -5  -9   0    3.03    0.28
  -5  -9   0    2.93    0.25
   5  -9   0    2.53    0.18
  -5  -9   0    2.70    0.23
   5  -9   0    2.87    0.22
   5  -9   0    2.87    0.28
   5   9   0    2.92    0.26
  -5   9   0    2.73    0.24
  -5   9   0    2.91    0.28
   5   9   0    2.85    0.25
   5   9   0    3.12    0.28
  -5   9   0    2.64    0.18
   5   9   0    3.65    0.30
  -5   9   0    3.14    0.20
   5   9   0    2.48    0.27
  -5   9   0    3.05    0.24
  -5   9   0    2.74    0.26
   7  -9   0    0.61    0.17
   7  -9   0    0.22    0.15
  -7  -9   0    0.29    0.15
  -7  -9   0    0.16    0.15
  -7  -9   0    0.42    0.16
   7  -9   0   -0.03    0.11
  -7   9   0    0.03    0.14
   7   9   0    0.03    0.14
  -7   9   0    0.29    0.15
   7   9   0    0.21    0.15
   7   9   0    0.04    0.13
  -7   9   0    0.14    0.15
   7   9   0    0.16    0.15
   7   9   0    0.22    0.14
  -9  -9   0    1.85    0.24
   9  -9   0    2.05    0.28
   9  -9   0    1.78    0.26
  -9  -9   0    1.96    0.27
   9  -9   0    1.35    0.22
  -9  -9   0    1.28    0.26
   9   9   0    1.83    0.27
   9   9   0    2.02    0.25
   9   9   0    1.85    0.25
  -9   9   0    2.15    0.27
   9   9   0    2.05    0.30
  -9   9   0    1.44    0.25
  -9   9   0    1.75    0.26
  11  -9   0    3.49    0.37
 -11  -9   0    4.08    0.37
  11  -9   0    2.29    0.30
 -11  -9   0    3.83    0.39
  11  -9   0    3.20    0.35
 -11  -9   0    3.39    0.38
  11   9   0    4.01    0.40
  11   9   0    3.32    0.34
 -11   9   0    3.69    0.36
 -11   9   0    3.00    0.35
 -11   9   0    3.63    0.38
  11   9   0    4.08    0.42
  11   9   0    3.05    0.33
  13  -9   0    1.29    0.29
 -13  -9   0    0.54    0.29
  13   9   0    0.46    0.25
  13   9   0    0.84    0.31
  13   9   0    0.67    0.29
 -13   9   0    1.03    0.26
 -13   9   0    0.58    0.26
 -13   9   0    0.84    0.26
  13   9   0    0.82    0.28
 -15  -9   0    0.32    0.28
 -15  -9   0   -0.18    0.29
  15  -9   0    0.00    0.28
 -15   9   0    0.05    0.25
 -15   9   0   -0.05    0.25
  15   9   0   -0.41    0.21
  15   9   0    0.01    0.31
   0 -10   0    2.25    0.17
   0 -10   0    2.08    0.23
   0 -10   0    1.90    0.21
   0  10   0    2.01    0.21
   0  10   0    1.77    0.21
   0  10   0    1.82    0.18
   0  10   0    2.01    0.23
   0  10   0    1.77    0.21
  -2 -10   0    2.61    0.25
   2 -10   0    2.54    0.27
  -2 -10   0    2.65    0.24
   2 -10   0    2.70    0.18
   2 -10   0    3.27    0.28
  -2 -10   0    2.91    0.20
   2 -10   0    2.74    0.21
   2  10   0    2.74    0.24
  -2  10   0    2.78    0.26
   2  10   0    2.84    0.25
   2  10   0    3.04    0.28
  -2  10   0    2.47    0.22
  -2  10   0    3.08    0.23
   2  10   0    2.41    0.25
  -2  10   0    3.17    0.29
  -2  10   0    3.00    0.26
   2  10   0    3.28    0.24
  -2  10   0    2.78    0.20
   4 -10   0    1.33    0.20
  -4 -10   0    0.94    0.19
   4 -10   0    0.87    0.15
  -4 -10   0    0.88    0.16
  -4 -10   0    0.93    0.18
   4 -10   0    0.73    0.17
  -4  10   0    1.18    0.20
  -4  10   0    1.27    0.17
  -4  10   0    0.68    0.16
   4  10   0    1.53    0.22
  -4  10   0    0.82    0.17
  -4  10   0    0.97    0.15
  -4  10   0    0.71    0.17
   4  10   0    1.28    0.19
   4  10   0    0.78    0.16
   4  10   0    1.20    0.21
   6 -10   0    1.22    0.21
  -6 -10   0    1.21    0.20
   6 -10   0    0.77    0.20
  -6 -10   0    1.15    0.22
  -6 -10   0    0.75    0.19
   6 -10   0    0.94    0.17
  -6  10   0    0.98    0.19
   6  10   0    0.85    0.18
   6  10   0    0.92    0.18
  -6  10   0    0.60    0.18
   6  10   0    1.04    0.22
  -6  10   0    0.81    0.20
  -6  10   0    0.55    0.17
   6  10   0    1.09    0.22
   6  10   0    0.71    0.18
  -8 -10   0    6.18    0.40
  -8 -10   0    6.75    0.41
   8 -10   0    7.00    0.43
  -8 -10   0    7.02    0.43
   8 -10   0    6.34    0.41
  -8  10   0    5.91    0.41
  -8  10   0    6.95    0.43
   8  10   0    6.58    0.42
   8  10   0    6.75    0.39
  -8  10   0    6.92    0.43
   8  10   0    6.94    0.46
  -8  10   0    6.49    0.40
   8  10   0    6.86    0.40
   8  10   0    7.49    0.42
  10 -10   0    0.64    0.20
  10 -10   0    1.04    0.26
 -10 -10   0    1.00    0.25
 -10 -10   0    0.99    0.26
  10 -10   0    0.62    0.22
  10  10   0    0.67    0.23
 -10  10   0    0.85    0.24
 -10  10   0    0.44    0.21
  10  10   0    0.50    0.26
 -10  10   0    0.31    0.20
  10  10   0    0.33    0.21
  10  10   0    0.64    0.23
  12 -10   0    1.28    0.29
 -12 -10   0    0.77    0.28
  12 -10   0    0.85    0.28
 -12 -10   0    0.86    0.30
  12 -10   0    0.54    0.25
 -12  10   0    0.90    0.28
  12  10   0    1.08    0.37
  12  10   0    0.68    0.29
 -12  10   0    0.45    0.25
  12  10   0    1.06    0.28
  12  10   0    1.01    0.28
  14 -10   0    0.01    0.28
 -14 -10   0   -0.01    0.30
 -14 -10   0   -0.14    0.24
  14 -10   0    0.05    0.20
  14  10   0   -0.25    0.23
  14  10   0    0.16    0.33
 -14  10   0   -0.07    0.23
 -14  10   0   -0.06    0.25
  14  10   0    0.39    0.31
 -14  10   0   -0.15    0.22
  16 -10   0    0.32    0.34
 -16 -10   0   -0.60    0.34
  16 -10   0   -0.09    0.23
 -16 -10   0    0.32    0.30
 -16  10   0    0.19    0.31
 -16  10   0    0.43    0.31
  16  10   0    0.31    0.32
  -1 -11   0    2.49    0.20
   1 -11   0    1.91    0.22
   1 -11   0    1.96    0.27
  -1 -11   0    2.26    0.25
   1 -11   0    1.63    0.22
  -1 -11   0    1.67    0.21
  -1  11   0    2.02    0.22
   1  11   0    2.15    0.25
   1  11   0    2.00    0.24
   1  11   0    2.26    0.25
  -1  11   0    2.04    0.20
  -1  11   0    1.94    0.24
   1  11   0    2.35    0.28
  -1  11   0    2.38    0.24
  -3 -11   0    0.35    0.12
   3 -11   0   -0.05    0.14
   3 -11   0    0.14    0.11
  -3 -11   0    0.07    0.14
  -3 -11   0    0.18    0.13
   3 -11   0    0.08    0.12
  -3  11   0    0.32    0.15
  -3  11   0    0.12    0.13
   3  11   0    0.06    0.15
   3  11   0    0.36    0.14
  -3  11   0    0.09    0.14
  -3  11   0    0.32    0.13
   3  11   0    0.19    0.15
  -3  11   0    0.12    0.14
   3  11   0   -0.08    0.13
   3  11   0   -0.04    0.14
  -5 -11   0    2.76    0.30
  -5 -11   0    2.66    0.25
   5 -11   0    2.59    0.31
   5 -11   0    1.64    0.23
  -5 -11   0    1.77    0.24
   5 -11   0    1.70    0.26
   5  11   0    2.56    0.29
   5  11   0    2.34    0.25
   5  11   0    2.66    0.32
   5  11   0    2.56    0.29
   5  11   0    2.26    0.26
  -5  11   0    2.50    0.29
  -5  11   0    2.17    0.26
  -5  11   0    2.10    0.26
  -7 -11   0    1.46    0.26
   7 -11   0    1.09    0.20
  -7 -11   0    1.09    0.23
   7 -11   0    0.48    0.21
   7 -11   0    1.19    0.26
  -7 -11   0    0.97    0.21
  -7  11   0    1.37    0.23
  -7  11   0    1.35    0.25
   7  11   0    1.37    0.24
  -7  11   0    0.77    0.22
  -7  11   0    0.86    0.22
   7  11   0    1.09    0.22
   7  11   0    1.09    0.21
   7  11   0    0.95    0.23
   7  11   0    1.25    0.25
  -9 -11   0    2.06    0.30
  -9 -11   0    2.60    0.32
   9 -11   0    2.83    0.38
  -9 -11   0    1.81    0.31
   9 -11   0    2.13    0.33
  -9  11   0    1.95    0.30
   9  11   0    2.15    0.33
   9  11   0    1.87    0.28
  -9  11   0    2.48    0.32
   9  11   0    2.67    0.32
  -9  11   0    2.20    0.31
  -9  11   0    2.12    0.31
   9  11   0    1.88    0.32
  11 -11   0   -0.19    0.22
 -11 -11   0    0.23    0.25
  11 -11   0    0.17    0.26
 -11 -11   0   -0.25    0.24
 -11 -11   0   -0.19    0.22
  11 -11   0    0.24    0.21
  11  11   0    0.68    0.28
 -11  11   0    0.54    0.25
 -11  11   0    0.34    0.22
  11  11   0    0.42    0.24
  11  11   0    0.41    0.24
 -11  11   0    0.10    0.22
 -13 -11   0    1.14    0.33
  13 -11   0    0.51    0.30
 -13 -11   0    0.96    0.34
  13 -11   0    0.10    0.18
 -13  11   0    0.76    0.30
  13  11   0    0.35    0.27
 -13  11   0    0.34    0.27
  13  11   0    0.50    0.29
 -13  11   0    0.73    0.29
 -15 -11   0    0.69    0.33
 -15 -11   0    0.63    0.36
  15 -11   0    0.65    0.32
  15 -11   0    0.12    0.23
 -15  11   0    0.70    0.32
  15  11   0   -0.02    0.30
 -15  11   0    0.44    0.32
 -15  11   0    0.66    0.35
   0 -12   0    1.50    0.22
   0 -12   0    1.20    0.22
   0 -12   0    1.07    0.21
   0  12   0    1.62    0.24
   0  12   0    1.39    0.22
   0  12   0    1.28    0.22
   0  12   0    1.91    0.26
  -2 -12   0    0.42    0.17
   2 -12   0    0.40    0.17
   2 -12   0    0.26    0.17
  -2 -12   0    0.46    0.18
  -2 -12   0    0.44    0.17
   2 -12   0    0.69    0.17
  -2  12   0    0.42    0.17
   2  12   0    0.19    0.16
   2  12   0    0.72    0.21
   2  12   0    0.33    0.18
  -2  12   0    0.32    0.16
  -2  12   0    0.57    0.18
   2  12   0    0.52    0.18
  -2  12   0    0.21    0.15
  -2  12   0    0.53    0.18
  -4 -12   0    0.01    0.16
  -4 -12   0    0.09    0.14
  -4 -12   0    0.21    0.15
   4 -12   0    0.34    0.17
   4 -12   0    0.10    0.15
   4  12   0    0.09    0.16
  -4  12   0    0.20    0.17
   4  12   0    0.00    0.19
   4  12   0    0.27    0.18
  -4  12   0    0.09    0.15
  -4  12   0    0.02    0.15
   4  12   0   -0.12    0.15
  -4  12   0    0.14    0.16
  -6 -12   0    8.31    0.46
   6 -12   0    7.79    0.50
  -6 -12   0    7.37    0.46
   6 -12   0    8.16    0.43
   6 -12   0    7.28    0.45
  -6 -12   0    8.15    0.43
  -6  12   0    7.14    0.45
  -6  12   0    7.32    0.46
   6  12   0    7.89    0.45
   6  12   0    7.90    0.46
  -6  12   0    8.10    0.46
   6  12   0    7.81    0.46
   6  12   0    7.93    0.51
  -8 -12   0    0.71    0.23
   8 -12   0    0.28    0.22
  -8 -12   0    0.79    0.24
   8 -12   0    0.59    0.25
  -8 -12   0    0.72    0.26
   8  12   0    0.93    0.28
  -8  12   0    0.38    0.20
  -8  12   0    0.90    0.25
  -8  12   0    0.61    0.24
   8  12   0    1.02    0.25
   8  12   0    0.86    0.28
   8  12   0    0.69    0.22
 -10 -12   0    2.98    0.38
  10 -12   0    2.05    0.37
 -10 -12   0    1.57    0.32
  10 -12   0    1.49    0.25
 -10 -12   0    1.82    0.32
  10 -12   0    1.71    0.32
  10  12   0    1.59    0.33
 -10  12   0    1.70    0.31
 -10  12   0    1.13    0.27
  10  12   0    1.78    0.32
  10  12   0    1.82    0.34
 -10  12   0    1.11    0.30
 -12 -12   0   -0.45    0.25
  12 -12   0    0.38    0.33
  12 -12   0    0.58    0.32
 -12 -12   0    0.17    0.44
  12 -12   0   -0.17    0.18
 -12 -12   0   -0.10    0.25
  12  12   0   -0.10    0.23
  12  12   0    0.47    0.31
  12  12   0   -0.10    0.29
 -12  12   0   -0.16    0.25
  14 -12   0    1.47    0.38
 -14 -12   0    1.45    0.40
 -14 -12   0    1.80    0.39
  14 -12   0    1.33    0.33
 -14  12   0    1.12    0.34
  14  12   0    1.92    0.63
  -1 -13   0    0.61    0.20
  -1 -13   0    0.56    0.18
   1 -13   0    0.93    0.23
   1 -13   0    0.51    0.17
   1 -13   0    0.69    0.19
  -1  13   0    0.72    0.21
   1  13   0    0.53    0.20
   1  13   0    0.57    0.19
   1  13   0    0.54    0.22
   1  13   0    0.73    0.21
  -1  13   0    1.03    0.22
  -1  13   0    0.94    0.23
  -1  13   0    0.62    0.20
  -3 -13   0    3.43    0.34
   3 -13   0    5.28    0.37
   3 -13   0    4.98    0.32
  -3 -13   0    5.70    0.39
   3  13   0    5.45    0.40
  -3  13   0    5.91    0.38
  -3  13   0    5.60    0.41
  -3  13   0    5.11    0.39
   3  13   0    6.05    0.45
  -3  13   0    4.88    0.38
   3  13   0    5.43    0.40
   3  13   0    5.11    0.39
   5 -13   0    2.50    0.31
  -5 -13   0    2.64    0.31
   5 -13   0    3.09    0.38
  -5 -13   0    2.57    0.33
  -5 -13   0    1.90    0.29
   5 -13   0    3.19    0.34
   5  13   0    2.06    0.30
   5  13   0    2.37    0.30
   5  13   0    3.28    0.38
  -5  13   0    2.71    0.32
   5  13   0    2.68    0.34
  -5  13   0    2.64    0.32
  -5  13   0    1.91    0.29
  -7 -13   0    1.02    0.30
  -7 -13   0    1.35    0.27
   7 -13   0    1.13    0.30
   7 -13   0    0.97    0.25
  -7 -13   0    0.68    0.24
  -7  13   0    1.13    0.25
   7  13   0    1.26    0.27
   7  13   0    1.30    0.30
  -7  13   0    0.86    0.26
   7  13   0    0.99    0.29
   7  13   0    0.80    0.25
  -9 -13   0    0.85    0.27
  -9 -13   0    0.69    0.25
  -9 -13   0    1.24    0.32
   9 -13   0    0.76    0.32
   9 -13   0    1.11    0.30
   9  13   0    1.08    0.31
  -9  13   0    1.20    0.27
  -9  13   0    1.15    0.30
   9  13   0    0.98    0.34
   9  13   0    0.95    0.26
  -9  13   0    1.13    0.31
  11 -13   0   -0.07    0.25
 -11 -13   0    0.11    0.25
 -11 -13   0   -0.26    0.24
  11 -13   0    0.06    0.30
  11  13   0    0.03    0.27
 -11  13   0    0.08    0.28
 -11  13   0    0.08    0.25
 -11  13   0    0.14    0.26
  11  13   0    0.27    0.32
  11  13   0   -0.07    0.26
  13 -13   0    0.19    0.24
  13 -13   0    0.46    0.30
 -13 -13   0   -0.01    0.29
 -13 -13   0   -0.20    0.31
  13  13   0    0.93    0.37
 -13  13   0   -0.07    0.28
 -13  13   0    0.05    0.29
 -13  13   0   -0.31    0.28
  13  13   0    0.15    0.29
   0 -14   0   -0.04    0.18
   0 -14   0    0.08    0.17
   0 -14   0    0.12    0.17
   0  14   0   -0.04    0.20
   0  14   0    0.21    0.20
   0  14   0   -0.09    0.17
   0  14   0   -0.12    0.17
   2 -14   0    1.57    0.27
  -2 -14   0    1.93    0.29
  -2 -14   0    1.76    0.27
   2 -14   0    1.95    0.31
   2  14   0    1.79    0.29
  -2  14   0    1.84    0.29
  -2  14   0    1.91    0.31
  -2  14   0    1.64    0.26
   2  14   0    1.93    0.30
   4 -14   0    3.19    0.39
  -4 -14   0    2.34    0.32
   4 -14   0    3.01    0.35
  -4 -14   0    2.68    0.32
   4  14   0    3.52    0.40
   4  14   0    3.24    0.35
   4  14   0    3.32    0.38
  -4  14   0    2.68    0.34
  -4  14   0    2.98    0.35
  -4  14   0    2.69    0.33
  -4  14   0    3.69    0.39
   4  14   0    3.03    0.36
   6 -14   0   -0.03    0.20
  -6 -14   0   -0.10    0.21
   6 -14   0    0.23    0.26
   6 -14   0    0.38    0.22
  -6 -14   0    0.17    0.20
  -6  14   0   -0.12    0.21
  -6  14   0    0.42    0.23
   6  14   0    0.30    0.27
   6  14   0    0.21    0.22
   6  14   0    0.24    0.22
  -6  14   0   -0.05    0.21
   8 -14   0    0.32    0.26
   8 -14   0    0.13    0.30
  -8 -14   0    0.41    0.25
  -8 -14   0    0.13    0.30
   8  14   0    0.49    0.30
   8  14   0   -0.12    0.26
  -8  14   0    0.04    0.24
  -8  14   0    0.39    0.25
  -8  14   0    0.41    0.26
  10 -14   0    0.19    0.21
 -10 -14   0    0.85    0.30
  10 -14   0   -0.05    0.27
 -10 -14   0   -0.12    0.27
 -10 -14   0    0.33    0.31
  10 -14   0    0.16    0.31
  10  14   0    0.63    0.28
 -10  14   0    0.40    0.26
  10  14   0    0.01    0.41
 -10  14   0    0.63    0.32
  10  14   0    0.10    0.27
 -12 -14   0    0.70    0.34
 -12 -14   0    0.00    0.33
 -12 -14   0   -0.07    0.36
  12 -14   0    0.31    0.25
  12 -14   0    0.43    0.38
  12 -14   0    0.21    0.31
 -12  14   0    0.06    0.29
 -12  14   0    0.41    0.32
  12  14   0   -0.23    0.28
  12  14   0   -0.03    0.31
  -1 -15   0    0.45    0.21
   1 -15   0    0.72    0.23
  -1 -15   0    0.43    0.24
   1 -15   0    1.03    0.23
  -1 -15   0    0.80    0.23
   1 -15   0    0.38    0.24
  -1  15   0    0.72    0.26
   1  15   0    1.27    0.29
   1  15   0    0.64    0.23
  -1  15   0    0.51    0.22
  -1  15   0    0.68    0.25
   1  15   0    0.75    0.27
   1  15   0    0.63    0.25
   3 -15   0    0.78    0.31
  -3 -15   0    0.71    0.23
   3 -15   0    0.74    0.26
  -3 -15   0    0.31    0.23
   3  15   0    0.93    0.26
   3  15   0    1.01    0.27
  -3  15   0    1.13    0.29
   3  15   0    0.88    0.25
   3  15   0    0.73    0.29
  -3  15   0    0.81    0.25
  -3  15   0    1.04    0.29
   5 -15   0    0.90    0.33
  -5 -15   0    0.33    0.23
   5 -15   0    0.83    0.27
  -5 -15   0    0.99    0.29
   5 -15   0    0.47    0.25
   5  15   0    1.09    0.28
   5  15   0    0.53    0.26
  -5  15   0    0.86    0.29
   5  15   0    0.94    0.31
  -5  15   0    0.60    0.27
  -5  15   0    0.78    0.28
   5  15   0    0.85    0.32
  -7 -15   0    0.80    0.26
   7 -15   0    0.88    0.29
   7 -15   0    0.56    0.34
  -7 -15   0    0.59    0.32
   7  15   0    0.73    0.35
  -7  15   0    1.05    0.31
   7  15   0    0.51    0.25
  -7  15   0    0.85    0.30
   7  15   0    0.31    0.33
  -9 -15   0   -0.09    0.29
   9 -15   0    0.13    0.29
   9 -15   0    0.27    0.31
   9  15   0   -0.15    0.28
  -9  15   0   -0.01    0.29
  -9  15   0    0.07    0.26
  -9  15   0    0.09    0.31
  11 -15   0   -0.07    0.31
 -11 -15   0    0.35    0.35
  11 -15   0    0.10    0.26
  11 -15   0    0.14    0.35
 -11  15   0    0.23    0.33
 -11  15   0    0.02    0.30
  11  15   0    0.07    0.32
   0 -16   0    0.50    0.23
   0 -16   0    0.30    0.26
   0 -16   0    0.82    0.24
   0  16   0    0.96    0.31
   0  16   0    0.80    0.28
   2 -16   0    0.61    0.25
  -2 -16   0    0.86    0.25
   2 -16   0    1.10    0.34
  -2 -16   0    1.09    0.27
  -2 -16   0    1.25    0.34
  -2  16   0    1.02    0.31
  -2  16   0    0.82    0.29
   2  16   0    0.76    0.28
   2  16   0    0.48    0.28
   2  16   0    1.40    0.35
   2  16   0    1.21    0.30
  -2  16   0    0.79    0.28
   4 -16   0   -0.05    0.23
   4 -16   0    0.11    0.29
  -4 -16   0    0.09    0.23
  -4  16   0    0.02    0.23
   4  16   0    0.02    0.25
   4  16   0   -0.15    0.23
   4  16   0    0.17    0.30
   4  16   0   -0.03    0.26
  -4  16   0    0.28    0.29
  -4  16   0    0.18    0.27
   6 -16   0    0.29    0.28
  -6 -16   0    0.09    0.26
   6 -16   0   -0.09    0.25
  -6 -16   0    0.50    0.25
   6 -16   0    0.24    0.29
  -6  16   0    0.13    0.29
   6  16   0    0.27    0.30
   6  16   0   -0.18    0.34
   6  16   0    0.05    0.26
  -6  16   0    0.25    0.25
  -6  16   0   -0.16    0.28
  -8 -16   0    0.36    0.27
   8 -16   0   -0.11    0.27
  -8 -16   0   -0.08    0.32
  -8  16   0    0.05    0.30
   8  16   0    0.48    0.34
   8  16   0   -0.03    0.30
  -8  16   0    0.23    0.29
  -8  16   0   -0.49    0.30
   1 -17   0    1.75    0.33
  -1 -17   0    2.36    0.36
  -1 -17   0    2.39    0.37
  -1 -17   0    2.11    0.40
  -1  17   0    2.52    0.40
  -1  17   0    2.28    0.39
   1  17   0    2.48    0.40
  -1  17   0    1.88    0.38
   1  17   0    2.60    0.41
  -3 -17   0    0.64    0.26
  -3 -17   0    0.64    0.28
  -3 -17   0    0.85    0.32
   3 -17   0    0.67    0.36
   3 -17   0    0.30    0.27
  -3  17   0    0.70    0.34
   3  17   0    0.94    0.33
  -3  17   0    0.96    0.30
  -3  17   0    0.62    0.30
   3  17   0    0.78    0.39
   3  17   0    0.99    0.32
  -5 -17   0    0.09    0.24
   5 -17   0    0.17    0.33
   5 -17   0   -0.63    0.24
  -5 -17   0    0.06    0.28
   5 -17   0   -0.27    0.27
  -5  17   0    0.15    0.31
   5  17   0   -0.26    0.27
   5  17   0   -0.25    0.35
  -5  17   0    0.10    0.30
   7 -17   0   -0.09    0.31
   7 -17   0    0.38    0.32
  -7 -17   0    0.40    0.27
  -7 -17   0    0.10    0.33
  -7  17   0    0.22    0.33
  -7  17   0    0.22    0.34
   7  17   0   -0.01    0.31
   7  17   0    0.41    0.33
   0 -18   0    0.82    0.29
   0  18   0    0.82    0.33
   0  18   0    0.88    0.37
   0  18   0    1.14    0.33
   2 -18   0    0.66    0.30
  -2 -18   0    0.47    0.28
   2 -18   0    0.68    0.38
  -2 -18   0    0.19    0.27
  -2 -18   0    0.49    0.35
   2  18   0    0.75    0.36
  -2  18   0    0.50    0.30
   2  18   0    0.62    0.35
   2  18   0    0.34    0.46
  -2  18   0    0.73    0.36
   4 -18   0    0.22    0.33
   4 -18   0    0.60    0.37
  -4 -18   0    0.31    0.30
   4 -18   0    0.34    0.29
  -4 -18   0    0.38    0.28
  -4 -18   0    0.08    0.31
   4  18   0    0.75    0.38
  -4  18   0    0.10    0.26
   4  18   0    0.65    0.37
  -4  18   0    0.66    0.38
  -4  18   0    1.42    0.36
 -18   0   1    0.31    0.30
  18   0  -1    0.39    0.29
 -18   0   1    0.10    0.27
 -16   0   1    0.12    0.23
  16   0  -1    0.17    0.21
  16   0  -1   -0.16    0.21
 -16   0   1    0.17    0.24
  14   0  -1   -0.14    0.18
 -14   0   1   -0.12    0.16
  14   0  -1    0.02    0.18
 -14   0   1    0.00    0.16
 -14   0   1   -0.08    0.17
  14   0  -1   -0.16    0.17
 -12   0   1    0.06    0.14
  12   0  -1    0.05    0.13
  12   0  -1   -0.20    0.13
 -12   0   1    0.11    0.13
  12   0  -1   -0.15    0.11
 -12   0   1   -0.14    0.13
  12   0  -1   -0.03    0.13
 -10   0   1   -0.01    0.10
 -10   0   1    0.11    0.11
 -10   0   1    0.00    0.09
 -10   0   1   -0.01    0.11
  10   0  -1   -0.18    0.09
  10   0  -1    0.00    0.11
  10   0  -1    0.00    0.11
  10   0  -1   -0.07    0.10
   8   0  -1   -0.11    0.08
  -8   0   1   -0.05    0.08
   8   0  -1    0.04    0.10
   8   0  -1    0.09    0.10
  -8   0   1   -0.08    0.08
   8   0  -1    0.12    0.10
  -8   0   1   -0.08    0.07
  -8   0   1    0.05    0.09
  -6   0   1    0.04    0.07
  -6   0   1   -0.04    0.06
   6   0  -1   -0.01    0.08
   6   0  -1    0.06    0.07
   6   0  -1    0.06    0.07
  -6   0   1    0.05    0.06
  -6   0   1   -0.06    0.08
   6   0  -1    0.01    0.08
   4   0  -1    0.03    0.04
   4   0  -1    0.02    0.06
   4   0  -1   -0.08    0.05
  -4   0   1   -0.05    0.04
  -4   0   1   -0.02    0.05
  -4   0   1    0.01    0.05
  -4   0   1    0.01    0.06
   4   0  -1   -0.05    0.06
  -4   0   1    0.01    0.06
   4   0  -1    0.04    0.06
   2   0  -1   -0.01    0.03
  -2   0   1   -0.03    0.03
  -2   0   1   -0.02    0.02
  -2   0   1    0.01    0.02
  -2   0   1    0.03    0.02
  -2   0   1    0.04    0.03
   2   0  -1   -0.02    0.02
   2   0  -1    0.05    0.02
  -2   0   1   -0.02    0.02
   2   0  -1   -0.04    0.03
   2   0  -1    0.01    0.02
   0   0   1    0.01    0.01
   0   0  -1    0.01    0.01
   0   0  -1   -0.01    0.01
   0   0  -1   -0.01    0.01
   0   0  -1   -0.01    0.01
   0   0   1    0.01    0.01
   0   0   1    0.00    0.01
  -2   0  -1   -0.05    0.04
   2   0   1   -0.03    0.05
  -2   0  -1   -0.11    0.04
   2   0   1    0.00    0.05
   2   0   1   -0.02    0.03
   2   0   1   -0.03    0.05
   2   0   1    0.05    0.05
  -2   0  -1    0.00    0.04
  -2   0  -1    0.00    0.05
   4   0   1    0.01    0.07
  -4   0  -1   -0.06    0.07
   4   0   1    0.11    0.07
  -4   0  -1   -0.06    0.06
   4   0   1   -0.17    0.06
   4   0   1   -0.06    0.06
  -4   0  -1   -0.14    0.06
  -4   0  -1   -0.02    0.07
   6   0   1   -0.03    0.08
  -6   0  -1   -0.04    0.08
  -6   0  -1    0.07    0.09
  -6   0  -1    0.10    0.08
  -6   0  -1   -0.05    0.08
   6   0   1    0.02    0.09
   6   0   1    0.00    0.08
  -8   0  -1   -0.05    0.09
   8   0   1   -0.04    0.10
  -8   0  -1    0.08    0.09
   8   0   1    0.08    0.10
   8   0   1   -0.02    0.09
   8   0   1   -0.03    0.08
  -8   0  -1   -0.04    0.09
  -8   0  -1   -0.11    0.09
  10   0   1    0.06    0.12
 -10   0  -1   -0.08    0.10
  10   0   1    0.13    0.12
 -10   0  -1   -0.10    0.11
 -10   0  -1   -0.09    0.10
 -10   0  -1   -0.07    0.11
  10   0   1    0.04    0.13
  10   0   1   -0.04    0.11
  12   0   1    0.23    0.15
 -12   0  -1   -0.15    0.14
 -12   0  -1    0.00    0.15
 -12   0  -1    0.01    0.15
  12   0   1   -0.05    0.15
  12   0   1   -0.08    0.16
  12   0   1    0.09    0.14
  14   0   1   -0.02    0.18
 -14   0  -1    0.11    0.19
 -14   0  -1   -0.16    0.18
  14   0   1   -0.03    0.20
 -14   0  -1   -0.11    0.18
 -16   0  -1   -0.14    0.26
 -16   0  -1    0.13    0.25
 -16   0  -1   -0.01    0.23
  16   0   1   -0.11    0.23
  16   0   1   -0.39    0.25
  16   0   1   -0.22    0.22
 -18   0  -1    0.05    0.28
  18   0   1   -0.44    0.24
 -18   0  -1   -0.20    0.30
  19  -1  -1   -0.11    0.31
 -19  -1   1   -0.17    0.31
 -19  -1   1    0.27    0.35
 -19   1   1    0.26    0.33
 -19   1   1    0.18    0.33
  19   1  -1    0.16    0.29
  19   1  -1    0.54    0.35
 -17  -1   1    0.10    0.27
  17  -1  -1    0.08    0.26
 -17  -1   1    0.28    0.28
  17  -1  -1    0.08    0.26
 -17   1   1    0.65    0.28
 -17   1   1   -0.32    0.25
  17   1  -1    0.18    0.27
  17   1  -1    0.41    0.25
 -15  -1   1    0.02    0.19
  15  -1  -1    0.18    0.21
  15  -1  -1   -0.14    0.20
 -15  -1   1    0.61    0.23
  15   1  -1    0.30    0.22
 -15   1   1    0.00    0.20
 -15   1   1    0.39    0.20
  15   1  -1    0.02    0.22
 -15   1   1    0.45    0.24
 -13  -1   1    0.47    0.19
  13  -1  -1    0.25    0.17
  13  -1  -1    0.10    0.18
 -13  -1   1    0.26    0.17
  13  -1  -1    0.01    0.16
 -13  -1   1    0.64    0.17
 -13   1   1    0.47    0.19
 -13   1   1    0.34    0.17
  13   1  -1    0.10    0.15
  13   1  -1    0.23    0.18
  13   1  -1    0.61    0.19
 -13   1   1    0.43    0.18
  13   1  -1    0.20    0.17
  11  -1  -1    2.38    0.26
 -11  -1   1    2.73    0.23
  11  -1  -1    2.34    0.24
  11  -1  -1    2.46    0.20
  11  -1  -1    3.07    0.26
 -11  -1   1    2.61    0.26
 -11  -1   1    2.57    0.25
 -11  -1   1    3.03    0.25
 -11   1   1    2.48    0.25
  11   1  -1    2.49    0.26
 -11   1   1    2.87    0.26
  11   1  -1    2.64    0.25
  11   1  -1    2.61    0.26
  11   1  -1    3.01    0.25
 -11   1   1    2.73    0.25
   9  -1  -1    4.53    0.26
  -9  -1   1    4.30    0.23
  -9  -1   1    4.38    0.24
   9  -1  -1    4.28    0.25
  -9  -1   1    4.14    0.26
   9  -1  -1    4.57    0.27
   9  -1  -1    4.25    0.21
  -9   1   1    4.24    0.26
  -9   1   1    4.46    0.25
  -9   1   1    4.22    0.25
   9   1  -1    4.18    0.24
   9   1  -1    4.90    0.28
   9   1  -1    4.31    0.26
  -9   1   1    4.51    0.20
   7  -1  -1    4.88    0.24
   7  -1  -1    4.34    0.24
  -7  -1   1    4.39    0.21
  -7  -1   1    3.89    0.22
  -7  -1   1    4.23    0.21
  -7  -1   1    4.78    0.25
   7  -1  -1    4.51    0.19
  -7   1   1    4.69    0.23
   7   1  -1    4.48    0.18
   7   1  -1    4.79    0.25
  -7   1   1    4.40    0.24
   7   1  -1    4.77    0.23
  -7   1   1    4.20    0.22
  -7   1   1    4.83    0.24
  -7   1   1    4.87    0.18
   7   1  -1    4.62    0.23
  -5  -1   1    0.63    0.10
   5  -1  -1    0.67    0.10
   5  -1  -1    0.84    0.10
  -5  -1   1    0.52    0.08
  -5  -1   1    0.74    0.09
  -5  -1   1    0.46    0.09
   5  -1  -1    0.80    0.08
   5  -1  -1    0.93    0.11
   5   1  -1    0.73    0.08
   5   1  -1    0.83    0.10
   5   1  -1    0.76    0.10
   5   1  -1    0.83    0.11
   5   1  -1    0.86    0.11
  -5   1   1    0.67    0.09
  -5   1   1    0.88    0.11
  -5   1   1    0.82    0.10
  -5   1   1    1.03    0.11
  -3  -1   1  136.73    3.10
   3  -1  -1  132.50    3.07
   3  -1  -1  132.84    3.10
  -3  -1   1  132.28    3.10
  -3  -1   1  131.93    3.10
  -3  -1   1  137.61    3.07
   3  -1  -1  132.09    3.10
   3   1  -1  133.71    3.10
  -3   1   1  136.17    3.10
  -3   1   1  134.08    3.09
   3   1  -1  128.85    3.10
  -3   1   1  131.57    3.10
  -3   1   1  128.28    3.10
   3   1  -1  131.63    3.10
   3   1  -1  140.57    3.09
   3   1  -1  132.99    3.09
  -1  -1   1    0.00    0.02
   1  -1  -1   -0.01    0.02
  -1  -1   1    0.00    0.02
   1  -1  -1    0.04    0.03
   1  -1  -1    0.03    0.02
  -1  -1   1    0.06    0.02
   1   1  -1    0.01    0.02
  -1   1   1    0.00    0.02
   1   1  -1    0.00    0.02
  -1   1   1   -0.01    0.02
  -1   1   1   -0.01    0.01
   1   1  -1    0.03    0.02
   1   1  -1   -0.03    0.02
   1   1  -1    0.00    0.02
  -1   1   1    0.00    0.02
  -1   1   1    0.02    0.02
  -1  -1  -1   10.28    0.28
   1  -1   1   12.04    0.30
   1  -1   1   11.49    0.28
   1  -1   1   11.21    0.29
   1   1   1   10.47    0.29
  -3  -1  -1   81.06    1.88
  -3  -1  -1   78.15    1.91
   3  -1   1   80.40    1.91
   3  -1   1   79.35    1.89
   3  -1   1   81.65    1.92
  -3  -1  -1   82.46    1.90
   3  -1   1   80.78    1.90
  -3  -1  -1   80.96    1.90
  -3  -1  -1   80.74    1.91
  -3   1  -1   80.40    1.92
  -3   1  -1   80.23    1.92
  -3   1  -1   78.12    1.91
   3   1   1   82.16    1.92
   3   1   1   81.67    1.89
   3   1   1   79.97    1.92
  -3   1  -1   77.89    1.92
   3   1   1   82.09    1.91
  -3   1  -1   79.40    1.89
   3   1   1   84.24    1.90
  -5  -1  -1   13.61    0.40
   5  -1   1   13.09    0.42
   5  -1   1   13.15    0.39
   5  -1   1   13.46    0.38
  -5  -1  -1   12.83    0.40
   5  -1   1   12.77    0.41
  -5  -1  -1   12.22    0.40
  -5  -1  -1   12.14    0.41
   5   1   1   13.58    0.40
   5   1   1   13.37    0.38
   5   1   1   13.12    0.41
  -5   1  -1   13.74    0.38
  -5   1  -1   13.22    0.42
  -5   1  -1   12.71    0.41
   5   1   1   12.72    0.41
  -5   1  -1   13.16    0.41
   5   1   1   12.84    0.41
  -7  -1  -1   10.96    0.42
  -7  -1  -1   11.68    0.41
   7  -1   1   11.35    0.38
   7  -1   1   11.74    0.39
  -7  -1  -1   11.16    0.39
   7  -1   1   11.69    0.43
  -7  -1  -1   12.14    0.40
   7  -1   1   11.13    0.42
  -7   1  -1   11.94    0.42
   7   1   1   12.15    0.39
   7   1   1   12.17    0.43
  -7   1  -1   11.78    0.42
   7   1   1   11.43    0.41
  -7   1  -1   11.75    0.41
   7   1   1   12.00    0.43
  -7   1  -1   12.11    0.37
   9  -1   1    2.10    0.21
   9  -1   1    2.46    0.19
   9  -1   1    2.56    0.24
  -9  -1  -1    2.12    0.22
   9  -1   1    2.27    0.19
  -9  -1  -1    2.18    0.20
  -9  -1  -1    2.65    0.22
  -9  -1  -1    2.66    0.24
   9   1   1    2.55    0.22
   9   1   1    2.53    0.25
   9   1   1    2.45    0.24
   9   1   1    2.58    0.21
  -9   1  -1    2.17    0.21
   9   1   1    2.56    0.23
  -9   1  -1    1.96    0.18
  -9   1  -1    2.20    0.23
  -9   1  -1    2.22    0.22
  11  -1   1    2.29    0.26
 -11  -1  -1    2.02    0.24
  11  -1   1    2.48    0.24
 -11  -1  -1    2.01    0.22
  11  -1   1    1.92    0.20
 -11  -1  -1    2.35    0.26
 -11  -1  -1    2.10    0.23
  11   1   1    2.12    0.25
 -11   1  -1    1.97    0.25
  11   1   1    1.98    0.25
  11   1   1    2.27    0.23
  11   1   1    2.61    0.25
 -11   1  -1    2.03    0.25
 -11   1  -1    2.49    0.27
  11   1   1    2.27    0.24
  13  -1   1    0.67    0.21
  13  -1   1    0.95    0.24
 -13  -1  -1    0.87    0.21
 -13  -1  -1    0.65    0.22
 -13  -1  -1    1.02    0.23
 -13   1  -1    0.97    0.23
  13   1   1    1.02    0.23
  13   1   1    0.59    0.20
  13   1   1    0.86    0.22
 -13   1  -1    0.72    0.22
  15  -1   1    1.45    0.31
  15  -1   1    1.52    0.32
  15  -1   1    1.75    0.32
 -15  -1  -1    1.63    0.30
 -15  -1  -1    0.92    0.27
 -15   1  -1    1.56    0.29
 -15   1  -1    1.43    0.29
  15   1   1    1.67    0.31
  15   1   1    1.76    0.33
  15   1   1    1.40    0.32
 -17  -1  -1    0.38    0.31
  17  -1   1   -0.25    0.28
 -17  -1  -1   -0.24    0.25
  17  -1   1    0.55    0.27
  17   1   1    0.19    0.27
 -17   1  -1   -0.20    0.26
 -17   1  -1   -0.20    0.25
  17   1   1    0.31    0.27
 -17   1  -1    0.07    0.28
  18  -2  -1    0.63    0.31
 -18  -2   1    0.41    0.29
 -18  -2   1    0.67    0.31
 -18   2   1    0.68    0.32
 -18   2   1    0.96    0.32
 -18   2   1    0.59    0.32
  16  -2  -1   -0.09    0.21
 -16  -2   1   -0.14    0.22
 -16  -2   1    0.27    0.24
  16  -2  -1    0.24    0.23
  16   2  -1    0.13    0.23
 -16   2   1    0.06    0.21
 -16   2   1    0.33    0.26
 -16   2   1   -0.12    0.22
  16   2  -1   -0.11    0.20
 -14  -2   1    0.08    0.20
 -14  -2   1    0.34    0.21
  14  -2  -1    0.14    0.19
  14  -2  -1    0.30    0.19
 -14  -2   1   -0.03    0.18
  14  -2  -1    0.94    0.24
  14   2  -1   -0.09    0.16
  14   2  -1   -0.02    0.19
 -14   2   1   -0.04    0.19
  14   2  -1    0.14    0.21
  14   2  -1    0.27    0.20
 -14   2   1    0.02    0.17
 -14   2   1    0.19    0.18
 -12  -2   1    3.35    0.27
  12  -2  -1    2.77    0.28
  12  -2  -1    2.68    0.29
 -12  -2   1    2.56    0.27
 -12  -2   1    3.15    0.28
 -12  -2   1    2.07    0.25
  12  -2  -1    3.34    0.30
  12   2  -1    3.19    0.28
  12   2  -1    3.04    0.29
  12   2  -1    2.76    0.28
 -12   2   1    3.20    0.29
 -12   2   1    2.26    0.25
  12   2  -1    3.24    0.30
 -10  -2   1    4.54    0.24
  10  -2  -1    3.94    0.21
 -10  -2   1    4.38    0.27
  10  -2  -1    4.63    0.28
 -10  -2   1    5.19    0.27
 -10  -2   1    4.01    0.28
  10  -2  -1    4.76    0.28
  10  -2  -1    4.60    0.29
  10   2  -1    4.09    0.27
  10   2  -1    4.44    0.28
  10   2  -1    4.76    0.29
 -10   2   1    4.40    0.29
 -10   2   1    4.35    0.27
  10   2  -1    4.66    0.28
 -10   2   1    4.66    0.27
   8  -2  -1    8.91    0.37
   8  -2  -1    9.19    0.37
  -8  -2   1    9.50    0.36
   8  -2  -1    9.03    0.29
  -8  -2   1    9.06    0.37
  -8  -2   1    9.39    0.35
  -8  -2   1    9.47    0.32
   8  -2  -1    9.29    0.36
  -8   2   1    9.13    0.36
  -8   2   1    9.05    0.35
   8   2  -1    9.00    0.30
  -8   2   1    8.93    0.37
   8   2  -1    9.15    0.36
   8   2  -1    8.88    0.37
  -8   2   1    9.96    0.38
   8   2  -1    9.38    0.36
   6  -2  -1    2.03    0.17
  -6  -2   1    1.59    0.15
  -6  -2   1    1.83    0.13
   6  -2  -1    1.85    0.16
  -6  -2   1    1.86    0.16
  -6  -2   1    1.82    0.15
   6  -2  -1    2.24    0.18
   6   2  -1    1.75    0.16
  -6   2   1    1.98    0.16
  -6   2   1    1.91    0.16
  -6   2   1    1.81    0.15
  -6   2   1    1.92    0.16
   6   2  -1    2.02    0.15
   6   2  -1    2.11    0.17
   6   2  -1    1.71    0.12
   6   2  -1    1.96    0.17
  -4  -2   1  111.03    2.51
  -4  -2   1  103.99    2.49
  -4  -2   1  104.39    2.51
   4  -2  -1  108.42    2.46
   4  -2  -1  102.57    2.51
   4  -2  -1  108.86    2.51
  -4   2   1  108.15    2.51
   4   2  -1  106.17    2.51
   4   2  -1  104.39    2.51
   4   2  -1  105.24    2.51
   4   2  -1  107.77    2.48
  -4   2   1  104.76    2.51
  -4   2   1  104.02    2.51
   2  -2  -1   11.64    0.31
  -2  -2   1   11.90    0.30
   2  -2  -1   11.69    0.33
  -2  -2   1   11.71    0.32
  -2  -2   1   11.77    0.33
   2   2  -1   11.88    0.32
   2   2  -1   11.31    0.30
   2   2  -1   11.84    0.32
  -2   2   1   11.37    0.31
  -2   2   1   11.50    0.32
   2   2  -1   10.87    0.32
   2   2  -1   10.32    0.32
   2   2  -1   11.38    0.33
  -2   2   1   11.42    0.32
  -2   2   1   11.29    0.32
   0  -2  -1   99.84    2.11
   0  -2  -1   97.71    2.08
   0  -2  -1   99.49    2.11
   0   2  -1   76.01    2.09
   0   2  -1   86.48    2.10
   0   2  -1   92.81    2.10
   0   2   1   99.63    2.11
   0   2  -1   80.20    2.09
   0   2  -1   87.68    2.10
   0   2  -1   85.95    2.10
   0   2   1   97.47    2.11
   0   2  -1   92.35    2.10
   0   2   1   80.79    2.09
   0   2   1   89.66    2.11
   0   2  -1   88.25    2.10
  -2  -2  -1  127.54    2.87
   2  -2   1  119.05    2.88
   2  -2   1  121.93    2.85
  -2  -2  -1  124.66    2.86
  -2  -2  -1  122.19    2.88
   2  -2   1  122.46    2.87
  -2  -2  -1  127.26    2.84
   2  -2   1  122.06    2.86
  -2   2  -1  119.99    2.87
  -2   2  -1  122.76    2.87
  -2   2  -1  122.31    2.84
  -2   2  -1  119.01    2.87
  -2   2  -1  120.65    2.88
   2   2   1  126.91    2.85
  -2   2  -1  120.75    2.83
   2   2   1  126.18    2.87
   2   2   1  123.09    2.87
   2   2   1  124.70    2.88
  -2   2  -1  119.23    2.86
   2   2   1  124.55    2.86
  -4  -2  -1    2.76    0.14
  -4  -2  -1    2.82    0.14
   4  -2   1    2.58    0.14
   4  -2   1    2.39    0.16
   4  -2   1    2.73    0.17
  -4  -2  -1    2.79    0.17
  -4  -2  -1    2.69    0.13
  -4  -2  -1    2.63    0.16
   4  -2   1    2.47    0.14
   4   2   1    2.52    0.14
  -4   2  -1    2.54    0.13
   4   2   1    2.55    0.17
  -4   2  -1    2.58    0.16
  -4   2  -1    2.44    0.16
   4   2   1    2.80    0.15
   4   2   1    2.78    0.17
  -4   2  -1    2.61    0.15
  -4   2  -1    2.46    0.16
   4   2   1    2.73    0.16
   6  -2   1    6.30    0.29
  -6  -2  -1    7.10    0.29
  -6  -2  -1    7.29    0.30
  -6  -2  -1    6.98    0.26
   6  -2   1    6.50    0.29
   6  -2   1    7.20    0.26
   6  -2   1    6.76    0.26
  -6  -2  -1    6.59    0.23
   6   2   1    6.96    0.27
  -6   2  -1    6.71    0.24
  -6   2  -1    6.83    0.29
  -6   2  -1    5.89    0.29
  -6   2  -1    6.60    0.28
   6   2   1    7.09    0.30
   6   2   1    6.88    0.27
   6   2   1    6.84    0.29
  -6   2  -1    6.27    0.29
   6   2   1    6.88    0.29
   8  -2   1   10.14    0.35
  -8  -2  -1    9.73    0.40
  -8  -2  -1    9.49    0.38
   8  -2   1   10.80    0.37
  -8  -2  -1   10.04    0.36
   8  -2   1    9.97    0.40
  -8  -2  -1    9.77    0.38
   8  -2   1    9.77    0.40
   8   2   1   10.08    0.40
  -8   2  -1    9.75    0.39
   8   2   1    9.98    0.37
  -8   2  -1    9.54    0.39
   8   2   1    9.85    0.36
   8   2   1    9.94    0.40
  -8   2  -1   10.51    0.41
  -8   2  -1    9.90    0.33
   8   2   1    9.53    0.39
  10  -2   1    1.52    0.21
 -10  -2  -1    1.57    0.20
 -10  -2  -1    1.52    0.21
  10  -2   1    1.77    0.22
 -10  -2  -1    2.24    0.24
  10  -2   1    1.74    0.18
 -10  -2  -1    1.65    0.19
  10  -2   1    1.58    0.19
 -10   2  -1    1.89    0.18
  10   2   1    1.66    0.20
 -10   2  -1    1.51    0.21
  10   2   1    2.05    0.21
 -10   2  -1    1.34    0.20
  10   2   1    1.93    0.23
  10   2   1    1.81    0.22
  10   2   1    2.01    0.22
 -10   2  -1    1.77    0.22
 -12  -2  -1    1.30    0.23
  12  -2   1    1.95    0.24
  12  -2   1    1.17    0.24
 -12  -2  -1    1.73    0.24
 -12  -2  -1    1.44    0.21
  12  -2   1    1.28    0.23
 -12  -2  -1    1.30    0.23
 -12   2  -1    1.78    0.27
  12   2   1    1.25    0.22
  12   2   1    1.49    0.26
  12   2   1    1.17    0.21
  12   2   1    1.03    0.21
 -12   2  -1    1.70    0.24
  12   2   1    1.47    0.22
 -12   2  -1    1.41    0.24
 -14  -2  -1    0.86    0.23
  14  -2   1    0.50    0.22
  14  -2   1    1.16    0.27
 -14  -2  -1    1.36    0.26
 -14   2  -1    0.61    0.24
 -14   2  -1    0.75    0.25
  14   2   1    0.74    0.24
  14   2   1    0.81    0.24
  14   2   1    0.85    0.24
 -14   2  -1    1.39    0.27
 -16  -2  -1    0.38    0.29
  16  -2   1    0.16    0.25
 -16  -2  -1    0.38    0.27
  16  -2   1    0.29    0.27
  16  -2   1    0.38    0.29
 -16   2  -1    0.29    0.25
  16   2   1    0.66    0.28
 -16   2  -1    0.59    0.29
 -16   2  -1    0.46    0.29
  16   2   1   -0.26    0.25
 -18  -2  -1    0.19    0.32
  18  -2   1    0.52    0.37
  18  -2   1    0.00    0.32
  18  -2   1    0.37    0.29
 -18  -2  -1   -0.03    0.33
 -18   2  -1   -0.28    0.29
 -18   2  -1   -0.02    0.32
  18   2   1    0.20    0.32
 -18   2  -1    0.69    0.33
  19  -3  -1    0.03    0.31
  19  -3  -1    0.67    0.34
 -19  -3   1   -0.10    0.32
 -19   3   1    0.10    0.33
 -19   3   1    0.49    0.33
  19   3  -1    0.49    0.34
 -19   3   1    0.15    0.36
  17  -3  -1    0.82    0.29
 -17  -3   1    0.53    0.29
 -17  -3   1    0.51    0.29
 -17   3   1    0.23    0.27
  17   3  -1    0.20    0.24
  17   3  -1    0.49    0.29
 -17   3   1    0.64    0.29
 -17   3   1    0.64    0.28
  15  -3  -1    0.92    0.25
 -15  -3   1    0.25    0.21
 -15  -3   1    0.98    0.24
  15  -3  -1    0.63    0.28
  15  -3  -1    0.42    0.24
  15   3  -1    0.80    0.25
  15   3  -1    0.98    0.28
 -15   3   1    0.61    0.23
 -15   3   1    1.01    0.27
 -15   3   1    0.59    0.23
  15   3  -1    0.66    0.23
  13  -3  -1   -0.16    0.16
 -13  -3   1   -0.02    0.16
  13  -3  -1   -0.25    0.16
 -13  -3   1   -0.11    0.14
 -13  -3   1    0.11    0.16
  13  -3  -1    0.03    0.17
  13   3  -1    0.42    0.19
 -13   3   1    0.01    0.15
  13   3  -1    0.17    0.18
  13   3  -1    0.01    0.16
  13   3  -1    0.04    0.17
 -13   3   1    0.07    0.17
 -13   3   1   -0.14    0.15
 -11  -3   1    5.92    0.29
 -11  -3   1    5.32    0.32
 -11  -3   1    5.73    0.33
  11  -3  -1    6.53    0.34
  11  -3  -1    5.56    0.34
 -11  -3   1    6.30    0.36
  11  -3  -1    5.27    0.34
 -11   3   1    5.39    0.34
  11   3  -1    6.01    0.33
 -11   3   1    5.76    0.34
  11   3  -1    5.31    0.33
  11   3  -1    5.94    0.34
  11   3  -1    4.89    0.33
 -11   3   1    5.24    0.32
  -9  -3   1    0.10    0.12
   9  -3  -1    0.07    0.11
  -9  -3   1    0.17    0.11
   9  -3  -1    0.21    0.12
  -9  -3   1   -0.02    0.10
  -9  -3   1    0.25    0.09
  -9   3   1    0.26    0.13
   9   3  -1    0.13    0.11
   9   3  -1    0.19    0.11
  -9   3   1    0.04    0.10
  -9   3   1    0.03    0.09
   9   3  -1    0.05    0.08
  -9   3   1    0.35    0.12
   9   3  -1    0.14    0.12
   9   3  -1   -0.03    0.11
  -7  -3   1    9.39    0.35
   7  -3  -1    9.67    0.36
  -7  -3   1   10.06    0.38
  -7  -3   1    9.84    0.37
   7  -3  -1    9.63    0.38
   7  -3  -1   10.45    0.39
  -7  -3   1   10.27    0.31
  -7   3   1    9.92    0.38
   7   3  -1    9.13    0.37
  -7   3   1    9.65    0.37
  -7   3   1    9.95    0.34
  -7   3   1    9.87    0.38
   7   3  -1    9.66    0.37
   7   3  -1   10.11    0.36
   7   3  -1   10.20    0.33
  -5  -3   1   13.80    0.44
   5  -3  -1   14.23    0.38
   5  -3  -1   14.09    0.44
  -5  -3   1   14.13    0.44
  -5  -3   1   15.01    0.42
   5   3  -1   14.22    0.41
  -5   3   1   13.64    0.44
  -5   3   1   14.18    0.44
  -5   3   1   14.01    0.44
  -5   3   1   13.79    0.40
   5   3  -1   14.56    0.44
   5   3  -1   13.72    0.44
   5   3  -1   14.04    0.44
   5   3  -1   14.40    0.41
  -3  -3   1  614.64   13.82
   3  -3  -1  600.78   13.82
   3  -3  -1  612.84   13.80
  -3  -3   1  594.08   13.83
  -3  -3   1  586.05   13.79
   3  -3  -1  606.22   13.83
  -3   3   1  601.39   13.82
   3   3  -1  610.34   13.79
  -3   3   1  616.99   13.82
  -3   3   1  561.09   13.82
   3   3  -1  598.67   13.82
   3   3  -1  600.52   13.82
   3   3  -1  615.57   13.83
  -3   3   1  614.12   13.81
   3   3  -1  601.64   13.81
  -1  -3   1   11.87    0.31
   1  -3  -1   11.85    0.34
   1  -3  -1   12.22    0.34
  -1  -3   1   11.73    0.34
   1  -3  -1   12.00    0.32
  -1  -3   1   11.59    0.33
  -1   3   1   11.56    0.33
  -1   3   1   11.60    0.32
   1   3  -1   11.77    0.34
  -1   3   1   11.37    0.33
   1   3  -1   11.34    0.33
  -1   3   1   11.27    0.34
   1   3  -1   11.94    0.32
   1   3  -1   11.31    0.34
   1   3  -1   11.90    0.33
  -1   3   1   11.66    0.34
  -1  -3  -1    9.40    0.29
  -1  -3  -1    9.31    0.30
  -1  -3  -1    9.43    0.27
  -1   3  -1    9.06    0.29
   1   3   1    9.36    0.30
   1   3   1    9.82    0.30
   1   3   1    9.79    0.29
  -1   3  -1    9.66    0.29
  -1   3  -1    9.61    0.28
   1   3   1    9.76    0.27
  -1   3  -1    9.48    0.29
  -1   3  -1    9.53    0.27
  -1   3  -1    9.07    0.28
  -1   3  -1    9.13    0.28
   1   3   1   10.18    0.30
  -1   3  -1    9.43    0.27
  -1   3  -1    9.56    0.29
   3  -3   1   12.64    0.39
  -3  -3  -1   13.31    0.38
  -3  -3  -1   13.94    0.36
   3  -3   1   13.16    0.39
   3  -3   1   13.65    0.36
  -3  -3  -1   13.89    0.41
  -3  -3  -1   13.14    0.39
   3  -3   1   13.09    0.35
   3  -3   1   13.06    0.41
   3   3   1   13.34    0.41
  -3   3  -1   12.79    0.40
  -3   3  -1   12.84    0.35
  -3   3  -1   12.78    0.35
  -3   3  -1   12.78    0.38
  -3   3  -1   12.57    0.40
  -3   3  -1   12.99    0.40
   3   3   1   13.41    0.40
   3   3   1   13.15    0.38
  -3   3  -1   13.40    0.39
   3   3   1   13.69    0.39
   3   3   1   13.59    0.36
   3   3   1   13.77    0.40
   5  -3   1   13.44    0.44
  -5  -3  -1   12.64    0.42
  -5  -3  -1   12.67    0.42
   5  -3   1   13.02    0.42
  -5  -3  -1   12.80    0.39
   5  -3   1   13.03    0.37
   5  -3   1   13.12    0.40
  -5  -3  -1   12.73    0.38
  -5   3  -1   12.81    0.43
   5   3   1   13.08    0.40
   5   3   1   12.30    0.42
   5   3   1   12.96    0.44
   5   3   1   13.24    0.38
   5   3   1   12.66    0.42
  -5   3  -1   12.86    0.43
  -5   3  -1   12.55    0.43
  -5   3  -1   12.33    0.40
   7  -3   1    0.18    0.10
  -7  -3  -1   -0.03    0.09
  -7  -3  -1    0.13    0.09
   7  -3   1   -0.03    0.09
  -7  -3  -1   -0.06    0.09
  -7  -3  -1   -0.05    0.07
   7  -3   1    0.01    0.08
   7  -3   1   -0.06    0.08
  -7  -3  -1   -0.07    0.07
   7   3   1    0.01    0.09
  -7   3  -1    0.10    0.09
  -7   3  -1    0.01    0.09
   7   3   1   -0.15    0.09
  -7   3  -1    0.02    0.09
   7   3   1    0.12    0.10
  -7   3  -1    0.03    0.10
   7   3   1    0.02    0.10
   9  -3   1    1.98    0.17
   9  -3   1    2.71    0.23
   9  -3   1    2.18    0.23
  -9  -3  -1    2.16    0.20
  -9  -3  -1    2.17    0.22
  -9  -3  -1    2.41    0.24
  -9  -3  -1    2.23    0.17
   9  -3   1    2.20    0.22
  -9  -3  -1    2.71    0.20
   9   3   1    2.66    0.24
  -9   3  -1    2.54    0.25
   9   3   1    2.00    0.22
   9   3   1    2.10    0.19
  -9   3  -1    2.08    0.16
  -9   3  -1    2.39    0.22
  -9   3  -1    2.44    0.23
   9   3   1    2.19    0.21
   9   3   1    1.99    0.22
 -11  -3  -1    4.32    0.31
 -11  -3  -1    4.95    0.35
  11  -3   1    5.42    0.35
  11  -3   1    4.86    0.35
 -11  -3  -1    4.75    0.33
  11  -3   1    5.03    0.31
 -11  -3  -1    5.11    0.30
  11   3   1    5.29    0.35
  11   3   1    4.73    0.31
 -11   3  -1    5.27    0.35
  11   3   1    5.56    0.36
 -11   3  -1    4.65    0.33
 -11   3  -1    4.35    0.33
  11   3   1    4.73    0.31
  11   3   1    5.23    0.36
  13  -3   1    0.16    0.17
  13  -3   1    0.08    0.18
 -13  -3  -1    0.05    0.19
 -13  -3  -1   -0.15    0.16
 -13  -3  -1   -0.15    0.16
 -13   3  -1    0.17    0.18
 -13   3  -1    0.12    0.18
  13   3   1   -0.12    0.17
  13   3   1    0.11    0.19
 -13   3  -1    0.09    0.19
  13   3   1   -0.19    0.18
  15  -3   1    1.16    0.31
  15  -3   1    0.73    0.25
 -15  -3  -1    0.49    0.24
 -15  -3  -1    0.63    0.25
 -15   3  -1    0.35    0.24
  15   3   1    0.62    0.27
  15   3   1    0.55    0.24
 -15   3  -1    0.74    0.28
 -15   3  -1    0.76    0.27
  17  -3   1    0.18    0.31
  17  -3   1    0.07    0.28
  17  -3   1    0.00    0.24
 -17  -3  -1   -0.14    0.28
 -17   3  -1    0.01    0.30
  17   3   1    0.03    0.27
 -17   3  -1   -0.07    0.26
 -17   3  -1    0.21    0.27
  17   3   1    0.30    0.27
  18  -4  -1   -0.06    0.28
  18  -4  -1    0.06    0.27
 -18  -4   1    0.13    0.30
 -18   4   1    0.60    0.31
 -18   4   1    0.02    0.29
  16  -4  -1    0.58    0.26
 -16  -4   1    0.73    0.26
  16  -4  -1    0.34    0.25
 -16  -4   1    0.82    0.28
  16   4  -1    0.80    0.25
 -16   4   1    0.74    0.29
  16   4  -1    0.66    0.30
 -16   4   1    0.29    0.26
 -16   4   1    0.57    0.24
 -14  -4   1    4.54    0.38
  14  -4  -1    3.44    0.38
 -14  -4   1    2.87    0.33
  14  -4  -1    2.92    0.34
 -14  -4   1    3.63    0.36
 -14   4   1    3.26    0.34
  14   4  -1    3.52    0.35
  14   4  -1    3.09    0.36
 -14   4   1    3.07    0.36
  14   4  -1    2.60    0.32
 -12  -4   1    1.15    0.21
  12  -4  -1    0.82    0.20
 -12  -4   1    1.70    0.25
  12  -4  -1    1.08    0.21
  12  -4  -1    1.22    0.23
 -12  -4   1    1.05    0.22
  12   4  -1    1.70    0.25
 -12   4   1    1.34    0.22
 -12   4   1    1.46    0.21
  12   4  -1    1.14    0.21
 -12   4   1    0.90    0.20
 -12   4   1    1.59    0.25
  12   4  -1    1.59    0.25
 -10  -4   1    0.30    0.14
  10  -4  -1    0.44    0.15
 -10  -4   1    0.36    0.12
  10  -4  -1    0.25    0.14
 -10  -4   1    0.44    0.15
  10  -4  -1    0.58    0.16
 -10  -4   1    0.43    0.10
 -10  -4   1    0.75    0.14
 -10   4   1    0.40    0.13
 -10   4   1    0.43    0.14
  10   4  -1    0.17    0.13
 -10   4   1    0.47    0.14
 -10   4   1    0.32    0.13
  10   4  -1    0.29    0.15
  10   4  -1    0.18    0.10
  10   4  -1    0.30    0.14
  10   4  -1    0.23    0.14
  10   4  -1    0.48    0.11
  -8  -4   1    3.23    0.23
  -8  -4   1    3.48    0.24
  -8  -4   1    3.04    0.20
   8  -4  -1    2.97    0.23
   8  -4  -1    3.44    0.24
   8  -4  -1    3.25    0.23
   8   4  -1    3.01    0.23
   8   4  -1    3.09    0.24
  -8   4   1    2.96    0.20
  -8   4   1    3.63    0.24
   8   4  -1    3.23    0.24
   8   4  -1    3.08    0.19
  -8   4   1    3.24    0.23
   8   4  -1    3.17    0.22
  -8   4   1    2.99    0.22
   6  -4  -1   19.28    0.52
   6  -4  -1   18.98    0.59
  -6  -4   1   19.91    0.55
  -6  -4   1   18.93    0.58
  -6  -4   1   19.12    0.59
   6  -4  -1   18.91    0.59
   6   4  -1   19.78    0.59
  -6   4   1   19.15    0.59
  -6   4   1   19.76    0.54
   6   4  -1   19.02    0.56
   6   4  -1   19.62    0.60
  -6   4   1   19.36    0.59
   6   4  -1   20.05    0.56
   6   4  -1   19.08    0.59
   4  -4  -1  100.76    2.39
   4  -4  -1   99.46    2.39
  -4  -4   1   95.78    2.37
  -4  -4   1   99.26    2.39
   4  -4  -1  100.17    2.35
  -4  -4   1  100.79    2.34
  -4   4   1  100.62    2.39
   4   4  -1   96.93    2.38
  -4   4   1   99.63    2.37
   4   4  -1   97.42    2.38
   4   4  -1  100.09    2.40
  -4   4   1  100.96    2.32
   4   4  -1  100.53    2.35
   4   4  -1  102.00    2.37
  -4   4   1   98.02    2.38
  -4   4   1   97.69    2.38
  -2  -4   1   68.57    1.67
   2  -4  -1   69.55    1.63
   2  -4  -1   70.00    1.66
   2  -4  -1   66.53    1.67
  -2  -4   1   68.93    1.65
  -2   4   1   67.58    1.67
  -2   4   1   68.33    1.66
  -2   4   1   69.22    1.66
   2   4  -1   69.07    1.66
   2   4  -1   66.28    1.67
   2   4  -1   69.10    1.67
   2   4  -1   68.42    1.64
  -2   4   1   69.12    1.62
  -2   4   1   71.27    1.63
  -2   4   1   69.92    1.66
   0  -4  -1    0.45    0.09
   0  -4  -1    0.54    0.06
   0  -4   1    0.44    0.08
   0  -4  -1    0.41    0.09
   0  -4   1    0.52    0.08
   0  -4   1    0.52    0.07
   0   4  -1    0.52    0.07
   0   4  -1    0.44    0.08
   0   4  -1    0.50    0.08
   0   4  -1    0.47    0.08
   0   4   1    0.55    0.09
   0   4  -1    0.38    0.09
   0   4   1    0.49    0.09
   0   4  -1    0.49    0.07
   0   4  -1    0.44    0.09
   0   4   1    0.32    0.07
   0   4   1    0.41    0.08
   0   4   1    0.53    0.09
   0   4  -1    0.45    0.08
   0   4  -1    0.55    0.09
  -2  -4  -1    6.57    0.25
   2  -4   1    5.92    0.23
   2  -4   1    6.25    0.22
  -2  -4  -1    6.03    0.23
  -2   4  -1    6.48    0.23
  -2   4  -1    6.35    0.22
  -2   4  -1    6.03    0.24
   2   4   1    6.53    0.23
   2   4   1    6.54    0.24
   2   4   1    6.25    0.24
  -2   4  -1    6.27    0.22
  -2   4  -1    6.09    0.23
   2   4   1    6.25    0.25
  -2   4  -1    6.35    0.22
  -2   4  -1    5.88    0.23
  -2   4  -1    6.22    0.25
  -2   4  -1    6.32    0.21
   2   4   1    6.55    0.20
  -4  -4  -1   15.11    0.45
  -4  -4  -1   14.87    0.48
   4  -4   1   14.57    0.45
   4  -4   1   15.72    0.42
   4  -4   1   14.93    0.47
  -4  -4  -1   15.48    0.46
  -4  -4  -1   15.16    0.41
   4  -4   1   15.07    0.41
   4   4   1   15.40    0.44
  -4   4  -1   14.60    0.46
  -4   4  -1   14.85    0.44
   4   4   1   15.12    0.46
   4   4   1   14.95    0.47
  -4   4  -1   14.43    0.47
  -4   4  -1   14.95    0.48
   4   4   1   15.42    0.49
   4   4   1   15.46    0.41
  -4   4  -1   15.21    0.41
  -4   4  -1   14.22    0.46
  -6  -4  -1    5.12    0.27
   6  -4   1    4.77    0.27
  -6  -4  -1    5.11    0.22
   6  -4   1    4.81    0.24
   6  -4   1    4.39    0.20
  -6  -4  -1    4.95    0.26
  -6  -4  -1    4.96    0.22
   6  -4   1    4.89    0.26
   6   4   1    5.16    0.22
   6   4   1    5.13    0.21
  -6   4  -1    4.69    0.24
   6   4   1    5.35    0.27
   6   4   1    4.82    0.26
  -6   4  -1    5.03    0.27
  -6   4  -1    5.04    0.27
   6   4   1    4.97    0.24
  -6   4  -1    4.98    0.27
   6   4   1    5.31    0.29
  -8  -4  -1    1.64    0.20
   8  -4   1    1.63    0.14
   8  -4   1    1.67    0.17
   8  -4   1    1.75    0.21
   8  -4   1    1.30    0.18
  -8  -4  -1    1.86    0.21
  -8  -4  -1    1.45    0.16
  -8   4  -1    1.81    0.21
   8   4   1    1.37    0.19
   8   4   1    1.61    0.19
  -8   4  -1    1.62    0.20
   8   4   1    1.72    0.18
  -8   4  -1    1.89    0.18
   8   4   1    1.76    0.20
  -8   4  -1    1.65    0.20
 -10  -4  -1    5.17    0.33
 -10  -4  -1    4.77    0.27
 -10  -4  -1    4.82    0.32
 -10  -4  -1    5.08    0.30
  10  -4   1    4.22    0.31
  10  -4   1    5.02    0.30
  10  -4   1    4.13    0.32
  10   4   1    4.79    0.32
  10   4   1    5.44    0.34
  10   4   1    4.93    0.34
 -10   4  -1    5.54    0.34
 -10   4  -1    4.50    0.32
 -10   4  -1    5.07    0.31
  10   4   1    5.18    0.30
 -12  -4  -1   -0.07    0.14
  12  -4   1   -0.12    0.16
  12  -4   1   -0.16    0.15
  12  -4   1    0.26    0.17
 -12  -4  -1    0.06    0.17
 -12  -4  -1    0.23    0.19
 -12   4  -1   -0.05    0.16
 -12   4  -1   -0.01    0.16
  12   4   1   -0.05    0.17
  12   4   1   -0.21    0.16
 -12   4  -1    0.06    0.17
  12   4   1   -0.14    0.16
  12   4   1   -0.02    0.16
 -14  -4  -1    0.23    0.20
 -14  -4  -1    0.35    0.21
  14  -4   1    0.44    0.25
 -14  -4  -1    0.40    0.23
 -14   4  -1    0.55    0.23
 -14   4  -1    0.31    0.22
 -14   4  -1    0.98    0.26
  14   4   1    0.42    0.24
  14   4   1    0.31    0.24
  14   4   1    0.62    0.26
 -16  -4  -1    1.34    0.32
  16  -4   1    0.08    0.24
  16  -4   1    1.34    0.34
 -16   4  -1    1.05    0.31
  16   4   1    0.83    0.30
  16   4   1    1.27    0.33
 -16   4  -1    0.88    0.31
  18  -4   1    0.24    0.30
 -18  -4  -1    0.42    0.33
  18  -4   1    0.14    0.34
  18   4   1    0.39    0.32
 -18   4  -1   -0.10    0.33
  18   4   1   -0.21    0.32
 -18   4  -1    0.15    0.34
 -17  -5   1    0.68    0.31
 -17  -5   1    0.69    0.32
  17  -5  -1    0.33    0.29
  17  -5  -1    0.25    0.25
 -17   5   1    0.14    0.26
 -17   5   1    1.04    0.30
  17   5  -1    0.53    0.29
  15  -5  -1    2.75    0.35
 -15  -5   1    2.94    0.39
  15  -5  -1    3.16    0.39
 -15  -5   1    2.91    0.35
 -15  -5   1    3.55    0.37
 -15   5   1    3.85    0.38
  15   5  -1    3.46    0.38
 -15   5   1    3.50    0.39
  15   5  -1    3.06    0.39
  15   5  -1    4.06    0.42
  15   5  -1    3.45    0.39
 -13  -5   1    4.49    0.34
  13  -5  -1    3.99    0.40
  13  -5  -1    2.98    0.33
 -13  -5   1    4.70    0.39
  13  -5  -1    4.99    0.40
 -13  -5   1    3.07    0.32
  13   5  -1    4.14    0.38
 -13   5   1    4.16    0.37
  13   5  -1    4.16    0.38
 -13   5   1    3.53    0.37
  13   5  -1    4.17    0.36
 -13   5   1    3.75    0.33
  13   5  -1    4.37    0.37
 -13   5   1    2.82    0.31
 -11  -5   1    5.62    0.30
 -11  -5   1    4.85    0.35
 -11  -5   1    5.28    0.35
 -11  -5   1    5.11    0.31
  11  -5  -1    5.62    0.34
  11  -5  -1    4.80    0.34
  11  -5  -1    5.22    0.34
 -11   5   1    5.34    0.36
 -11   5   1    4.78    0.35
 -11   5   1    5.83    0.32
  11   5  -1    5.24    0.34
  11   5  -1    5.30    0.37
  11   5  -1    4.99    0.28
 -11   5   1    5.32    0.36
  11   5  -1    4.84    0.34
  11   5  -1    5.02    0.33
  -9  -5   1    6.23    0.33
   9  -5  -1    6.35    0.33
   9  -5  -1    5.66    0.33
  -9  -5   1    6.14    0.29
   9  -5  -1    5.42    0.33
  -9  -5   1    6.36    0.34
  -9  -5   1    5.91    0.29
  -9   5   1    6.26    0.29
   9   5  -1    5.88    0.28
  -9   5   1    6.41    0.33
   9   5  -1    6.06    0.34
  -9   5   1    6.37    0.33
   9   5  -1    6.24    0.32
   9   5  -1    6.13    0.33
  -9   5   1    6.12    0.34
   9   5  -1    6.06    0.31
   7  -5  -1    7.47    0.26
  -7  -5   1    7.72    0.31
   7  -5  -1    7.67    0.34
  -7  -5   1    7.09    0.33
  -7  -5   1    8.07    0.30
   7  -5  -1    7.67    0.34
  -7  -5   1    7.32    0.34
  -7   5   1    7.57    0.33
   7   5  -1    7.57    0.31
   7   5  -1    7.13    0.33
   7   5  -1    7.81    0.31
  -7   5   1    7.57    0.34
   7   5  -1    7.53    0.35
   7   5  -1    6.98    0.33
  -7   5   1    7.05    0.34
  -5  -5   1   25.19    0.70
  -5  -5   1   25.26    0.65
   5  -5  -1   24.81    0.71
   5  -5  -1   24.92    0.66
   5  -5  -1   24.54    0.71
  -5  -5   1   23.36    0.69
  -5  -5   1   25.31    0.72
  -5   5   1   24.91    0.64
   5   5  -1   23.29    0.70
  -5   5   1   24.74    0.71
  -5   5   1   24.89    0.71
  -5   5   1   24.70    0.69
   5   5  -1   24.37    0.68
   5   5  -1   23.70    0.67
  -5   5   1   25.17    0.72
   5   5  -1   24.48    0.71
   5   5  -1   24.17    0.72
   3  -5  -1    2.82    0.16
  -3  -5   1    2.53    0.18
  -3  -5   1    2.73    0.17
   3  -5  -1    2.59    0.18
  -3  -5   1    2.38    0.18
   3  -5  -1    2.59    0.13
  -3   5   1    2.77    0.18
  -3   5   1    2.67    0.13
   3   5  -1    2.20    0.18
   3   5  -1    2.82    0.19
  -3   5   1    2.36    0.17
   3   5  -1    2.65    0.17
  -3   5   1    2.55    0.17
   3   5  -1    2.42    0.18
  -3   5   1    2.72    0.15
  -3   5   1    2.82    0.17
   3   5  -1    2.56    0.15
   1  -5  -1    4.85    0.23
  -1  -5   1    4.81    0.22
   1  -5  -1    4.80    0.22
  -1  -5   1    5.10    0.19
  -1  -5   1    4.68    0.22
   1  -5  -1    4.89    0.20
   1   5  -1    4.79    0.22
  -1   5   1    4.80    0.21
  -1   5   1    4.91    0.22
   1   5  -1    4.72    0.21
   1   5  -1    4.82    0.17
  -1   5   1    4.28    0.21
   1   5  -1    5.05    0.22
  -1   5   1    4.59    0.20
   1   5  -1    4.75    0.22
   1   5  -1    4.90    0.20
  -1   5   1    4.94    0.20
  -1  -5  -1   17.33    0.44
   1  -5   1   15.94    0.46
  -1  -5  -1   16.13    0.48
   1  -5   1   16.41    0.44
   1  -5   1   16.07    0.47
  -1   5  -1   15.49    0.44
   1   5   1   16.27    0.47
  -1   5  -1   15.99    0.47
   1   5   1   15.71    0.48
  -1   5  -1   15.62    0.48
  -1   5  -1   15.49    0.46
   1   5   1   16.94    0.48
  -1   5  -1   16.12    0.46
  -1   5  -1   15.82    0.46
  -1   5  -1   16.48    0.47
  -1   5  -1   16.27    0.45
   1   5   1   15.21    0.48
  -1   5  -1   15.79    0.46
   1   5   1   16.95    0.44
  -3  -5  -1    6.18    0.25
   3  -5   1    5.70    0.25
  -3  -5  -1    5.84    0.26
  -3  -5  -1    5.74    0.25
   3  -5   1    5.93    0.23
   3  -5   1    5.94    0.25
   3  -5   1    5.88    0.22
   3   5   1    5.01    0.23
  -3   5  -1    5.51    0.22
  -3   5  -1    5.21    0.24
  -3   5  -1    5.55    0.24
  -3   5  -1    5.54    0.25
   3   5   1    6.00    0.26
  -3   5  -1    5.99    0.22
  -3   5  -1    5.86    0.26
   3   5   1    6.37    0.27
  -3   5  -1    5.81    0.21
   3   5   1    5.84    0.25
  -3   5  -1    5.41    0.22
  -3   5  -1    5.55    0.26
   5  -5   1   42.92    1.06
  -5  -5  -1   43.55    1.06
  -5  -5  -1   44.21    1.13
   5  -5   1   42.98    1.15
   5  -5   1   42.83    1.14
  -5  -5  -1   43.53    1.15
   5  -5   1   41.56    1.12
  -5  -5  -1   43.26    1.11
   5  -5   1   42.94    1.06
  -5   5  -1   43.02    1.14
  -5   5  -1   43.16    1.05
   5   5   1   43.15    1.16
   5   5   1   43.68    1.10
   5   5   1   43.67    1.12
   5   5   1   43.06    1.13
  -5   5  -1   41.03    1.13
  -5   5  -1   41.58    1.09
  -5   5  -1   42.25    1.13
  -5   5  -1   43.02    1.15
   7  -5   1    1.52    0.18
   7  -5   1    1.75    0.18
   7  -5   1    1.54    0.18
  -7  -5  -1    1.52    0.16
  -7  -5  -1    1.15    0.14
   7  -5   1    1.19    0.12
  -7  -5  -1    1.37    0.18
  -7  -5  -1    1.46    0.18
  -7   5  -1    0.91    0.14
  -7   5  -1    1.44    0.18
   7   5   1    1.31    0.17
  -7   5  -1    1.59    0.20
   7   5   1    1.48    0.17
   7   5   1    1.07    0.18
   7   5   1    1.38    0.13
   7   5   1    1.68    0.16
  -7   5  -1    1.55    0.19
   7   5   1    1.55    0.18
  -9  -5  -1    2.59    0.21
   9  -5   1    2.46    0.25
  -9  -5  -1    2.83    0.27
   9  -5   1    2.92    0.25
  -9  -5  -1    3.25    0.23
   9  -5   1    2.36    0.26
  -9  -5  -1    2.85    0.28
  -9   5  -1    2.22    0.25
   9   5   1    2.86    0.28
   9   5   1    2.46    0.20
   9   5   1    2.27    0.26
  -9   5  -1    2.59    0.23
  -9   5  -1    2.19    0.26
   9   5   1    2.45    0.25
   9   5   1    2.51    0.24
  -9   5  -1    2.38    0.26
 -11  -5  -1   -0.05    0.13
  11  -5   1    0.42    0.17
 -11  -5  -1    0.24    0.16
  11  -5   1    0.28    0.17
  11  -5   1    0.14    0.15
 -11  -5  -1    0.18    0.19
  11   5   1    0.16    0.15
  11   5   1    0.11    0.16
  11   5   1    0.30    0.17
 -11   5  -1    0.00    0.15
 -11   5  -1    0.22    0.16
 -11   5  -1    0.11    0.16
  13  -5   1    0.45    0.22
  13  -5   1    0.79    0.24
 -13  -5  -1    0.90    0.25
 -13  -5  -1    0.53    0.24
  13   5   1    0.60    0.22
 -13   5  -1    0.60    0.23
 -13   5  -1    0.67    0.23
  13   5   1    1.18    0.26
  13   5   1    0.72    0.24
  15  -5   1    1.54    0.34
 -15  -5  -1    1.54    0.31
 -15  -5  -1    1.06    0.27
  15  -5   1    0.74    0.24
  15   5   1    0.97    0.31
  15   5   1    1.71    0.34
 -15   5  -1    1.56    0.30
  15   5   1    1.58    0.31
 -15   5  -1    1.21    0.31
 -15   5  -1    1.40    0.30
 -17  -5  -1    0.59    0.30
  17  -5   1    1.75    0.40
  17  -5   1    1.06    0.31
 -17   5  -1    1.63    0.37
  17   5   1    1.61    0.37
 -17   5  -1    1.28    0.34
 -17   5  -1    0.96    0.34
  17   5   1    1.81    0.39
  18  -6  -1    0.07    0.30
  18  -6  -1    0.21    0.35
 -18  -6   1    1.14    0.38
  18   6  -1    0.43    0.33
 -18   6   1    0.27    0.32
 -18   6   1    0.70    0.35
 -16  -6   1    0.34    0.23
  16  -6  -1    0.13    0.25
  16  -6  -1    0.47    0.25
  16   6  -1    0.03    0.23
 -16   6   1   -0.18    0.23
 -16   6   1    0.35    0.26
  16   6  -1    0.22    0.28
 -14  -6   1    0.69    0.28
  14  -6  -1    0.43    0.21
 -14  -6   1    0.91    0.22
  14  -6  -1    0.94    0.27
  14  -6  -1    0.84    0.24
 -14  -6   1    0.64    0.22
 -14   6   1    0.93    0.27
  14   6  -1    0.82    0.27
 -14   6   1    0.99    0.26
  14   6  -1    1.03    0.27
  14   6  -1    1.24    0.27
  14   6  -1    0.77    0.26
 -14   6   1    0.39    0.22
 -14   6   1    0.53    0.22
 -12  -6   1    2.65    0.32
  12  -6  -1    2.58    0.31
  12  -6  -1    2.56    0.29
 -12  -6   1    2.80    0.27
 -12  -6   1    3.50    0.35
  12  -6  -1    3.11    0.32
 -12   6   1    2.89    0.28
 -12   6   1    2.21    0.29
 -12   6   1    2.79    0.32
  12   6  -1    2.64    0.29
  12   6  -1    2.90    0.33
 -12   6   1    3.00    0.33
  12   6  -1    2.49    0.32
  12   6  -1    2.94    0.32
  10  -6  -1    3.26    0.30
 -10  -6   1    3.50    0.27
  10  -6  -1    3.17    0.30
 -10  -6   1    3.14    0.30
 -10  -6   1    3.23    0.24
 -10  -6   1    3.38    0.30
  10  -6  -1    3.16    0.31
 -10   6   1    3.61    0.32
  10   6  -1    3.40    0.25
  10   6  -1    3.43    0.28
  10   6  -1    3.35    0.31
 -10   6   1    3.35    0.30
  10   6  -1    3.25    0.30
 -10   6   1    3.34    0.31
  10   6  -1    3.28    0.32
 -10   6   1    3.68    0.26
   8  -6  -1    4.47    0.28
  -8  -6   1    4.65    0.26
  -8  -6   1    4.15    0.28
   8  -6  -1    4.79    0.29
  -8  -6   1    4.58    0.29
  -8  -6   1    4.03    0.22
   8  -6  -1    4.14    0.21
   8   6  -1    4.18    0.26
  -8   6   1    4.33    0.27
  -8   6   1    4.09    0.28
   8   6  -1    4.49    0.25
  -8   6   1    4.71    0.24
   8   6  -1    4.62    0.31
   8   6  -1    4.79    0.28
   8   6  -1    4.31    0.28
  -8   6   1    4.30    0.28
  -6  -6   1    7.44    0.31
   6  -6  -1    7.48    0.33
   6  -6  -1    7.11    0.27
   6  -6  -1    7.27    0.33
  -6  -6   1    7.46    0.27
  -6  -6   1    7.35    0.34
  -6   6   1    7.50    0.34
   6   6  -1    7.95    0.31
   6   6  -1    6.64    0.33
  -6   6   1    6.80    0.32
   6   6  -1    7.50    0.31
  -6   6   1    6.85    0.26
  -6   6   1    7.53    0.32
  -6   6   1    7.28    0.33
   6   6  -1    6.81    0.32
  -4  -6   1   27.12    0.78
   4  -6  -1   26.94    0.78
   4  -6  -1   27.14    0.73
  -4  -6   1   26.36    0.76
   4  -6  -1   27.69    0.69
  -4  -6   1   26.41    0.75
  -4   6   1   27.24    0.76
   4   6  -1   27.09    0.75
   4   6  -1   27.16    0.78
  -4   6   1   26.13    0.76
  -4   6   1   27.40    0.77
   4   6  -1   26.61    0.73
   4   6  -1   27.34    0.78
  -4   6   1   27.83    0.74
   4   6  -1   26.91    0.76
  -4   6   1   27.31    0.69
  -2  -6   1    2.35    0.20
  -2  -6   1    2.34    0.17
   2  -6  -1    1.82    0.16
   2  -6  -1    1.68    0.18
  -2  -6   1    2.07    0.15
   2   6  -1    2.04    0.15
  -2   6   1    2.05    0.17
  -2   6   1    2.19    0.17
  -2   6   1    1.96    0.15
  -2   6   1    1.89    0.18
   2   6  -1    2.08    0.18
   2   6  -1    1.74    0.15
   2   6  -1    1.71    0.16
  -2   6   1    1.88    0.13
  -2   6   1    1.82    0.17
   2   6  -1    2.45    0.20
   0  -6  -1   11.60    0.38
   0  -6   1   10.46    0.38
   0  -6  -1   12.09    0.33
   0  -6  -1   11.46    0.39
   0  -6   1   11.33    0.37
   0   6  -1   11.41    0.38
   0   6  -1   10.86    0.37
   0   6  -1   11.96    0.38
   0   6   1   11.85    0.35
   0   6   1   11.55    0.40
   0   6  -1   11.23    0.37
   0   6  -1   10.99    0.38
   0   6   1   11.31    0.39
   0   6  -1   11.79    0.34
   0   6   1   12.07    0.39
   0   6   1   11.98    0.39
   0   6  -1   11.04    0.39
   0   6  -1   11.59    0.35
   2  -6   1   12.01    0.40
  -2  -6  -1   12.89    0.43
  -2  -6  -1   12.91    0.43
   2  -6   1   12.82    0.43
  -2  -6  -1   13.10    0.39
   2   6   1   12.93    0.42
  -2   6  -1   12.78    0.40
  -2   6  -1   12.30    0.41
  -2   6  -1   12.64    0.39
   2   6   1   13.08    0.36
   2   6   1   12.23    0.44
   2   6   1   12.24    0.42
  -2   6  -1   12.90    0.39
  -2   6  -1   12.85    0.38
   2   6   1   13.09    0.43
  -2   6  -1   12.68    0.42
  -2   6  -1   12.13    0.42
   2   6   1   12.47    0.41
  -2   6  -1   12.56    0.40
  -2   6  -1   13.53    0.43
   4  -6   1    3.92    0.23
   4  -6   1    4.10    0.24
   4  -6   1    4.20    0.21
   4  -6   1    4.44    0.19
  -4  -6  -1    4.32    0.25
  -4  -6  -1    4.65    0.24
  -4  -6  -1    4.42    0.23
   4  -6   1    4.39    0.20
   4   6   1    4.20    0.24
   4   6   1    4.49    0.25
   4   6   1    4.20    0.27
  -4   6  -1    4.06    0.19
  -4   6  -1    4.25    0.19
  -4   6  -1    4.23    0.25
   4   6   1    4.41    0.24
  -4   6  -1    4.19    0.23
   4   6   1    4.28    0.23
  -4   6  -1    4.33    0.25
  -4   6  -1    4.24    0.20
  -4   6  -1    3.98    0.23
  -4   6  -1    3.99    0.23
   6  -6   1    0.66    0.13
  -6  -6  -1    0.57    0.09
  -6  -6  -1    0.43    0.12
  -6  -6  -1    0.52    0.14
  -6  -6  -1    0.58    0.14
   6  -6   1    0.39    0.09
   6  -6   1    0.61    0.09
   6  -6   1    0.47    0.14
   6   6   1    0.56    0.14
  -6   6  -1    0.41    0.13
   6   6   1    0.72    0.16
   6   6   1    0.66    0.12
   6   6   1    0.40    0.13
  -6   6  -1    0.48    0.11
  -6   6  -1    0.41    0.12
  -6   6  -1    0.14    0.10
   6   6   1    0.57    0.14
   8  -6   1    1.59    0.22
   8  -6   1    1.72    0.20
  -8  -6  -1    1.67    0.19
  -8  -6  -1    1.95    0.23
  -8  -6  -1    1.53    0.16
   8  -6   1    1.43    0.21
  -8  -6  -1    1.33    0.19
  -8   6  -1    1.46    0.20
  -8   6  -1    1.28    0.17
   8   6   1    1.50    0.20
  -8   6  -1    1.63    0.20
   8   6   1    2.11    0.24
   8   6   1    1.79    0.21
   8   6   1    1.38    0.20
  -8   6  -1    1.41    0.19
 -10  -6  -1    0.67    0.19
 -10  -6  -1    0.67    0.16
  10  -6   1    0.36    0.16
  10  -6   1    0.60    0.18
 -10  -6  -1    0.18    0.18
  10  -6   1    0.66    0.17
 -10   6  -1    0.64    0.18
 -10   6  -1    0.39    0.17
 -10   6  -1    0.52    0.18
  10   6   1    0.22    0.15
  10   6   1    0.85    0.19
  10   6   1    0.22    0.17
  10   6   1    0.68    0.20
  12  -6   1    2.12    0.30
 -12  -6  -1    2.59    0.28
  12  -6   1    2.47    0.30
  12  -6   1    2.85    0.33
 -12  -6  -1    2.82    0.34
 -12  -6  -1    2.22    0.30
  12   6   1    2.68    0.34
  12   6   1    1.81    0.29
 -12   6  -1    2.57    0.29
 -12   6  -1    2.23    0.29
  12   6   1    2.31    0.30
  12   6   1    2.36    0.31
 -12   6  -1    2.07    0.28
 -14  -6  -1    0.28    0.22
 -14  -6  -1   -0.19    0.23
  14  -6   1   -0.12    0.20
  14   6   1    0.21    0.25
  14   6   1    0.05    0.23
 -14   6  -1   -0.11    0.21
 -14   6  -1    0.21    0.21
  14   6   1    0.28    0.23
 -14   6  -1    0.28    0.24
  16  -6   1   -0.16    0.26
  16  -6   1    0.16    0.23
 -16   6  -1   -0.13    0.24
 -16   6  -1   -0.07    0.30
 -16   6  -1    0.16    0.25
  16   6   1    0.68    0.26
  16   6   1   -0.11    0.30
  17  -7  -1   -0.03    0.26
  17  -7  -1    0.37    0.32
  17   7  -1    0.44    0.34
 -17   7   1    0.31    0.30
 -15  -7   1    0.38    0.24
  15  -7  -1    0.33    0.26
 -15  -7   1    0.59    0.30
  15  -7  -1    0.50    0.23
  15   7  -1    0.54    0.26
  15   7  -1    0.29    0.26
  15   7  -1    0.68    0.26
 -15   7   1    0.23    0.26
 -15   7   1    0.76    0.28
 -15   7   1    0.63    0.28
  13  -7  -1    1.93    0.32
  13  -7  -1    1.38    0.27
  13  -7  -1    1.75    0.29
 -13  -7   1    1.11    0.27
 -13  -7   1    1.98    0.31
  13   7  -1    1.51    0.28
 -13   7   1    1.44    0.27
  13   7  -1    1.42    0.27
 -13   7   1    1.38    0.29
  13   7  -1    1.80    0.32
 -13   7   1    1.25    0.26
  13   7  -1    1.35    0.26
  11  -7  -1    1.20    0.24
  11  -7  -1    0.94    0.21
 -11  -7   1    1.50    0.21
  11  -7  -1    0.89    0.22
 -11  -7   1    1.36    0.25
 -11  -7   1    0.83    0.23
 -11  -7   1    1.19    0.21
  11   7  -1    1.86    0.27
  11   7  -1    1.15    0.20
  11   7  -1    1.21    0.22
 -11   7   1    1.08    0.20
 -11   7   1    1.13    0.23
 -11   7   1    1.32    0.24
 -11   7   1    1.15    0.23
  11   7  -1    1.71    0.26
  -9  -7   1    2.50    0.27
  -9  -7   1    2.34    0.21
   9  -7  -1    2.93    0.29
  -9  -7   1    2.13    0.25
   9  -7  -1    1.72    0.24
  -9  -7   1    2.96    0.26
   9   7  -1    2.49    0.24
  -9   7   1    2.45    0.26
  -9   7   1    2.43    0.26
   9   7  -1    2.09    0.25
  -9   7   1    1.77    0.23
   9   7  -1    2.41    0.26
   9   7  -1    2.05    0.24
   9   7  -1    2.61    0.25
  -7  -7   1    5.11    0.24
   7  -7  -1    5.64    0.31
  -7  -7   1    5.54    0.32
  -7  -7   1    5.32    0.30
   7  -7  -1    5.67    0.32
  -7  -7   1    6.77    0.31
   7  -7  -1    5.70    0.26
  -7   7   1    5.96    0.32
   7   7  -1    5.86    0.32
   7   7  -1    5.94    0.32
  -7   7   1    6.30    0.33
   7   7  -1    5.77    0.34
  -7   7   1    6.33    0.25
   7   7  -1    5.92    0.29
  -7   7   1    5.73    0.30
  -7   7   1    6.04    0.32
   7   7  -1    5.94    0.30
   5  -7  -1    8.28    0.35
  -5  -7   1    7.80    0.33
   5  -7  -1    7.57    0.30
  -5  -7   1    7.97    0.35
  -5  -7   1    7.44    0.33
  -5   7   1    7.45    0.32
  -5   7   1    7.72    0.25
  -5   7   1    7.07    0.33
   5   7  -1    7.06    0.34
   5   7  -1    7.20    0.31
   5   7  -1    7.42    0.36
   5   7  -1    6.66    0.33
  -5   7   1    7.65    0.35
   5   7  -1    7.17    0.32
  -5   7   1    7.79    0.34
  -3  -7   1    9.38    0.38
   3  -7  -1    9.79    0.33
  -3  -7   1   10.30    0.39
  -3  -7   1   10.59    0.36
   3  -7  -1    9.95    0.39
   3  -7  -1    9.68    0.36
  -3   7   1    9.77    0.38
   3   7  -1   10.23    0.38
  -3   7   1    9.92    0.33
  -3   7   1    9.81    0.39
  -3   7   1    9.83    0.37
  -3   7   1   10.48    0.34
   3   7  -1   10.31    0.40
   3   7  -1    9.63    0.39
   3   7  -1   10.23    0.38
  -3   7   1    9.88    0.37
   3   7  -1    9.94    0.35
   1  -7  -1    2.08    0.13
   1  -7  -1    2.60    0.17
  -1  -7   1    2.39    0.16
  -1  -7   1    2.47    0.21
   1  -7  -1    2.62    0.21
  -1  -7   1    2.77    0.20
   1  -7  -1    2.18    0.20
   1   7  -1    2.59    0.18
  -1   7   1    1.96    0.17
   1   7  -1    2.16    0.18
   1   7  -1    2.65    0.21
  -1   7   1    2.84    0.22
   1   7  -1    2.63    0.21
  -1   7   1    2.81    0.22
  -1   7   1    2.43    0.17
   1   7  -1    2.64    0.15
  -1   7   1    2.44    0.21
   1   7  -1    2.33    0.19
   1  -7   1    2.85    0.16
  -1  -7  -1    3.46    0.17
   1  -7   1    3.26    0.21
  -1  -7  -1    2.87    0.21
   1  -7   1    2.99    0.18
  -1  -7  -1    2.65    0.20
  -1   7  -1    3.21    0.17
   1   7   1    3.22    0.17
  -1   7  -1    3.09    0.19
  -1   7  -1    3.24    0.20
   1   7   1    2.88    0.21
  -1   7  -1    2.63    0.17
   1   7   1    2.78    0.20
  -1   7  -1    3.02    0.21
  -1   7  -1    3.15    0.19
   1   7   1    2.80    0.20
  -1   7  -1    3.37    0.20
   1   7   1    2.60    0.21
  -1   7  -1    2.86    0.20
  -1   7  -1    2.81    0.20
   3  -7   1    1.90    0.17
  -3  -7  -1    1.83    0.16
  -3  -7  -1    1.82    0.19
  -3  -7  -1    1.77    0.18
   3  -7   1    1.81    0.19
   3  -7   1    2.05    0.17
  -3   7  -1    1.96    0.19
   3   7   1    2.24    0.21
   3   7   1    1.95    0.17
  -3   7  -1    1.51    0.16
  -3   7  -1    1.98    0.16
   3   7   1    2.22    0.21
   3   7   1    1.67    0.19
  -3   7  -1    1.87    0.15
  -3   7  -1    2.03    0.15
  -3   7  -1    1.74    0.18
  -3   7  -1    2.03    0.17
  -3   7  -1    1.67    0.16
   3   7   1    1.75    0.18
  -3   7  -1    2.15    0.20
   5  -7   1    2.30    0.16
  -5  -7  -1    2.12    0.20
   5  -7   1    2.65    0.24
  -5  -7  -1    2.17    0.22
  -5  -7  -1    2.32    0.21
   5  -7   1    2.42    0.16
   5  -7   1    2.90    0.24
   5  -7   1    2.13    0.16
  -5   7  -1    2.48    0.17
  -5   7  -1    2.07    0.16
   5   7   1    1.96    0.21
  -5   7  -1    2.27    0.16
  -5   7  -1    2.26    0.22
   5   7   1    2.33    0.23
   5   7   1    2.23    0.20
  -5   7  -1    2.54    0.22
   5   7   1    2.40    0.23
   5   7   1    2.41    0.22
  -5   7  -1    1.99    0.21
  -5   7  -1    2.41    0.22
  -7  -7  -1    2.14    0.16
   7  -7   1    2.09    0.17
   7  -7   1    3.21    0.27
   7  -7   1    2.05    0.23
   7  -7   1    2.53    0.17
   7  -7   1    2.26    0.23
  -7  -7  -1    3.07    0.25
  -7  -7  -1    2.57    0.25
  -7   7  -1    2.23    0.20
   7   7   1    2.58    0.23
  -7   7  -1    2.21    0.23
   7   7   1    2.95    0.26
   7   7   1    2.71    0.26
  -7   7  -1    2.42    0.23
  -7   7  -1    2.32    0.24
   7   7   1    2.32    0.25
   9  -7   1    0.94    0.19
   9  -7   1    1.24    0.21
  -9  -7  -1    1.10    0.20
  -9  -7  -1    0.72    0.19
  -9  -7  -1    0.40    0.17
   9  -7   1    0.49    0.16
  -9   7  -1    0.91    0.20
  -9   7  -1    0.76    0.19
   9   7   1    1.02    0.22
   9   7   1    1.08    0.20
  -9   7  -1    0.66    0.18
   9   7   1    0.74    0.18
  -9   7  -1    0.60    0.16
   9   7   1    0.80    0.19
  11  -7   1    6.12    0.40
 -11  -7  -1    5.04    0.40
 -11  -7  -1    5.63    0.44
  11  -7   1    5.26    0.38
  11  -7   1    5.86    0.40
  11   7   1    5.24    0.39
 -11   7  -1    5.57    0.41
 -11   7  -1    5.25    0.39
  11   7   1    4.91    0.37
  11   7   1    5.76    0.42
 -11   7  -1    5.37    0.40
 -11   7  -1    5.50    0.38
 -13  -7  -1    1.12    0.27
  13  -7   1    0.87    0.26
 -13  -7  -1    1.05    0.29
  13  -7   1    0.54    0.23
  13   7   1    0.51    0.23
  13   7   1    0.89    0.27
  13   7   1    1.08    0.30
 -13   7  -1    1.06    0.29
 -13   7  -1    0.70    0.24
 -13   7  -1    0.85    0.25
  15  -7   1   -0.35    0.21
 -15  -7  -1    0.27    0.26
  15  -7   1    0.27    0.29
 -15   7  -1    0.23    0.26
  15   7   1    0.14    0.29
  15   7   1    0.20    0.26
 -15   7  -1    0.53    0.26
  15   7   1    0.10    0.29
  17  -7   1    0.02    0.34
 -17  -7  -1    0.33    0.31
  17   7   1   -0.13    0.29
 -17   7  -1    0.07    0.29
 -17   7  -1    0.44    0.31
 -16  -8   1    0.31    0.27
  16  -8  -1    0.21    0.29
  16  -8  -1    0.01    0.23
 -16   8   1   -0.16    0.25
  16   8  -1   -0.24    0.25
 -16   8   1   -0.04    0.22
  16   8  -1    0.15    0.31
  14  -8  -1    0.21    0.22
 -14  -8   1   -0.06    0.21
 -14  -8   1   -0.12    0.25
  14  -8  -1   -0.27    0.21
  14  -8  -1    0.05    0.25
 -14   8   1    0.38    0.23
 -14   8   1    0.41    0.23
  14   8  -1   -0.14    0.21
  14   8  -1    0.20    0.27
  14   8  -1    0.23    0.24
 -14   8   1    0.12    0.20
  12  -8  -1    2.33    0.30
 -12  -8   1    3.18    0.36
 -12  -8   1    2.95    0.34
  12  -8  -1    2.99    0.36
  12  -8  -1    2.85    0.33
 -12   8   1    3.47    0.37
 -12   8   1    2.62    0.33
  12   8  -1    2.40    0.30
  12   8  -1    3.13    0.37
  12   8  -1    2.37    0.30
 -12   8   1    2.42    0.31
  12   8  -1    3.67    0.32
  12   8  -1    2.84    0.34
 -10  -8   1    1.07    0.23
  10  -8  -1    0.42    0.19
 -10  -8   1    0.37    0.18
 -10  -8   1    0.40    0.17
  10  -8  -1    0.53    0.18
  10  -8  -1    0.21    0.20
  10   8  -1    0.38    0.18
  10   8  -1    0.53    0.18
  10   8  -1    0.90    0.23
  10   8  -1    0.50    0.19
  10   8  -1    0.33    0.16
 -10   8   1    0.83    0.21
 -10   8   1    0.43    0.19
 -10   8   1    0.37    0.18
  -8  -8   1    3.89    0.28
   8  -8  -1    3.98    0.24
   8  -8  -1    3.98    0.31
  -8  -8   1    3.93    0.33
   8  -8  -1    3.95    0.30
  -8  -8   1    4.17    0.30
  -8   8   1    3.90    0.30
   8   8  -1    4.43    0.32
  -8   8   1    3.56    0.26
  -8   8   1    3.74    0.32
  -8   8   1    4.35    0.30
   8   8  -1    3.96    0.28
   8   8  -1    3.58    0.28
   8   8  -1    4.40    0.34
   6  -8  -1    1.93    0.23
  -6  -8   1    1.70    0.21
  -6  -8   1    1.75    0.20
   6  -8  -1    1.49    0.17
   6  -8  -1    1.86    0.22
  -6  -8   1    2.04    0.21
   6   8  -1    1.70    0.19
  -6   8   1    2.02    0.22
  -6   8   1    1.74    0.21
   6   8  -1    1.32    0.20
   6   8  -1    1.94    0.22
   6   8  -1    1.93    0.20
   6   8  -1    1.56    0.21
  -6   8   1    1.88    0.22
  -6   8   1    1.89    0.15
  -6   8   1    1.98    0.21
   4  -8  -1    2.83    0.26
   4  -8  -1    2.43    0.17
  -4  -8   1    2.75    0.23
  -4  -8   1    2.24    0.22
  -4   8   1    2.99    0.25
  -4   8   1    2.10    0.20
  -4   8   1    2.45    0.22
  -4   8   1    2.58    0.23
   4   8  -1    2.64    0.23
  -4   8   1    2.74    0.17
   4   8  -1    2.71    0.25
   4   8  -1    2.33    0.20
   4   8  -1    2.36    0.24
   4   8  -1    2.72    0.26
  -4   8   1    2.41    0.19
  -2  -8   1    4.90    0.27
   2  -8  -1    4.89    0.26
   2  -8  -1    4.89    0.28
  -2  -8   1    5.14    0.28
  -2  -8   1    4.86    0.23
   2  -8  -1    5.13    0.24
  -2   8   1    5.50    0.25
  -2   8   1    4.79    0.27
  -2   8   1    5.26    0.26
   2   8  -1    5.42    0.25
  -2   8   1    4.55    0.27
   2   8  -1    5.00    0.28
  -2   8   1    5.15    0.21
   2   8  -1    4.57    0.28
   2   8  -1    4.98    0.27
   2   8  -1    5.27    0.27
  -2   8   1    5.02    0.27
   0  -8   1    0.38    0.12
   0  -8  -1    0.35    0.08
   0  -8  -1    0.20    0.10
   0  -8  -1    0.43    0.13
   0  -8   1    0.38    0.09
   0   8  -1    0.57    0.12
   0   8  -1    0.21    0.11
   0   8   1    0.25    0.12
   0   8  -1    0.18    0.10
   0   8  -1    0.16    0.10
   0   8   1    0.42    0.11
   0   8  -1    0.34    0.13
   0   8   1    0.39    0.11
   0   8   1    0.37    0.11
   0   8   1    0.36    0.09
  -2  -8  -1    0.20    0.12
   2  -8   1    0.03    0.08
  -2  -8  -1    0.04    0.07
   2  -8   1    0.01    0.08
  -2  -8  -1    0.19    0.11
   2  -8   1   -0.07    0.10
   2  -8   1    0.16    0.08
  -2   8  -1    0.08    0.10
  -2   8  -1   -0.06    0.09
   2   8   1    0.13    0.10
   2   8   1    0.20    0.12
   2   8   1    0.04    0.09
  -2   8  -1    0.06    0.09
  -2   8  -1    0.01    0.07
  -2   8  -1    0.06    0.09
   2   8   1   -0.02    0.11
  -2   8  -1    0.02    0.09
  -2   8  -1    0.01    0.09
   2   8   1    0.03    0.07
   4  -8   1    0.04    0.10
   4  -8   1    0.00    0.10
  -4  -8  -1    0.23    0.11
   4  -8   1    0.27    0.09
  -4  -8  -1    0.29    0.13
   4  -8   1    0.20    0.10
  -4  -8  -1    0.36    0.14
   4   8   1    0.25    0.11
  -4   8  -1    0.09    0.09
  -4   8  -1    0.17    0.11
  -4   8  -1    0.22    0.12
  -4   8  -1    0.13    0.10
   4   8   1    0.21    0.12
  -4   8  -1    0.14    0.11
   4   8   1    0.35    0.13
  -4   8  -1    0.16    0.11
   4   8   1    0.11    0.10
   6  -8   1    3.10    0.27
   6  -8   1    3.04    0.21
  -6  -8  -1    3.32    0.25
   6  -8   1    3.41    0.19
   6  -8   1    3.03    0.19
  -6  -8  -1    3.33    0.25
   6  -8   1    3.31    0.29
  -6  -8  -1    2.60    0.26
  -6   8  -1    3.26    0.28
   6   8   1    3.28    0.28
   6   8   1    3.10    0.29
  -6   8  -1    3.16    0.22
  -6   8  -1    2.57    0.25
   6   8   1    2.98    0.27
   6   8   1    3.01    0.26
  -6   8  -1    3.03    0.26
  -6   8  -1    2.93    0.21
  -6   8  -1    3.30    0.27
  -8  -8  -1    1.48    0.22
  -8  -8  -1    1.23    0.22
   8  -8   1    0.99    0.19
  -8  -8  -1    1.18    0.19
   8  -8   1    1.13    0.21
   8  -8   1    0.88    0.20
   8   8   1    1.16    0.21
   8   8   1    1.30    0.22
  -8   8  -1    0.85    0.19
  -8   8  -1    1.02    0.16
   8   8   1    0.53    0.19
  -8   8  -1    0.83    0.18
  -8   8  -1    0.86    0.20
   8   8   1    1.21    0.19
  10  -8   1    5.80    0.40
 -10  -8  -1    6.22    0.42
 -10  -8  -1    6.78    0.38
 -10  -8  -1    5.89    0.41
  10  -8   1    5.99    0.40
  10   8   1    6.37    0.41
  10   8   1    6.89    0.47
 -10   8  -1    5.40    0.41
 -10   8  -1    6.17    0.41
 -10   8  -1    5.36    0.41
  10   8   1    6.20    0.40
  10   8   1    5.97    0.41
  12  -8   1    3.73    0.58
 -12  -8  -1    3.42    0.37
 -12  -8  -1    2.52    0.35
  12  -8   1    3.02    0.36
  12  -8   1    1.89    0.29
  12   8   1    2.64    0.37
  12   8   1    2.37    0.31
 -12   8  -1    2.38    0.33
  12   8   1    1.93    0.31
  12   8   1    2.79    0.34
 -12   8  -1    2.04    0.30
 -12   8  -1    2.15    0.31
  14  -8   1    0.04    0.20
 -14  -8  -1    0.39    0.30
  14  -8   1    0.19    0.26
 -14  -8  -1    0.49    0.28
  14   8   1   -0.07    0.23
  14   8   1    0.01    0.28
 -14   8  -1    0.47    0.25
  14   8   1    0.14    0.26
 -14   8  -1    0.05    0.25
  16  -8   1   -0.42    0.22
 -16  -8  -1   -0.14    0.26
 -16  -8  -1    0.36    0.34
  16  -8   1    0.03    0.30
 -16   8  -1   -0.20    0.25
 -16   8  -1    0.07    0.28
  16   8   1    0.03    0.28
  17  -9  -1   -0.10    0.31
 -17  -9   1   -0.35    0.37
 -17  -9   1   -0.23    0.28
 -17   9   1    0.23    0.33
 -17   9   1    0.03    0.31
  17   9  -1    0.35    0.34
 -15  -9   1    0.40    0.32
 -15  -9   1   -0.02    0.28
  15  -9  -1    0.45    0.25
  15  -9  -1    0.43    0.28
  15   9  -1    0.58    0.32
 -15   9   1    0.35    0.27
  15   9  -1    0.34    0.30
  15   9  -1    0.19    0.26
 -15   9   1    0.27    0.24
  13  -9  -1    0.66    0.22
 -13  -9   1    1.14    0.30
  13  -9  -1    1.17    0.30
  13  -9  -1    1.01    0.29
  13   9  -1    0.84    0.29
  13   9  -1    1.02    0.27
 -13   9   1    0.57    0.24
 -13   9   1    0.64    0.25
 -13   9   1    0.65    0.25
  13   9  -1    0.88    0.27
 -11  -9   1    2.53    0.34
 -11  -9   1    2.76    0.34
  11  -9  -1    3.71    0.39
 -11  -9   1    2.89    0.31
  11  -9  -1    1.79    0.27
  11  -9  -1    2.09    0.29
  11   9  -1    2.27    0.27
 -11   9   1    2.05    0.30
  11   9  -1    2.71    0.31
  11   9  -1    2.63    0.34
 -11   9   1    2.29    0.30
  11   9  -1    2.94    0.34
  11   9  -1    2.05    0.29
 -11   9   1    2.98    0.36
   9  -9  -1   13.73    0.59
   9  -9  -1   12.09    0.56
  -9  -9   1   13.52    0.55
  -9  -9   1   13.87    0.57
  -9  -9   1   12.66    0.57
   9   9  -1   14.15    0.59
   9   9  -1   14.36    0.55
   9   9  -1   13.44    0.61
  -9   9   1   13.63    0.57
   9   9  -1   13.68    0.54
  -9   9   1   13.79    0.59
   9   9  -1   12.86    0.57
  -7  -9   1    0.79    0.17
   7  -9  -1    0.52    0.14
  -7  -9   1    0.61    0.18
  -7  -9   1    0.53    0.16
   7  -9  -1    0.64    0.19
   7  -9  -1    0.59    0.17
   7   9  -1    0.57    0.17
  -7   9   1    0.58    0.15
   7   9  -1    0.65    0.17
  -7   9   1    0.45    0.17
  -7   9   1    0.70    0.17
   7   9  -1    0.62    0.18
   7   9  -1    0.75    0.18
   7   9  -1    0.90    0.17
  -7   9   1    0.62    0.16
   5  -9  -1    1.39    0.20
  -5  -9   1    1.68    0.21
   5  -9  -1    2.19    0.21
  -5  -9   1    1.71    0.22
   5  -9  -1    1.44    0.20
   5  -9  -1    1.74    0.16
  -5  -9   1    1.71    0.20
  -5   9   1    1.49    0.19
   5   9  -1    1.95    0.23
   5   9  -1    1.33    0.19
  -5   9   1    1.42    0.20
  -5   9   1    1.77    0.20
   5   9  -1    1.66    0.20
  -5   9   1    1.76    0.16
  -5   9   1    1.95    0.22
   5   9  -1    1.75    0.22
   5   9  -1    1.65    0.19
   3  -9  -1    0.54    0.11
  -3  -9   1    0.77    0.14
   3  -9  -1    0.40    0.12
  -3  -9   1    0.26    0.12
  -3  -9   1    0.73    0.15
   3  -9  -1    0.42    0.14
   3   9  -1    0.68    0.15
   3   9  -1    0.62    0.15
  -3   9   1    0.43    0.14
  -3   9   1    0.44    0.13
   3   9  -1    0.92    0.16
  -3   9   1    0.54    0.13
   3   9  -1    0.74    0.14
   3   9  -1    0.72    0.15
  -3   9   1    0.46    0.13
  -3   9   1    0.63    0.11
   1  -9  -1    3.18    0.21
  -1  -9   1    3.06    0.19
   1  -9  -1    3.44    0.26
  -1  -9   1    3.67    0.25
   1  -9  -1    3.03    0.23
  -1  -9   1    3.64    0.24
  -1   9   1    3.04    0.23
   1   9  -1    3.49    0.19
   1   9  -1    3.57    0.23
   1   9  -1    2.99    0.24
   1   9  -1    3.42    0.24
  -1   9   1    3.41    0.21
   1   9  -1    3.00    0.25
  -1   9   1    2.92    0.24
   1   9  -1    3.76    0.26
  -1   9   1    3.27    0.24
  -1   9   1    3.54    0.24
   1  -9   1    3.14    0.21
  -1  -9  -1    3.57    0.19
  -1  -9  -1    3.40    0.27
   1  -9   1    3.04    0.18
   1  -9   1    3.28    0.23
  -1  -9  -1    3.00    0.25
  -1   9  -1    3.04    0.25
  -1   9  -1    3.10    0.23
   1   9   1    3.01    0.25
  -1   9  -1    3.36    0.19
  -1   9  -1    2.77    0.21
   1   9   1    3.33    0.25
  -1   9  -1    3.13    0.23
   1   9   1    3.21    0.23
  -1   9  -1    3.03    0.22
  -1   9  -1    3.19    0.23
   1   9   1    3.21    0.25
   3  -9   1    1.34    0.17
  -3  -9  -1    1.00    0.17
   3  -9   1    1.23    0.15
  -3  -9  -1    0.88    0.14
  -3  -9  -1    0.92    0.17
   3  -9   1    1.47    0.21
   3  -9   1    0.90    0.13
   3   9   1    0.93    0.19
  -3   9  -1    1.10    0.13
  -3   9  -1    0.91    0.15
   3   9   1    1.24    0.17
   3   9   1    0.92    0.17
  -3   9  -1    0.91    0.16
  -3   9  -1    0.83    0.14
  -3   9  -1    1.18    0.18
  -3   9  -1    0.65    0.15
  -3   9  -1    1.12    0.15
   3   9   1    0.98    0.17
   5  -9   1    2.43    0.18
  -5  -9  -1    2.16    0.24
  -5  -9  -1    2.91    0.25
   5  -9   1    2.13    0.24
  -5  -9  -1    2.60    0.26
   5  -9   1    2.62    0.27
   5  -9   1    2.37    0.19
   5  -9   1    2.67    0.22
  -5   9  -1    2.35    0.25
  -5   9  -1    2.01    0.24
  -5   9  -1    2.22    0.24
  -5   9  -1    2.50    0.19
   5   9   1    2.61    0.26
   5   9   1    2.49    0.24
   5   9   1    2.87    0.28
  -5   9  -1    2.25    0.19
   5   9   1    2.51    0.27
  -5   9  -1    2.34    0.23
  -5   9  -1    2.37    0.19
  -7  -9  -1    2.42    0.27
  -7  -9  -1    1.75    0.23
   7  -9   1    2.67    0.29
  -7  -9  -1    2.03    0.25
   7  -9   1    2.10    0.27
   7  -9   1    2.33    0.22
   7   9   1    2.86    0.32
   7   9   1    2.35    0.27
   7   9   1    1.99    0.24
  -7   9  -1    2.16    0.27
   7   9   1    1.90    0.24
  -7   9  -1    1.94    0.24
  -7   9  -1    2.12    0.21
  -9  -9  -1    2.13    0.27
   9  -9   1    2.54    0.30
  -9  -9  -1    1.94    0.27
  -9  -9  -1    1.90    0.28
   9  -9   1    2.68    0.31
   9  -9   1    1.80    0.26
   9   9   1    2.31    0.28
  -9   9  -1    2.28    0.30
   9   9   1    2.50    0.31
   9   9   1    2.76    0.34
   9   9   1    1.34    0.24
  -9   9  -1    2.27    0.28
  -9   9  -1    1.71    0.27
  11  -9   1    0.33    0.20
  11  -9   1    0.66    0.25
 -11  -9  -1    0.53    0.23
  11  -9   1    0.59    0.23
 -11  -9  -1    0.43    0.23
  11   9   1    0.56    0.25
 -11   9  -1    0.08    0.19
 -11   9  -1    0.19    0.19
 -11   9  -1    0.80    0.23
  11   9   1    0.48    0.26
  11   9   1    0.24    0.21
  11   9   1    0.40    0.25
 -13  -9  -1    0.15    0.24
  13  -9   1    0.71    0.29
 -13  -9  -1    0.09    0.27
 -13   9  -1    0.13    0.21
 -13   9  -1    0.22    0.24
 -13   9  -1    0.29    0.23
  13   9   1   -0.04    0.26
  13   9   1   -0.04    0.27
  13   9   1   -0.01    0.22
 -15  -9  -1    0.57    0.33
 -15  -9  -1    0.40    0.34
  15  -9   1    0.40    0.26
  15  -9   1    0.38    0.31
  15   9   1    0.33    0.26
  15   9   1    0.80    0.48
 -15   9  -1    0.22    0.27
 -15   9  -1    0.52    0.27
  16 -10  -1    0.35    0.34
  16 -10  -1   -0.24    0.22
 -16 -10   1   -0.17    0.33
 -16 -10   1    0.31    0.32
  16  10  -1    0.16    0.32
 -16  10   1    0.11    0.29
 -16  10   1   -0.41    0.27
 -16  10   1    0.20    0.27
  14 -10  -1    0.24    0.27
 -14 -10   1    0.18    0.29
  14 -10  -1    0.04    0.19
 -14 -10   1    0.08    0.28
  14 -10  -1    0.57    0.33
  14  10  -1   -0.21    0.27
 -14  10   1    0.36    0.27
  14  10  -1    0.75    0.29
 -14  10   1   -0.01    0.25
 -14  10   1    0.23    0.25
  14  10  -1    0.21    0.31
  12 -10  -1    0.66    0.28
  12 -10  -1    0.13    0.22
 -12 -10   1    0.55    0.27
 -12 -10   1    0.42    0.24
 -12 -10   1    0.48    0.24
 -12  10   1    0.67    0.26
  12  10  -1    0.62    0.23
  12  10  -1    0.35    0.25
 -12  10   1    0.34    0.22
  12  10  -1    0.40    0.26
 -10 -10   1    0.43    0.23
  10 -10  -1    1.08    0.28
 -10 -10   1    0.54    0.22
  10 -10  -1    0.43    0.20
  10  10  -1    0.33    0.20
  10  10  -1    0.23    0.21
 -10  10   1    0.18    0.19
  10  10  -1    0.44    0.20
  10  10  -1    0.58    0.24
 -10  10   1    0.35    0.21
 -10  10   1    0.44    0.22
  10  10  -1    0.99    0.24
   8 -10  -1    4.99    0.38
   8 -10  -1    4.04    0.31
  -8 -10   1    5.15    0.38
   8 -10  -1    4.67    0.35
  -8 -10   1    4.66    0.36
  -8 -10   1    4.36    0.36
   8  10  -1    4.51    0.39
  -8  10   1    4.72    0.35
   8  10  -1    4.23    0.33
   8  10  -1    5.36    0.35
   8  10  -1    5.07    0.40
  -8  10   1    4.59    0.35
  -8  10   1    4.80    0.37
   8  10  -1    5.09    0.38
  -8  10   1    3.78    0.34
  -6 -10   1    4.21    0.32
   6 -10  -1    4.40    0.31
   6 -10  -1    4.67    0.34
   6 -10  -1    4.84    0.30
  -6 -10   1    4.46    0.30
   6  10  -1    4.11    0.33
   6  10  -1    4.06    0.30
  -6  10   1    4.46    0.32
   6  10  -1    4.42    0.30
  -6  10   1    4.21    0.31
   6  10  -1    4.75    0.35
   6  10  -1    3.60    0.32
  -6  10   1    4.29    0.29
  -6  10   1    3.57    0.32
   4 -10  -1    0.94    0.17
  -4 -10   1    0.68    0.16
   4 -10  -1    0.77    0.19
   4 -10  -1    0.58    0.13
  -4 -10   1    0.53    0.14
   4  10  -1    0.38    0.16
  -4  10   1    0.67    0.14
   4  10  -1    0.55    0.16
  -4  10   1    0.48    0.15
   4  10  -1    1.02    0.19
  -4  10   1    0.79    0.14
  -4  10   1    0.75    0.16
   4  10  -1    0.51    0.17
   4  10  -1    0.68    0.15
  -4  10   1    0.89    0.18
   2 -10  -1    0.25    0.11
   2 -10  -1    0.17    0.13
  -2 -10   1    0.32    0.13
  -2 -10   1    0.20    0.10
  -2 -10   1    0.01    0.11
   2 -10  -1    0.19    0.12
   2  10  -1    0.18    0.14
   2  10  -1    0.02    0.12
  -2  10   1    0.27    0.12
  -2  10   1    0.16    0.12
  -2  10   1    0.24    0.12
  -2  10   1    0.31    0.13
   2  10  -1    0.45    0.16
   2  10  -1    0.16    0.12
  -2  10   1    0.20    0.12
   2  10  -1    0.40    0.15
   0 -10   1    1.95    0.21
   0 -10   1    2.57    0.20
   0 -10  -1    1.86    0.22
   0 -10  -1    2.18    0.23
   0 -10   1    2.31    0.24
   0 -10  -1    2.40    0.17
   0 -10  -1    2.01    0.21
   0  10   1    2.27    0.19
   0  10   1    2.75    0.24
   0  10  -1    1.79    0.20
   0  10  -1    1.87    0.21
   0  10   1    1.71    0.22
   0  10  -1    1.58    0.19
   0  10  -1    2.55    0.26
   0  10  -1    2.18    0.19
   0  10   1    2.16    0.24
   0  10  -1    1.89    0.22
   0  10   1    1.64    0.20
  -2 -10  -1    0.72    0.12
   2 -10   1    0.44    0.12
   2 -10   1    0.33    0.14
   2 -10   1    0.44    0.11
  -2 -10  -1    0.42    0.14
   2 -10   1    0.76    0.16
  -2 -10  -1    0.29    0.13
   2  10   1    0.38    0.15
  -2  10  -1    0.47    0.14
  -2  10  -1    0.32    0.14
  -2  10  -1    0.32    0.12
   2  10   1    0.45    0.14
  -2  10  -1    0.29    0.14
  -2  10  -1    0.39    0.14
   2  10   1    0.41    0.14
   2  10   1    0.19    0.13
   2  10   1    0.33    0.10
  -2  10  -1    0.32    0.11
  -2  10  -1    0.24    0.12
   4 -10   1    0.12    0.13
   4 -10   1    0.37    0.16
  -4 -10  -1    0.07    0.13
   4 -10   1    0.25    0.11
   4 -10   1    0.26    0.10
   4 -10   1    0.13    0.11
  -4 -10  -1    0.39    0.13
  -4 -10  -1    0.09    0.13
  -4  10  -1    0.21    0.12
   4  10   1    0.20    0.13
  -4  10  -1    0.26    0.15
   4  10   1    0.10    0.15
   4  10   1    0.22    0.15
   4  10   1    0.35    0.14
  -4  10  -1    0.18    0.13
  -4  10  -1    0.15    0.12
  -4  10  -1    0.16    0.10
  -4  10  -1    0.35    0.13
  -4  10  -1    0.13    0.14
   6 -10   1    1.22    0.21
   6 -10   1    1.12    0.21
   6 -10   1    0.67    0.16
  -6 -10  -1    1.02    0.20
  -6 -10  -1    0.89    0.20
  -6 -10  -1    0.67    0.19
   6  10   1    0.39    0.17
  -6  10  -1    0.94    0.20
  -6  10  -1    0.68    0.18
   6  10   1    1.05    0.20
   6  10   1    0.90    0.21
   6  10   1    0.68    0.21
  -8 -10  -1    2.79    0.31
  -8 -10  -1    3.33    0.32
   8 -10   1    3.39    0.34
   8 -10   1    2.46    0.29
  -8 -10  -1    3.01    0.33
   8 -10   1    2.82    0.33
   8  10   1    3.23    0.35
   8  10   1    3.04    0.36
  -8  10  -1    2.89    0.32
  -8  10  -1    2.85    0.34
   8  10   1    3.16    0.32
   8  10   1    2.66    0.31
  -8  10  -1    2.00    0.28
  -8  10  -1    3.24    0.32
  10 -10   1    0.36    0.23
  10 -10   1    0.56    0.21
  10 -10   1    0.71    0.26
 -10 -10  -1    0.54    0.23
 -10 -10  -1    0.71    0.24
  10  10   1    1.12    0.29
  10  10   1    0.80    0.23
 -10  10  -1    0.37    0.22
 -10  10  -1    0.56    0.23
  10  10   1    0.22    0.22
 -10  10  -1    0.64    0.23
  10  10   1    0.62    0.23
 -12 -10  -1    0.46    0.29
  12 -10   1    0.40    0.20
 -12 -10  -1    0.51    0.26
  12 -10   1    0.49    0.26
  12  10   1    0.36    0.29
  12  10   1    0.81    0.28
  12  10   1    0.18    0.25
  12  10   1    0.26    0.23
 -12  10  -1    0.95    0.30
  14 -10   1    0.17    0.22
 -14 -10  -1    0.21    0.29
 -14 -10  -1    0.30    0.33
  14 -10   1    0.42    0.30
 -14  10  -1    0.68    0.29
  14  10   1    0.30    0.37
 -14  10  -1    0.47    0.28
 -14  10  -1   -0.07    0.25
 -15 -11   1   -0.04    0.33
  15 -11  -1    0.25    0.23
  15 -11  -1    0.33    0.29
 -15 -11   1   -0.18    0.30
 -15  11   1    0.04    0.28
  15  11  -1   -0.03    0.30
  15  11  -1    0.24    0.31
 -15  11   1   -0.02    0.26
 -15  11   1    0.43    0.29
 -13 -11   1    0.16    0.28
 -13 -11   1    0.56    0.30
  13 -11  -1    0.18    0.29
  13 -11  -1    0.14    0.19
  13 -11  -1    0.32    0.26
 -13  11   1    0.22    0.26
 -13  11   1   -0.06    0.22
 -13  11   1    0.19    0.25
  13  11  -1   -0.06    0.29
  13  11  -1    0.13    0.26
  13  11  -1    0.07    0.26
  11 -11  -1    0.30    0.27
 -11 -11   1   -0.19    0.24
  11 -11  -1    0.32    0.19
 -11 -11   1    0.34    0.27
  11 -11  -1    0.04    0.21
 -11 -11   1   -0.05    0.22
 -11  11   1    0.33    0.22
 -11  11   1    0.12    0.20
  11  11  -1    0.43    0.25
  11  11  -1    0.03    0.21
  11  11  -1   -0.10    0.24
 -11  11   1   -0.02    0.21
  11  11  -1    0.26    0.21
  -9 -11   1    0.46    0.23
   9 -11  -1    0.36    0.21
  -9 -11   1    0.43    0.22
   9 -11  -1    0.15    0.23
  -9 -11   1    0.79    0.23
   9  11  -1    0.58    0.25
  -9  11   1    0.30    0.19
   9  11  -1    0.43    0.21
  -9  11   1    0.59    0.23
  -9  11   1    0.87    0.23
   9  11  -1    0.57    0.22
   9  11  -1    0.49    0.22
  -9  11   1    0.41    0.22
   9  11  -1    0.86    0.24
   7 -11  -1    3.58    0.31
   7 -11  -1    3.00    0.34
  -7 -11   1    2.62    0.30
  -7 -11   1    3.72    0.32
   7 -11  -1    3.19    0.34
  -7 -11   1    3.93    0.37
  -7  11   1    3.24    0.30
  -7  11   1    3.65    0.35
   7  11  -1    3.48    0.34
   7  11  -1    3.45    0.31
   7  11  -1    3.42    0.32
   7  11  -1    3.42    0.36
  -7  11   1    3.19    0.31
   7  11  -1    2.61    0.32
  -7  11   1    2.78    0.30
  -5 -11   1    0.23    0.17
  -5 -11   1    0.56    0.16
   5 -11  -1    0.32    0.17
   5 -11  -1    0.44    0.18
  -5 -11   1    0.42    0.18
   5 -11  -1    0.61    0.17
   5  11  -1    0.36    0.16
  -5  11   1    0.34    0.15
  -5  11   1    0.18    0.15
   5  11  -1    0.51    0.19
  -5  11   1    0.51    0.16
   5  11  -1    0.45    0.18
  -5  11   1    0.39    0.16
   5  11  -1    0.19    0.16
   3 -11  -1    0.33    0.16
  -3 -11   1   -0.06    0.13
   3 -11  -1    0.26    0.12
  -3 -11   1    0.30    0.13
  -3 -11   1    0.27    0.15
   3 -11  -1    0.04    0.12
  -3  11   1    0.09    0.14
   3  11  -1    0.08    0.14
   3  11  -1    0.13    0.13
  -3  11   1    0.39    0.15
   3  11  -1    0.08    0.13
  -3  11   1    0.36    0.14
  -3  11   1    0.19    0.13
   3  11  -1    0.28    0.16
   3  11  -1    0.30    0.16
  -3  11   1    0.24    0.14
   1 -11  -1    0.43    0.16
  -1 -11   1    0.79    0.14
  -1 -11   1    0.69    0.17
   1 -11  -1    0.72    0.18
  -1 -11   1    0.70    0.16
   1 -11  -1    0.81    0.16
   1  11  -1    0.94    0.19
   1  11  -1    0.41    0.15
  -1  11   1    0.68    0.14
   1  11  -1    0.75    0.15
   1  11  -1    0.73    0.17
  -1  11   1    0.74    0.17
  -1  11   1    0.64    0.16
  -1  11   1    0.80    0.17
  -1  11   1    0.57    0.17
   1  11  -1    0.39    0.15
   1  11  -1    0.86    0.19
  -1 -11  -1    0.63    0.17
   1 -11   1    0.74    0.13
   1 -11   1    0.72    0.16
   1 -11   1    0.66    0.19
  -1 -11  -1    0.60    0.15
  -1 -11  -1    1.04    0.14
   1 -11   1    0.84    0.15
  -1  11  -1    0.31    0.13
  -1  11  -1    0.56    0.17
  -1  11  -1    0.35    0.15
   1  11   1    0.80    0.17
  -1  11  -1    0.64    0.15
   1  11   1    0.71    0.18
  -1  11  -1    0.87    0.17
   1  11   1    0.74    0.17
  -1  11  -1    0.67    0.17
   1  11   1    0.68    0.19
   3 -11   1    1.93    0.21
  -3 -11  -1    2.40    0.26
  -3 -11  -1    3.12    0.24
   3 -11   1    2.81    0.31
   3 -11   1    2.94    0.27
  -3 -11  -1    2.69    0.27
  -3  11  -1    2.57    0.23
  -3  11  -1    2.62    0.27
  -3  11  -1    2.44    0.27
   3  11   1    2.39    0.26
   3  11   1    2.07    0.25
  -3  11  -1    2.41    0.26
   3  11   1    2.67    0.30
  -3  11  -1    2.41    0.24
   3  11   1    2.99    0.28
  -5 -11  -1    2.58    0.29
  -5 -11  -1    3.67    0.30
   5 -11   1    3.33    0.32
   5 -11   1    2.85    0.28
   5 -11   1    3.16    0.34
  -5 -11  -1    3.06    0.31
   5  11   1    3.37    0.34
   5  11   1    2.48    0.28
  -5  11  -1    2.75    0.30
   5  11   1    2.41    0.30
  -5  11  -1    2.60    0.27
  -5  11  -1    2.68    0.28
  -5  11  -1    2.40    0.28
  -5  11  -1    2.69    0.29
   7 -11   1    2.45    0.32
  -7 -11  -1    3.17    0.35
   7 -11   1    2.28    0.29
  -7 -11  -1    2.17    0.29
  -7 -11  -1    3.21    0.32
  -7  11  -1    2.72    0.31
  -7  11  -1    2.12    0.28
   7  11   1    2.58    0.32
  -7  11  -1    2.81    0.33
  -7  11  -1    2.65    0.31
   7  11   1    2.06    0.28
   7  11   1    2.37    0.29
   7  11   1    2.64    0.34
  -9 -11  -1    3.23    0.36
  -9 -11  -1    3.43    0.36
   9 -11   1    3.21    0.37
   9 -11   1    2.76    0.34
  -9 -11  -1    2.93    0.35
   9 -11   1    3.39    0.38
   9  11   1    3.75    0.41
   9  11   1    3.52    0.36
   9  11   1    4.10    0.38
  -9  11  -1    3.43    0.39
   9  11   1    2.77    0.37
  -9  11  -1    3.14    0.37
  -9  11  -1    3.58    0.38
  11 -11   1   -0.03    0.16
 -11 -11  -1    0.08    0.24
 -11 -11  -1   -0.16    0.26
 -11 -11  -1    0.02    0.22
  11 -11   1    0.87    0.29
 -11  11  -1    0.15    0.24
  11  11   1   -0.25    0.21
 -11  11  -1   -0.17    0.20
  11  11   1    0.12    0.22
  11  11   1   -0.36    0.25
  11  11   1   -0.19    0.22
 -13 -11  -1   -0.12    0.26
  13 -11   1    0.00    0.20
  13 -11   1    0.26    0.30
 -13 -11  -1    0.20    0.31
 -13  11  -1   -0.07    0.26
 -13  11  -1    0.16    0.28
 -13  11  -1   -0.06    0.25
  14 -12  -1    1.03    0.34
 -14 -12   1    0.84    0.35
  14 -12  -1    0.22    0.44
  14 -12  -1    0.52    0.25
  14  12  -1    0.71    0.34
 -14  12   1    0.24    0.28
 -14  12   1    0.89    0.32
  14  12  -1    0.67    0.35
  12 -12  -1    0.18    0.19
  12 -12  -1    0.40    0.30
 -12 -12   1    0.18    0.27
 -12 -12   1   -0.10    0.29
 -12 -12   1    0.93    0.30
  12 -12  -1   -0.45    0.21
 -12  12   1   -0.17    0.22
  12  12  -1    0.30    0.27
  12  12  -1    0.40    0.30
 -12  12   1    0.57    0.26
 -12  12   1   -0.30    0.22
  12  12  -1    0.41    0.28
 -10 -12   1    1.18    0.31
 -10 -12   1    0.65    0.27
  10 -12  -1    1.12    0.29
  10 -12  -1    1.03    0.31
 -10 -12   1    0.66    0.26
  10  12  -1    0.55    0.24
  10  12  -1    0.66    0.25
  10  12  -1    1.07    0.30
 -10  12   1    0.60    0.25
  10  12  -1    0.66    0.26
 -10  12   1    0.45    0.24
   8 -12  -1    0.75    0.23
   8 -12  -1    0.58    0.27
  -8 -12   1    0.72    0.23
  -8 -12   1    0.89    0.24
  -8 -12   1    0.77    0.23
  -8  12   1    0.57    0.22
   8  12  -1    0.77    0.24
   8  12  -1    0.54    0.25
   8  12  -1    1.31    0.28
  -8  12   1    0.42    0.23
   8  12  -1    0.53    0.21
  -8  12   1    0.80    0.24
  -8  12   1    0.37    0.20
   8  12  -1    0.83    0.22
  -6 -12   1    2.73    0.28
   6 -12  -1    3.02    0.34
  -6 -12   1    3.11    0.34
   6 -12  -1    2.91    0.36
  -6 -12   1    2.28    0.30
   6 -12  -1    3.33    0.31
   6  12  -1    2.48    0.31
   6  12  -1    3.48    0.33
   6  12  -1    2.73    0.33
  -6  12   1    2.81    0.32
  -6  12   1    2.49    0.30
  -6  12   1    2.64    0.30
   6  12  -1    2.49    0.31
   6  12  -1    3.12    0.30
   4 -12  -1    0.30    0.16
  -4 -12   1   -0.03    0.16
   4 -12  -1    0.28    0.17
  -4 -12   1    1.31    0.23
  -4 -12   1    0.53    0.17
   4 -12  -1    0.40    0.18
  -4  12   1    0.33    0.18
  -4  12   1    0.86    0.20
  -4  12   1    0.16    0.15
   4  12  -1    0.33    0.16
   4  12  -1    0.36    0.20
   4  12  -1    0.53    0.19
  -4  12   1    0.44    0.18
   4  12  -1    0.31    0.17
   4  12  -1    0.55    0.21
   2 -12  -1    0.40    0.18
  -2 -12   1    0.53    0.14
   2 -12  -1    0.50    0.17
  -2 -12   1    0.39    0.17
  -2 -12   1    0.36    0.16
   2 -12  -1    0.17    0.14
  -2  12   1    0.31    0.17
  -2  12   1    0.33    0.16
  -2  12   1    0.48    0.17
   2  12  -1    0.74    0.21
  -2  12   1    0.11    0.15
  -2  12   1    0.30    0.16
   2  12  -1    0.09    0.15
   2  12  -1    0.42    0.17
   2  12  -1    0.50    0.18
   0 -12  -1    5.33    0.33
   0 -12   1    5.07    0.34
   0 -12  -1    4.41    0.33
   0 -12  -1    5.53    0.37
   0 -12   1    4.72    0.32
   0  12  -1    5.32    0.36
   0  12   1    5.21    0.35
   0  12   1    4.87    0.45
   0  12   1    5.24    0.36
   0  12  -1    4.62    0.35
   0  12   1    5.39    0.35
   0  12  -1    5.23    0.35
   0  12   1    4.63    0.34
   0  12  -1    4.85    0.33
   0  12  -1    5.10    0.35
   2 -12   1    5.55    0.36
   2 -12   1    5.73    0.33
  -2 -12  -1    5.47    0.36
   2 -12   1    5.44    0.38
  -2  12  -1    5.85    0.38
  -2  12  -1    5.75    0.37
  -2  12  -1    5.00    0.36
   2  12   1    6.30    0.37
   2  12   1    5.72    0.38
  -2  12  -1    5.42    0.35
   2  12   1    6.06    0.40
  -2  12  -1    6.06    0.35
   2  12   1    5.41    0.36
   4 -12   1    1.93    0.29
  -4 -12  -1    1.92    0.23
   4 -12   1    1.97    0.24
  -4 -12  -1    1.60    0.26
  -4 -12  -1    2.19    0.28
  -4  12  -1    2.50    0.31
   4  12   1    2.43    0.31
   4  12   1    2.19    0.29
  -4  12  -1    1.88    0.27
   4  12   1    1.76    0.25
  -4  12  -1    2.27    0.28
  -4  12  -1    2.42    0.28
   4  12   1    2.10    0.27
  -6 -12  -1    7.39    0.46
  -6 -12  -1    6.99    0.45
  -6 -12  -1    7.79    0.43
   6 -12   1    7.73    0.49
   6 -12   1    7.63    0.42
   6 -12   1    7.30    0.45
  -6  12  -1    7.18    0.43
  -6  12  -1    7.25    0.46
   6  12   1    7.20    0.44
  -6  12  -1    6.86    0.44
   6  12   1    7.12    0.45
   6  12   1    7.48    0.51
  -6  12  -1    7.57    0.47
   6  12   1    7.32    0.46
  -8 -12  -1    2.97    0.34
  -8 -12  -1    2.06    0.31
  -8 -12  -1    2.45    0.34
   8 -12   1    2.45    0.33
   8 -12   1    2.18    0.34
  -8  12  -1    2.24    0.32
   8  12   1    1.58    0.30
  -8  12  -1    1.93    0.32
  -8  12  -1    2.55    0.33
   8  12   1    2.34    0.32
   8  12   1    2.90    0.37
   8  12   1    1.91    0.34
  10 -12   1    0.32    0.21
 -10 -12  -1    0.44    0.26
 -10 -12  -1    0.28    0.25
 -10 -12  -1    0.27    0.26
  10 -12   1    0.44    0.26
 -10  12  -1    0.23    0.26
 -10  12  -1    0.11    0.24
 -10  12  -1    0.29    0.24
  10  12   1    0.47    0.27
  10  12   1    0.27    0.23
  10  12   1    0.09    0.25
  10  12   1    0.27    0.30
 -12 -12  -1   -0.21    0.23
  12 -12   1    0.56    0.30
 -12 -12  -1   -0.26    0.27
 -12  12  -1   -0.44    0.24
  12  12   1    0.01    0.23
 -12  12  -1    0.30    0.29
  12  12   1    0.36    0.30
 -12  12  -1    0.33    0.26
  12  12   1    0.84    0.60
  14 -12   1    0.34    0.26
 -14 -12  -1   -0.58    0.32
  14 -12   1    0.31    0.35
 -14 -12  -1   -0.28    0.28
 -14  12  -1    0.35    0.31
 -14  12  -1   -0.11    0.28
  14  12   1    0.76    0.35
 -13 -13   1    0.37    0.33
  13 -13  -1    1.13    0.35
  13 -13  -1    0.32    0.36
 -13 -13   1    0.21    0.32
 -13  13   1    0.73    0.32
 -13  13   1   -0.15    0.25
 -13  13   1   -0.08    0.27
  13  13  -1    0.56    0.34
 -11 -13   1    0.12    0.27
 -11 -13   1    0.63    0.31
  11 -13  -1   -0.25    0.23
  11 -13  -1    0.54    0.34
 -11 -13   1   -0.21    0.24
  11 -13  -1    0.17    0.21
  11  13  -1    0.55    0.30
  11  13  -1    0.16    0.25
 -11  13   1    0.13    0.24
  11  13  -1    0.29    0.32
 -11  13   1    0.44    0.26
  -9 -13   1    0.26    0.24
   9 -13  -1    0.39    0.29
  -9 -13   1    0.26    0.27
   9 -13  -1    0.47    0.25
  -9 -13   1    0.17    0.23
   9  13  -1    0.40    0.24
   9  13  -1    0.20    0.27
  -9  13   1    0.55    0.25
   9  13  -1    0.39    0.27
  -9  13   1    0.57    0.25
  -9  13   1    0.33    0.26
   9  13  -1    0.30    0.25
   7 -13  -1    1.43    0.26
  -7 -13   1    2.05    0.30
  -7 -13   1    2.75    0.34
   7 -13  -1    1.99    0.31
   7 -13  -1    1.62    0.33
  -7 -13   1    2.21    0.29
   7  13  -1    2.30    0.31
  -7  13   1    1.68    0.31
   7  13  -1    2.24    0.31
  -7  13   1    2.00    0.30
   7  13  -1    2.29    0.34
   7  13  -1    2.91    0.34
  -7  13   1    2.06    0.31
   7  13  -1    2.83    0.39
  -5 -13   1    1.40    0.25
  -5 -13   1    1.87    0.25
   5 -13  -1    1.59    0.28
  -5 -13   1    1.78    0.27
   5 -13  -1    1.80    0.31
   5 -13  -1    1.97    0.28
  -5  13   1    1.43    0.25
   5  13  -1    1.37    0.23
   5  13  -1    1.24    0.25
  -5  13   1    1.74    0.27
   5  13  -1    2.28    0.28
  -5  13   1    1.21    0.26
   5  13  -1    1.88    0.30
   5  13  -1    1.83    0.32
   3 -13  -1    1.10    0.22
  -3 -13   1    0.91    0.21
   3 -13  -1    1.45    0.29
  -3 -13   1    1.17    0.23
   3 -13  -1    1.38    0.20
   3  13  -1    1.11    0.27
  -3  13   1    1.05    0.24
   3  13  -1    0.89    0.19
   3  13  -1    1.05    0.23
  -3  13   1    1.44    0.26
  -3  13   1    1.34    0.25
   3  13  -1    1.21    0.25
   3  13  -1    1.37    0.26
  -3  13   1    1.70    0.24
   1 -13  -1    0.04    0.15
  -1 -13   1    0.07    0.15
   1 -13  -1    0.17    0.16
  -1 -13   1    0.33    0.17
   1 -13  -1    0.09    0.16
  -1  13   1    0.17    0.17
   1  13  -1    0.31    0.21
   1  13  -1    0.11    0.18
   1  13  -1    0.15    0.17
  -1  13   1   -0.01    0.17
   1  13  -1    0.05    0.17
  -1  13   1    0.07    0.16
  -1  13   1    0.09    0.16
  -1 -13  -1    0.78    0.21
  -1 -13  -1    0.39    0.19
   1 -13   1    0.49    0.18
   1 -13   1    0.55    0.21
  -1 -13  -1    0.56    0.20
   1 -13   1    0.67    0.18
  -1  13  -1    0.58    0.20
   1  13   1    0.70    0.22
   1  13   1    0.59    0.21
  -1  13  -1    0.56    0.21
  -1  13  -1    0.51    0.20
   1  13   1    0.55    0.22
  -1  13  -1    0.15    0.18
   1  13   1    0.50    0.21
   3 -13   1    0.79    0.23
  -3 -13  -1    0.36    0.19
   3 -13   1    0.70    0.20
  -3 -13  -1    0.28    0.17
   3 -13   1    0.36    0.16
  -3  13  -1    0.41    0.20
   3  13   1    0.83    0.22
   3  13   1    0.80    0.23
   3  13   1    0.70    0.25
  -3  13  -1    0.74    0.22
  -3  13  -1    0.61    0.20
  -3  13  -1    0.71    0.21
   5 -13   1    6.79    0.46
   5 -13   1    6.92    0.43
  -5 -13  -1    7.00    0.46
   5 -13   1    6.75    0.49
  -5 -13  -1    6.07    0.43
  -5  13  -1    7.91    0.48
  -5  13  -1    6.79    0.46
   5  13   1    7.32    0.48
  -5  13  -1    6.49    0.44
   5  13   1    6.73    0.52
   5  13   1    7.30    0.45
   7 -13   1    0.10    0.21
  -7 -13  -1    0.87    0.24
  -7 -13  -1    0.72    0.26
   7 -13   1    0.91    0.30
  -7 -13  -1    0.48    0.23
  -7  13  -1    0.42    0.23
   7  13   1    0.77    0.29
  -7  13  -1    0.41    0.25
   7  13   1    0.69    0.24
  -7  13  -1    0.62    0.26
   7  13   1    0.52    0.24
   7  13   1    0.51    0.24
   9 -13   1    0.81    0.29
   9 -13   1    1.02    0.29
  -9 -13  -1    1.00    0.30
  -9 -13  -1    1.22    0.30
   9 -13   1    0.88    0.25
  -9  13  -1    0.98    0.28
  -9  13  -1    0.75    0.28
  -9  13  -1    0.86    0.30
   9  13   1    1.40    0.32
   9  13   1    1.22    0.30
   9  13   1    1.23    0.30
   9  13   1    1.14    0.33
  11 -13   1    0.76    0.32
  11 -13   1    0.18    0.30
 -11 -13  -1    0.62    0.32
  11 -13   1    0.54    0.25
 -11 -13  -1    0.89    0.31
  11  13   1    0.07    0.27
 -11  13  -1   -0.29    0.24
 -11  13  -1   -0.06    0.26
  11  13   1    0.04    0.25
  13 -13   1    0.12    0.26
 -13 -13  -1    0.73    0.37
 -13 -13  -1    0.58    0.33
  13 -13   1    0.14    0.32
  13  13   1   -0.41    0.28
 -13  13  -1    0.00    0.30
 -13  13  -1    0.20    0.34
 -13  13  -1   -0.05    0.31
 -12 -14   1   -0.01    0.29
  12 -14  -1    0.35    0.28
  12 -14  -1    0.17    0.22
  12 -14  -1    0.46    0.35
 -12 -14   1   -0.03    0.31
 -12 -14   1   -0.24    0.34
  12  14  -1    0.14    0.29
 -12  14   1    0.32    0.30
  12  14  -1    0.07    0.31
 -10 -14   1    0.42    0.29
  10 -14  -1    0.00    0.32
  10 -14  -1    0.53    0.27
 -10 -14   1    0.03    0.28
  10  14  -1    0.42    0.27
  10  14  -1    0.01    0.32
 -10  14   1    0.31    0.26
  10  14  -1    0.03    0.26
 -10  14   1    0.47    0.30
 -10  14   1    0.30    0.28
  -8 -14   1    0.13    0.25
   8 -14  -1    0.31    0.29
  -8 -14   1    0.03    0.23
  -8 -14   1   -0.14    0.23
   8 -14  -1   -0.30    0.20
  -8  14   1    0.24    0.26
   8  14  -1   -0.10    0.23
  -8  14   1    0.15    0.24
   8  14  -1   -0.02    0.29
   8  14  -1    0.24    0.25
  -8  14   1    0.38    0.26
  -6 -14   1    3.04    0.37
  -6 -14   1    2.43    0.34
   6 -14  -1    2.24    0.37
   6 -14  -1    2.36    0.37
   6  14  -1    3.23    0.41
   6  14  -1    2.56    0.44
  -6  14   1    2.96    0.36
  -6  14   1    2.39    0.32
  -6  14   1    1.99    0.33
   6  14  -1    2.05    0.33
   6  14  -1    2.32    0.37
  -4 -14   1    0.50    0.21
   4 -14  -1    0.08    0.23
   4 -14  -1    0.37    0.22
  -4 -14   1    0.44    0.21
   4  14  -1    0.52    0.24
  -4  14   1    0.30    0.20
   4  14  -1    0.26    0.22
   4  14  -1    0.18    0.24
  -4  14   1    0.82    0.25
   4  14  -1    0.61    0.24
  -4  14   1    0.40    0.21
  -4  14   1    0.16    0.20
   2 -14  -1    1.94    0.28
  -2 -14   1    1.53    0.27
  -2 -14   1    1.54    0.24
   2 -14  -1    2.15    0.33
  -2  14   1    1.57    0.28
   2  14  -1    1.12    0.25
   2  14  -1    2.10    0.32
  -2  14   1    1.78    0.29
  -2  14   1    1.19    0.25
   2  14  -1    1.49    0.28
   0 -14  -1    0.14    0.16
   0 -14  -1    0.10    0.17
   0 -14  -1    0.28    0.20
   0 -14   1   -0.01    0.15
   0 -14   1    0.45    0.18
   0 -14   1    0.06    0.20
   0  14   1   -0.21    0.18
   0  14  -1    0.02    0.19
   0  14  -1    0.27    0.22
   0  14  -1    0.14    0.21
   0  14   1    0.60    0.23
   0  14  -1    0.33    0.22
   0  14   1    0.20    0.19
   0  14   1    0.09    0.19
  -2 -14  -1   -0.11    0.17
   2 -14   1    0.02    0.19
   2 -14   1   -0.02    0.23
  -2 -14  -1    0.16    0.18
  -2  14  -1   -0.01    0.19
   2  14   1    0.04    0.20
   2  14   1    0.07    0.19
   2  14   1   -0.16    0.19
  -2  14  -1   -0.08    0.19
  -2  14  -1    0.18    0.22
   4 -14   1    1.35    0.32
  -4 -14  -1    0.93    0.22
  -4 -14  -1    0.81    0.23
   4 -14   1    0.90    0.24
   4  14   1    0.73    0.25
   4  14   1    0.90    0.26
   4  14   1    0.57    0.27
  -4  14  -1    0.38    0.24
   4  14   1    0.92    0.26
  -4  14  -1    0.80    0.24
  -4  14  -1    0.84    0.26
  -4  14  -1    0.63    0.24
  -6 -14  -1    0.17    0.25
   6 -14   1    0.58    0.24
   6 -14   1    0.40    0.28
  -6 -14  -1    0.35    0.22
   6  14   1    1.05    0.28
   6  14   1    0.05    0.24
  -6  14  -1    0.91    0.27
   6  14   1    0.86    0.31
  -6  14  -1    0.70    0.27
  -6  14  -1    0.28    0.23
   6  14   1    0.81    0.25
   8 -14   1    0.09    0.24
  -8 -14  -1   -0.12    0.24
  -8 -14  -1    0.15    0.22
   8 -14   1   -0.36    0.27
  -8  14  -1    0.38    0.28
   8  14   1   -0.07    0.22
   8  14   1    0.06    0.26
   8  14   1    0.24    0.33
   8  14   1    0.16    0.26
  -8  14  -1   -0.09    0.25
  -8  14  -1    0.36    0.27
  10 -14   1    0.49    0.30
  10 -14   1    0.35    0.24
 -10 -14  -1    0.26    0.25
 -10 -14  -1    0.53    0.32
  10 -14   1    0.91    0.36
 -10 -14  -1    0.64    0.39
 -10  14  -1    0.77    0.32
  10  14   1    0.48    0.31
 -10  14  -1    0.13    0.28
  10  14   1    0.15    0.25
  12 -14   1   -0.12    0.22
  12 -14   1    0.48    0.34
 -12 -14  -1   -0.12    0.28
 -12 -14  -1    0.00    0.33
 -12  14  -1    0.35    0.32
  12  14   1   -0.11    0.28
 -12  14  -1    0.40    0.33
  12  14   1   -0.06    0.30
  11 -15  -1   -0.03    0.32
  11 -15  -1   -0.05    0.30
  11 -15  -1    0.15    0.25
 -11 -15   1    0.47    0.33
 -11 -15   1    0.17    0.39
 -11  15   1    0.38    0.30
 -11  15   1    0.00    0.31
  11  15  -1    0.08    0.31
  11  15  -1    0.12    0.30
   9 -15  -1    0.67    0.32
  -9 -15   1    0.52    0.33
   9 -15  -1    0.54    0.31
   9  15  -1   -0.02    0.29
  -9  15   1    0.53    0.27
  -9  15   1    0.61    0.29
  -9  15   1    0.56    0.32
   9  15  -1    0.00    0.58
   9  15  -1    0.31    0.28
   7 -15  -1    0.64    0.28
   7 -15  -1    0.72    0.32
  -7 -15   1    0.12    0.23
   7 -15  -1    1.02    0.29
   7  15  -1   -0.08    0.31
  -7  15   1    0.88    0.31
  -7  15   1    0.74    0.29
  -7  15   1    0.74    0.28
   7  15  -1    0.85    0.30
   7  15  -1    0.71    0.30
   5 -15  -1    0.34    0.24
   5 -15  -1    0.37    0.28
  -5 -15   1    0.26    0.23
   5 -15  -1   -0.14    0.21
  -5  15   1    0.15    0.25
  -5  15   1    0.22    0.22
   5  15  -1    0.28    0.25
   5  15  -1   -0.02    0.27
   5  15  -1   -0.01    0.23
  -5  15   1    0.35    0.24
   3 -15  -1    2.29    0.36
   3 -15  -1    1.74    0.29
  -3 -15   1    1.69    0.31
  -3 -15   1    2.31    0.34
  -3  15   1    1.98    0.31
   3  15  -1    1.53    0.31
   3  15  -1    1.81    0.32
   3  15  -1    2.08    0.34
  -3  15   1    2.20    0.33
   3  15  -1    1.67    0.33
  -3  15   1    2.15    0.33
   1 -15  -1    2.64    0.34
  -1 -15   1    1.85    0.32
   1 -15  -1    2.39    0.38
   1 -15  -1    2.49    0.31
  -1 -15   1    1.96    0.30
  -1 -15   1    1.92    0.29
  -1  15   1    1.88    0.32
   1  15  -1    2.54    0.34
  -1  15   1    1.57    0.30
   1  15  -1    2.50    0.33
  -1  15   1    2.40    0.33
   1  15  -1    2.80    0.36
  -1 -15  -1    0.09    0.20
   1 -15   1    0.25    0.17
   1 -15   1    0.19    0.23
   1 -15   1   -0.02    0.18
  -1 -15  -1    0.31    0.20
  -1  15  -1    0.15    0.23
   1  15   1    0.02    0.23
   1  15   1    0.40    0.24
   1  15   1    0.27    0.22
  -1  15  -1    0.40    0.22
  -1  15  -1    0.22    0.23
  -3 -15  -1    0.59    0.23
  -3 -15  -1    1.01    0.27
   3 -15   1    0.87    0.25
  -3  15  -1    0.55    0.23
   3  15   1    1.26    0.33
   3  15   1    0.83    0.27
  -3  15  -1    1.63    0.32
  -3  15  -1    0.84    0.28
   3  15   1    0.76    0.26
  -5 -15  -1    0.56    0.23
   5 -15   1    0.28    0.23
  -5 -15  -1    0.21    0.26
   5 -15   1    0.54    0.30
   5 -15   1    0.57    0.28
   5  15   1    0.33    0.24
  -5  15  -1   -0.04    0.24
  -5  15  -1    0.47    0.26
   5  15   1    0.09    0.29
  -5  15  -1    0.01    0.23
   5  15   1    0.15    0.23
  -7 -15  -1    1.28    0.36
   7 -15   1    1.37    0.35
  -7 -15  -1    0.96    0.26
   7 -15   1    1.41    0.37
  -7  15  -1    0.80    0.31
   7  15   1    1.05    0.35
  -7  15  -1    0.70    0.34
   7  15   1    1.05    0.30
   7  15   1    1.37    0.34
   7  15   1    1.03    0.35
   9 -15   1    0.39    0.29
  -9 -15  -1   -0.15    0.30
   9 -15   1    0.52    0.27
   9 -15   1    0.83    0.37
   9  15   1    0.47    0.33
  -9  15  -1    0.34    0.33
  -9  15  -1    0.43    0.30
  -9  15  -1    0.41    0.33
   9  15   1   -0.29    0.25
 -10 -16   1    0.33    0.32
  10 -16  -1    0.24    0.31
  10 -16  -1   -0.09    0.37
 -10 -16   1    0.15    0.37
 -10  16   1   -0.15    0.33
  10  16  -1    0.57    0.35
 -10  16   1    0.26    0.35
  10  16  -1    0.13    0.34
   8 -16  -1    0.19    0.29
  -8 -16   1    0.45    0.33
  -8 -16   1   -0.07    0.25
   8 -16  -1    0.18    0.34
  -8  16   1    0.54    0.29
   8  16  -1    0.48    0.33
   8  16  -1    0.14    0.29
  -8  16   1    0.58    0.32
  -8  16   1    0.64    0.34
   6 -16  -1    0.37    0.26
   6 -16  -1    0.73    0.30
  -6 -16   1    0.59    0.30
  -6 -16   1    0.42    0.26
   6 -16  -1   -0.04    0.32
   6  16  -1    0.04    0.33
  -6  16   1    0.44    0.28
  -6  16   1    0.66    0.30
  -6  16   1   -0.21    0.26
   6  16  -1    0.57    0.30
   6  16  -1   -0.09    0.26
   4 -16  -1    0.52    0.30
  -4 -16   1    0.53    0.25
  -4 -16   1    0.36    0.25
   4 -16  -1    1.02    0.28
   4  16  -1    0.80    0.30
  -4  16   1    0.47    0.28
   4  16  -1    0.89    0.29
  -4  16   1    0.70    0.25
   4  16  -1    0.65    0.32
  -4  16   1    0.80    0.29
  -2 -16   1    0.82    0.30
  -2 -16   1    1.04    0.26
   2 -16  -1    1.38    0.36
   2 -16  -1    0.99    0.28
  -2 -16   1    0.84    0.25
   2  16  -1    1.39    0.32
   2  16  -1    0.92    0.33
   2  16  -1    1.71    0.32
   2  16  -1    1.24    0.31
  -2  16   1    1.76    0.33
  -2  16   1    1.39    0.33
   0 -16  -1    1.93    0.31
   0 -16  -1    1.71    0.31
   0 -16   1    2.54    0.33
   0 -16   1    2.12    0.32
   0 -16   1    1.98    0.38
   0  16  -1    2.12    0.35
   0  16   1    3.20    0.40
   0  16   1    3.12    0.41
   0  16  -1    2.45    0.35
   0  16  -1    3.44    0.43
   0  16   1    2.53    0.36
   2 -16   1    1.15    0.27
  -2 -16  -1    0.59    0.25
  -2 -16  -1    0.35    0.21
   2 -16   1    1.32    0.34
  -2 -16  -1    0.96    0.31
  -2  16  -1    1.27    0.32
  -2  16  -1    1.61    0.34
   2  16   1    0.87    0.28
   2  16   1    0.63    0.28
   2  16   1    0.76    0.33
  -2  16  -1    0.65    0.25
  -4 -16  -1    3.42    0.44
   4 -16   1    2.71    0.37
   4 -16   1    3.35    0.43
  -4 -16  -1    2.26    0.34
   4 -16   1    2.91    0.48
  -4  16  -1    3.76    0.46
   4  16   1    3.73    0.44
   4  16   1    2.98    0.39
  -4  16  -1    2.41    0.37
   4  16   1    4.22    0.47
   4  16   1    3.71    0.47
   6 -16   1    0.19    0.27
   6 -16   1    0.22    0.32
  -6 -16  -1   -0.34    0.28
  -6 -16  -1    0.40    0.24
  -6  16  -1    0.09    0.28
   6  16   1    0.03    0.34
  -6  16  -1   -0.15    0.28
  -6  16  -1    0.11    0.36
   6  16   1    0.62    0.37
   6  16   1    0.08    0.28
   6  16   1    0.16    0.27
  -8 -16  -1    0.04    0.32
   8 -16   1   -0.24    0.33
  -8 -16  -1   -0.30    0.26
   8 -16   1    0.17    0.29
  -8  16  -1    0.19    0.33
  -8  16  -1    0.23    0.32
   8  16   1    0.33    0.30
  -8  16  -1    0.35    0.33
  -7 -17   1   -0.07    0.31
  -7 -17   1    0.00    0.24
   7 -17  -1    0.26    0.35
   7 -17  -1    0.64    0.32
   7  17  -1    0.14    0.34
  -7  17   1    0.14    0.35
   7  17  -1    0.32    0.31
  -7  17   1    0.60    0.33
   5 -17  -1    0.23    0.34
   5 -17  -1    0.40    0.30
  -5 -17   1    0.64    0.33
   5 -17  -1    0.46    0.30
  -5 -17   1    0.48    0.28
   5  17  -1    0.19    0.39
   5  17  -1    0.63    0.32
  -5  17   1    0.69    0.30
  -5  17   1    0.12    0.29
   5  17  -1    0.57    0.35
   3 -17  -1    0.00    0.28
   3 -17  -1    0.10    0.26
  -3 -17   1   -0.10    0.24
  -3 -17   1    0.00    0.29
  -3 -17   1   -0.04    0.21
   3  17  -1    0.49    0.38
   3  17  -1    0.41    0.32
  -3  17   1   -0.10    0.22
   3  17  -1    0.11    0.26
  -3  17   1   -0.12    0.25
  -3  17   1   -0.23    0.26
  -1 -17   1    0.52    0.25
   1 -17  -1    0.77    0.33
  -1 -17   1    0.70    0.25
  -1 -17   1    0.91    0.35
   1 -17  -1    0.40    0.25
  -1  17   1    1.00    0.30
  -1  17   1    0.81    0.31
   1  17  -1    1.06    0.32
   1  17  -1    0.63    0.32
  -1  17   1    0.83    0.32
   1  17  -1    0.98    0.31
  -1 -17  -1    0.44    0.26
   1 -17   1    0.54    0.25
   1 -17   1    0.35    0.31
  -1 -17  -1    0.42    0.22
  -1 -17  -1    0.50    0.26
   1  17   1    0.55    0.28
   1  17   1    0.04    0.25
  -1  17  -1    0.15    0.25
  -1  17  -1    0.43    0.30
   1  17   1    0.26    0.27
  -3 -17  -1    0.89    0.29
  -3 -17  -1    0.71    0.29
  -3 -17  -1    0.71    0.28
   3 -17   1    1.14    0.37
   3 -17   1    1.20    0.31
  -3  17  -1    0.56    0.26
  -3  17  -1    1.08    0.35
   3  17   1    1.12    0.41
   3  17   1    0.75    0.34
   3  17   1    1.21    0.35
  -3  17  -1    0.80    0.33
   5 -17   1    0.14    0.27
  -5 -17  -1    0.19    0.24
   5 -17   1   -0.20    0.32
   5 -17   1    0.73    0.32
   5  17   1   -0.35    0.27
   5  17   1    0.14    0.29
   5  17   1    0.01    0.45
  -5  17  -1    0.11    0.32
  -5  17  -1   -0.13    0.32
  -7 -17  -1   -0.12    0.31
   7 -17   1   -0.04    0.32
   7 -17   1    0.61    0.40
  -7 -17  -1   -0.38    0.23
  -7  17  -1   -0.12    0.37
  -7  17  -1    0.00    0.33
   7  17   1    0.00    0.29
   7  17   1    0.28    0.34
  -4 -18   1    0.32    0.37
  -4 -18   1    0.05    0.26
   4 -18  -1    0.31    0.34
   4 -18  -1    0.01    0.27
  -4  18   1    0.23    0.32
  -4  18   1    0.15    0.36
   4  18  -1   -0.12    0.28
   4  18  -1    0.30    0.36
   2 -18  -1    1.13    0.37
   2 -18  -1    0.76    0.29
  -2 -18   1    0.94    0.31
  -2 -18   1    0.70    0.27
   2  18  -1    0.96    0.35
   2  18  -1    1.20    0.39
   0 -18   1    0.31    0.34
   0 -18  -1   -0.05    0.24
   0 -18  -1    0.50    0.35
   0 -18   1    0.34    0.27
   0  18  -1   -0.06    0.31
   0  18   1   -0.12    0.30
   0  18  -1   -0.19    0.30
  -2 -18  -1    0.35    0.29
   2 -18   1    0.25    0.37
  -2 -18  -1    0.65    0.28
  -2 -18  -1    0.32    0.29
   2  18   1    0.73    0.32
  -2  18  -1    0.67    0.34
  -2  18  -1    0.79    0.37
   2  18   1    0.61    0.33
   2  18   1    0.78    0.34
  -2  18  -1    0.34    0.28
   4 -18   1   -0.25    0.28
  -4 -18  -1   -0.20    0.22
   4 -18   1   -0.20    0.33
  -4 -18  -1   -0.01    0.34
   4 -18   1    0.31    0.30
  -4  18  -1   -0.20    0.34
   4  18   1   -0.03    0.35
   4  18   1   -0.46    0.30
  -4  18  -1   -0.18    0.28
  18   0  -2   -0.15    0.26
 -18   0   2    0.20    0.28
 -18   0   2   -0.32    0.23
 -16   0   2    0.94    0.26
  16   0  -2    1.12    0.28
  16   0  -2    0.79    0.27
  16   0  -2    0.74    0.27
 -16   0   2    1.14    0.28
 -16   0   2    1.35    0.29
 -14   0   2    0.27    0.19
  14   0  -2    0.03    0.18
 -14   0   2    0.33    0.18
  14   0  -2    0.15    0.18
 -14   0   2    0.36    0.19
  14   0  -2    0.04    0.18
  12   0  -2    1.00    0.20
 -12   0   2    0.67    0.16
 -12   0   2    0.73    0.19
  12   0  -2    0.98    0.19
 -12   0   2    0.41    0.16
  12   0  -2    0.78    0.18
  10   0  -2   35.66    0.98
  10   0  -2   34.84    0.98
 -10   0   2   34.09    0.98
 -10   0   2   33.07    0.99
 -10   0   2   34.11    0.90
 -10   0   2   35.21    0.95
  10   0  -2   35.68    0.93
  10   0  -2   33.92    0.99
   8   0  -2    3.63    0.22
   8   0  -2    4.04    0.23
  -8   0   2    3.86    0.21
  -8   0   2    3.17    0.22
  -8   0   2    3.66    0.23
   8   0  -2    3.52    0.19
  -8   0   2    3.86    0.19
   8   0  -2    3.53    0.23
   6   0  -2    1.84    0.15
  -6   0   2    1.48    0.14
  -6   0   2    1.54    0.13
   6   0  -2    1.81    0.14
   6   0  -2    1.70    0.12
  -6   0   2    1.60    0.12
   6   0  -2    1.53    0.15
   6   0  -2    1.80    0.12
  -6   0   2    1.76    0.13
  -6   0   2    2.07    0.17
  -4   0   2    5.76    0.18
  -4   0   2    5.35    0.20
  -4   0   2    5.46    0.19
  -4   0   2    5.28    0.21
  -4   0   2    5.76    0.19
   4   0  -2    5.57    0.19
   4   0  -2    5.50    0.18
   4   0  -2    5.35    0.20
   4   0  -2    5.73    0.19
   4   0  -2    5.40    0.17
   4   0  -2    5.49    0.21
  -2   0   2  207.84    4.79
  -2   0   2  208.53    4.79
  -2   0   2  210.60    4.80
   2   0  -2  212.73    4.79
   2   0  -2  216.41    4.78
  -2   0   2  210.50    4.79
  -2   0   2  216.78    4.77
   2   0  -2  191.80    4.79
   2   0  -2  197.28    4.78
   0   0   2    0.56    0.05
   0   0  -2    0.59    0.06
   0   0   2    0.51    0.06
   0   0  -2    0.57    0.05
   0   0  -2    0.64    0.06
   0   0  -2    0.64    0.06
   0   0   2    0.68    0.06
   2   0   2   19.42    0.51
   2   0   2   19.44    0.49
   2   0   2   18.80    0.51
  -2   0  -2   18.88    0.51
  -2   0  -2   18.93    0.50
   2   0   2   19.31    0.51
  -2   0  -2   18.33    0.50
  -4   0  -2   39.92    1.02
  -4   0  -2   38.93    1.02
  -4   0  -2   40.58    1.01
   4   0   2   39.76    1.01
  -4   0  -2   39.47    1.00
   4   0   2   39.87    0.96
   4   0   2   40.30    1.03
   4   0   2   39.86    1.01
   4   0   2   39.11    1.01
  -6   0  -2   14.52    0.44
   6   0   2   13.47    0.46
   6   0   2   14.69    0.41
   6   0   2   13.94    0.46
   6   0   2   13.88    0.46
  -6   0  -2   13.94    0.47
  -6   0  -2   13.92    0.47
   6   0   2   14.68    0.48
  -6   0  -2   14.14    0.46
   8   0   2   60.89    1.57
  -8   0  -2   60.59    1.60
  -8   0  -2   62.64    1.59
   8   0   2   63.07    1.53
   8   0   2   61.16    1.58
   8   0   2   62.51    1.61
  -8   0  -2   60.58    1.55
  -8   0  -2   60.34    1.60
   8   0   2   63.37    1.60
 -10   0  -2    2.93    0.24
  10   0   2    1.72    0.21
  10   0   2    2.62    0.26
 -10   0  -2    2.58    0.25
  10   0   2    2.45    0.26
 -10   0  -2    2.04    0.23
  10   0   2    2.87    0.23
  10   0   2    1.99    0.22
 -10   0  -2    2.39    0.24
  12   0   2    2.39    0.29
 -12   0  -2    2.07    0.27
 -12   0  -2    2.11    0.27
  12   0   2    2.48    0.27
  12   0   2    2.34    0.29
 -12   0  -2    2.17    0.27
  12   0   2    1.94    0.26
  14   0   2    1.73    0.31
 -14   0  -2    1.38    0.28
  14   0   2    1.51    0.28
  14   0   2    1.93    0.33
 -14   0  -2    1.92    0.29
 -16   0  -2    0.24    0.28
  16   0   2    0.53    0.30
 -16   0  -2    0.87    0.29
 -16   0  -2    0.27    0.26
  16   0   2    0.14    0.26
  16   0   2    0.35    0.28
 -19  -1   2    0.22    0.32
  19  -1  -2    0.56    0.30
 -19  -1   2    0.46    0.33
  19  -1  -2    0.40    0.33
 -19   1   2    0.32    0.32
  17  -1  -2    0.30    0.24
 -17  -1   2    0.07    0.25
  17  -1  -2    0.18    0.25
 -17  -1   2   -0.01    0.22
 -17   1   2    0.19    0.24
 -17   1   2   -0.05    0.26
  17   1  -2    0.13    0.25
  17   1  -2    0.03    0.22
 -17   1   2    0.27    0.27
  15  -1  -2    0.71    0.24
 -15  -1   2    0.93    0.24
 -15  -1   2    0.96    0.24
  15  -1  -2    0.76    0.25
  15  -1  -2    0.91    0.24
 -15  -1   2    0.41    0.21
  15   1  -2    0.49    0.23
 -15   1   2    0.82    0.23
 -15   1   2    0.96    0.24
  15   1  -2    0.71    0.24
 -15   1   2    1.39    0.27
 -13  -1   2    2.37    0.25
  13  -1  -2    2.07    0.26
 -13  -1   2    1.70    0.24
  13  -1  -2    1.74    0.25
 -13  -1   2    1.66    0.24
  13   1  -2    1.89    0.25
  13   1  -2    2.48    0.29
  13   1  -2    1.83    0.26
  13   1  -2    1.58    0.22
 -13   1   2    1.83    0.25
 -13   1   2    1.86    0.26
 -13   1   2    1.90    0.24
 -11  -1   2    1.77    0.19
  11  -1  -2    1.54    0.21
 -11  -1   2    1.67    0.23
  11  -1  -2    1.72    0.21
 -11  -1   2    1.65    0.22
  11  -1  -2    1.73    0.17
  11  -1  -2    1.88    0.22
 -11  -1   2    2.00    0.20
  11   1  -2    2.07    0.22
 -11   1   2    1.92    0.21
 -11   1   2    1.97    0.20
  11   1  -2    1.68    0.19
 -11   1   2    1.78    0.22
  11   1  -2    2.14    0.23
  11   1  -2    2.17    0.24
  -9  -1   2   11.83    0.40
   9  -1  -2   11.79    0.43
  -9  -1   2   11.79    0.43
   9  -1  -2   11.07    0.36
   9  -1  -2   11.75    0.43
   9  -1  -2   10.74    0.44
  -9  -1   2   11.81    0.44
   9   1  -2   12.30    0.36
  -9   1   2   11.85    0.45
   9   1  -2   11.52    0.40
  -9   1   2   11.42    0.42
   9   1  -2   12.28    0.45
  -9   1   2   11.99    0.42
   9   1  -2   11.41    0.43
   9   1  -2   12.60    0.43
  -7  -1   2    2.60    0.20
   7  -1  -2    2.64    0.14
  -7  -1   2    2.39    0.16
   7  -1  -2    2.50    0.19
   7  -1  -2    2.45    0.14
   7  -1  -2    2.60    0.18
   7  -1  -2    2.46    0.19
  -7  -1   2    2.66    0.18
  -7   1   2    2.38    0.18
  -7   1   2    2.70    0.18
   7   1  -2    2.58    0.17
  -7   1   2    2.35    0.17
   7   1  -2    2.53    0.20
   7   1  -2    2.67    0.18
   7   1  -2    2.84    0.20
   7   1  -2    2.54    0.15
  -7   1   2    2.50    0.19
   5  -1  -2   14.26    0.43
  -5  -1   2   14.49    0.43
   5  -1  -2   14.63    0.39
  -5  -1   2   15.13    0.40
  -5  -1   2   14.75    0.41
   5  -1  -2   15.30    0.43
   5  -1  -2   14.12    0.43
   5  -1  -2   14.74    0.38
  -5  -1   2   14.27    0.43
   5   1  -2   14.50    0.43
   5   1  -2   14.68    0.42
   5   1  -2   15.08    0.40
   5   1  -2   14.26    0.43
  -5   1   2   14.38    0.44
  -5   1   2   14.57    0.43
  -5   1   2   15.06    0.42
  -5   1   2   14.22    0.42
   3  -1  -2    5.74    0.19
  -3  -1   2    5.53    0.20
   3  -1  -2    5.78    0.18
  -3  -1   2    5.36    0.19
   3  -1  -2    5.24    0.20
  -3  -1   2    5.70    0.17
  -3  -1   2    5.70    0.19
   3   1  -2    5.82    0.19
   3   1  -2    5.64    0.19
  -3   1   2    5.80    0.20
   3   1  -2    5.67    0.16
  -3   1   2    5.49    0.20
   3   1  -2    5.61    0.19
  -3   1   2    5.39    0.18
   3   1  -2    5.63    0.20
  -3   1   2    5.72    0.18
   3   1  -2    5.57    0.19
  -1  -1   2    0.25    0.05
   1  -1  -2    0.36    0.06
   1  -1  -2    0.30    0.05
   1  -1  -2    0.30    0.05
  -1  -1   2    0.27    0.06
   1  -1  -2    0.50    0.06
  -1  -1   2    0.24    0.05
   1   1  -2    0.13    0.05
   1   1  -2    0.35    0.06
   1   1  -2    0.36    0.06
  -1   1   2    0.23    0.05
  -1   1   2    0.42    0.05
   1   1  -2    0.15    0.05
  -1   1   2    0.33    0.06
  -1   1   2    0.24    0.05
   1  -1   2  138.11    3.12
  -1  -1  -2  137.32    3.12
   1  -1   2  130.37    3.11
   1  -1   2  132.55    3.12
   1  -1   2  141.26    3.10
  -1  -1  -2  136.66    3.11
  -1  -1  -2  136.51    3.10
  -1  -1  -2  132.36    3.10
   1   1   2  135.68    3.10
  -1   1  -2  134.28    3.11
  -1   1  -2  132.45    3.12
  -1   1  -2  133.68    3.09
   1   1   2  133.80    3.12
  -1   1  -2  130.83    3.12
   1   1   2  137.52    3.11
  -1   1  -2  130.64    3.12
   1   1   2  125.79    3.12
  -3  -1  -2    0.72    0.10
   3  -1   2    0.74    0.10
  -3  -1  -2    0.69    0.09
  -3  -1  -2    0.66    0.09
   3  -1   2    0.82    0.09
  -3  -1  -2    0.86    0.08
  -3  -1  -2    0.92    0.11
   3  -1   2    0.73    0.10
  -3   1  -2    0.58    0.09
  -3   1  -2    0.62    0.09
  -3   1  -2    0.76    0.10
   3   1   2    0.79    0.11
   3   1   2    0.91    0.11
   3   1   2    0.89    0.10
   3   1   2    0.85    0.10
  -3   1  -2    0.65    0.09
  -5  -1  -2   27.82    0.78
   5  -1   2   27.66    0.77
  -5  -1  -2   28.56    0.76
  -5  -1  -2   28.96    0.77
   5  -1   2   29.75    0.73
   5  -1   2   27.89    0.76
  -5  -1  -2   28.06    0.77
   5  -1   2   28.70    0.79
  -5   1  -2   28.36    0.78
   5   1   2   29.20    0.73
  -5   1  -2   28.65    0.75
   5   1   2   28.89    0.77
   5   1   2   27.67    0.78
   5   1   2   28.85    0.78
  -5   1  -2   27.43    0.77
   5   1   2   29.23    0.79
  -5   1  -2   28.66    0.79
   7  -1   2    3.71    0.24
  -7  -1  -2    3.55    0.24
   7  -1   2    3.66    0.23
   7  -1   2    3.36    0.22
  -7  -1  -2    4.00    0.23
   7  -1   2    3.96    0.20
  -7  -1  -2    3.97    0.23
  -7  -1  -2    3.81    0.23
   7   1   2    3.99    0.20
   7   1   2    3.65    0.24
   7   1   2    3.88    0.24
   7   1   2    3.52    0.23
   7   1   2    3.60    0.24
  -7   1  -2    3.42    0.24
  -7   1  -2    3.81    0.21
  -7   1  -2    3.23    0.22
  -7   1  -2    3.65    0.24
   9  -1   2    2.23    0.24
  -9  -1  -2    2.30    0.23
  -9  -1  -2    2.79    0.23
   9  -1   2    2.69    0.20
  -9  -1  -2    2.96    0.24
   9  -1   2    2.58    0.22
  -9   1  -2    2.52    0.24
   9   1   2    2.31    0.24
   9   1   2    2.51    0.23
   9   1   2    2.23    0.22
   9   1   2    2.52    0.22
  -9   1  -2    2.97    0.26
   9   1   2    2.54    0.25
  -9   1  -2    2.75    0.21
  11  -1   2    0.51    0.18
 -11  -1  -2    0.56    0.18
 -11  -1  -2    0.52    0.18
  11  -1   2    0.34    0.18
  11  -1   2    0.57    0.17
  11  -1   2    0.32    0.16
 -11  -1  -2    0.30    0.15
 -11  -1  -2    0.38    0.15
 -11   1  -2    0.41    0.16
  11   1   2    0.33    0.16
  11   1   2    0.64    0.24
 -11   1  -2    0.15    0.16
  11   1   2    0.50    0.17
 -11   1  -2    0.46    0.18
  11   1   2    0.38    0.16
  11   1   2    0.24    0.17
 -13  -1  -2    0.19    0.20
  13  -1   2    0.19    0.20
  13  -1   2    0.37    0.22
 -13  -1  -2   -0.17    0.17
 -13  -1  -2    0.40    0.19
 -13   1  -2    0.22    0.20
  13   1   2    0.89    0.22
  13   1   2    0.38    0.21
 -13   1  -2    0.19    0.20
  13   1   2    0.10    0.20
 -13   1  -2    0.51    0.21
  13   1   2    0.56    0.21
  15  -1   2    0.14    0.26
  15  -1   2    0.52    0.27
 -15  -1  -2    0.39    0.28
  15  -1   2    0.51    0.23
 -15  -1  -2    0.98    0.26
 -15  -1  -2    0.44    0.26
  15   1   2    0.43    0.25
 -15   1  -2    0.33    0.23
 -15   1  -2    0.42    0.27
  15   1   2    0.40    0.26
 -15   1  -2    0.40    0.27
  15   1   2    0.32    0.25
 -17  -1  -2    0.03    0.29
  17  -1   2   -0.21    0.30
  17  -1   2   -0.19    0.28
  17  -1   2    0.27    0.27
 -17  -1  -2    0.44    0.31
 -17   1  -2   -0.32    0.29
 -17   1  -2    0.16    0.28
  17   1   2    0.40    0.32
  17   1   2    0.04    0.26
 -17   1  -2   -0.03    0.25
  18  -2  -2    0.56    0.29
 -18  -2   2    0.26    0.30
  18  -2  -2    0.87    0.31
 -18  -2   2    0.87    0.33
 -18   2   2    0.48    0.31
  18   2  -2    1.35    0.36
 -18   2   2    0.66    0.30
 -18   2   2    0.78    0.29
  16  -2  -2    0.11    0.24
 -16  -2   2    0.50    0.25
  16  -2  -2    0.28    0.25
  16  -2  -2    0.33    0.22
 -16  -2   2    0.67    0.25
  16   2  -2    0.35    0.26
 -16   2   2    0.52    0.24
  16   2  -2    1.30    0.30
 -16   2   2    0.66    0.27
  16   2  -2    0.24    0.23
 -16   2   2    0.44    0.26
  14  -2  -2    0.25    0.19
 -14  -2   2    0.09    0.17
  14  -2  -2    0.35    0.21
 -14  -2   2   -0.30    0.15
  14  -2  -2    0.21    0.18
  14   2  -2    0.33    0.19
  14   2  -2    0.17    0.16
  14   2  -2    0.13    0.17
  14   2  -2    0.02    0.18
 -14   2   2    0.45    0.19
 -14   2   2    0.34    0.21
  12  -2  -2    0.99    0.20
  12  -2  -2    0.85    0.20
 -12  -2   2    1.19    0.18
 -12  -2   2    1.27    0.20
  12  -2  -2    1.50    0.23
 -12  -2   2    0.86    0.17
 -12  -2   2    1.19    0.22
 -12   2   2    1.35    0.21
  12   2  -2    1.28    0.22
  12   2  -2    0.78    0.18
  12   2  -2    0.90    0.19
  12   2  -2    1.12    0.21
 -12   2   2    0.84    0.18
 -12   2   2    1.31    0.20
  10  -2  -2    1.89    0.21
 -10  -2   2    2.42    0.19
 -10  -2   2    2.35    0.23
  10  -2  -2    2.38    0.23
  10  -2  -2    2.66    0.24
 -10  -2   2    2.20    0.22
 -10  -2   2    2.23    0.21
 -10   2   2    1.76    0.21
  10   2  -2    2.37    0.23
  10   2  -2    1.99    0.20
  10   2  -2    2.32    0.24
 -10   2   2    2.42    0.23
 -10   2   2    1.98    0.20
  10   2  -2    2.30    0.16
  10   2  -2    2.47    0.22
   8  -2  -2    7.56    0.32
   8  -2  -2    7.25    0.32
   8  -2  -2    7.14    0.32
  -8  -2   2    7.31    0.31
  -8  -2   2    6.57    0.31
  -8  -2   2    7.76    0.27
  -8  -2   2    6.94    0.29
   8   2  -2    7.15    0.32
  -8   2   2    7.04    0.31
  -8   2   2    7.30    0.32
   8   2  -2    7.75    0.30
  -8   2   2    6.93    0.29
   8   2  -2    7.22    0.31
  -8   2   2    7.67    0.32
   8   2  -2    7.29    0.26
   8   2  -2    6.84    0.31
  -6  -2   2   10.00    0.35
   6  -2  -2    9.49    0.35
   6  -2  -2   10.34    0.30
   6  -2  -2   10.38    0.35
  -6  -2   2   10.04    0.34
  -6  -2   2   10.05    0.34
   6  -2  -2   10.24    0.36
  -6  -2   2   10.28    0.30
   6   2  -2   10.08    0.36
  -6   2   2   10.34    0.35
   6   2  -2   10.72    0.33
  -6   2   2    9.95    0.35
  -6   2   2   10.50    0.33
   6   2  -2   10.38    0.32
   6   2  -2    9.94    0.34
  -6   2   2   10.25    0.36
   6   2  -2   10.18    0.35
  -4  -2   2   34.90    0.91
   4  -2  -2   36.57    0.89
  -4  -2   2   35.71    0.91
  -4  -2   2   36.22    0.90
   4  -2  -2   36.96    0.92
   4  -2  -2   35.90    0.92
   4   2  -2   35.16    0.90
  -4   2   2   36.31    0.91
   4   2  -2   38.02    0.90
   4   2  -2   35.91    0.91
   4   2  -2   36.43    0.87
   4   2  -2   35.08    0.92
   4   2  -2   36.16    0.90
  -4   2   2   36.59    0.88
  -4   2   2   36.38    0.91
  -4   2   2   35.50    0.91
   2  -2  -2    6.05    0.17
  -2  -2   2    5.95    0.19
   2  -2  -2    5.74    0.17
  -2  -2   2    5.94    0.20
   2  -2  -2    5.79    0.21
   2  -2  -2    5.94    0.20
  -2   2   2    5.73    0.17
   2   2  -2    5.90    0.20
   2   2  -2    5.73    0.20
  -2   2   2    5.70    0.20
   2   2  -2    5.94    0.21
  -2   2   2    6.06    0.19
   2   2  -2    5.81    0.21
   2   2  -2    6.01    0.19
  -2   2   2    5.69    0.20
  -2   2   2    5.74    0.19
   0  -2  -2   27.59    0.71
   0  -2   2   27.29    0.71
   0  -2  -2   29.66    0.69
   0  -2   2   29.68    0.70
   0  -2   2   28.60    0.71
   0  -2  -2   29.11    0.71
   0  -2  -2   29.35    0.71
   0   2  -2   27.82    0.70
   0   2  -2   28.48    0.71
   0   2   2   29.43    0.71
   0   2   2   28.36    0.72
   0   2   2   29.21    0.70
   0   2  -2   28.40    0.69
   0   2  -2   28.78    0.70
   0   2   2   28.76    0.68
   0   2  -2   28.72    0.71
   0   2  -2   27.92    0.71
   0   2  -2   28.06    0.71
   0   2   2   28.49    0.70
   0   2  -2   28.97    0.70
   2  -2   2   14.38    0.40
  -2  -2  -2   14.83    0.38
  -2  -2  -2   14.09    0.40
  -2  -2  -2   14.12    0.42
  -2  -2  -2   14.65    0.39
   2  -2   2   14.27    0.41
   2  -2   2   14.30    0.38
   2  -2   2   14.35    0.40
  -2   2  -2   13.83    0.38
  -2   2  -2   14.10    0.41
  -2   2  -2   14.33    0.41
   2   2   2   14.56    0.40
  -2   2  -2   14.01    0.40
   2   2   2   14.69    0.40
  -2   2  -2   14.32    0.39
   2   2   2   14.73    0.43
  -2   2  -2   14.14    0.37
   2   2   2   14.74    0.42
   2   2   2   14.58    0.38
   4  -2   2    3.19    0.19
  -4  -2  -2    2.85    0.14
   4  -2   2    2.95    0.17
  -4  -2  -2    2.88    0.18
  -4  -2  -2    2.90    0.18
  -4  -2  -2    3.04    0.16
   4  -2   2    2.56    0.14
   4  -2   2    2.95    0.16
  -4   2  -2    2.71    0.18
   4   2   2    3.10    0.17
  -4   2  -2    2.97    0.17
  -4   2  -2    3.05    0.18
   4   2   2    3.28    0.18
   4   2   2    3.31    0.15
  -4   2  -2    2.97    0.15
   4   2   2    3.02    0.19
   4   2   2    2.70    0.18
  -6  -2  -2    2.13    0.19
   6  -2   2    1.93    0.16
   6  -2   2    2.23    0.19
   6  -2   2    2.22    0.14
  -6  -2  -2    2.21    0.18
  -6  -2  -2    2.26    0.17
  -6  -2  -2    2.48    0.20
   6  -2   2    1.93    0.19
   6   2   2    2.14    0.20
  -6   2  -2    2.12    0.19
   6   2   2    1.86    0.18
  -6   2  -2    1.95    0.15
  -6   2  -2    2.78    0.19
   6   2   2    2.07    0.16
  -6   2  -2    2.21    0.19
   6   2   2    1.94    0.17
   8  -2   2    1.26    0.18
  -8  -2  -2    1.71    0.20
   8  -2   2    1.21    0.15
  -8  -2  -2    1.58    0.18
   8  -2   2    1.72    0.20
  -8  -2  -2    1.83    0.18
   8  -2   2    2.11    0.18
  -8  -2  -2    1.71    0.19
   8   2   2    1.39    0.17
   8   2   2    1.48    0.19
  -8   2  -2    1.64    0.19
   8   2   2    1.10    0.18
   8   2   2    1.61    0.19
   8   2   2    2.04    0.18
  -8   2  -2    1.82    0.20
  -8   2  -2    1.70    0.19
 -10  -2  -2    0.06    0.13
  10  -2   2    0.00    0.11
  10  -2   2    0.26    0.15
 -10  -2  -2    0.24    0.14
  10  -2   2    0.30    0.13
 -10  -2  -2    0.23    0.12
 -10  -2  -2    0.10    0.12
  10  -2   2    0.43    0.16
  10   2   2    0.12    0.13
  10   2   2    0.23    0.13
 -10   2  -2    0.26    0.15
  10   2   2    0.36    0.14
 -10   2  -2    0.29    0.14
 -10   2  -2    0.19    0.14
  10   2   2    0.11    0.13
  10   2   2    0.27    0.15
 -12  -2  -2    1.37    0.23
 -12  -2  -2    1.40    0.24
 -12  -2  -2    1.63    0.25
  12  -2   2    1.40    0.24
 -12  -2  -2    1.42    0.26
  12  -2   2    2.14    0.29
 -12   2  -2    1.24    0.23
  12   2   2    1.45    0.24
 -12   2  -2    1.00    0.22
  12   2   2    1.54    0.24
  12   2   2    1.89    0.26
 -12   2  -2    1.31    0.25
  12   2   2    1.19    0.23
 -14  -2  -2    3.39    0.36
 -14  -2  -2    3.60    0.37
 -14  -2  -2    2.93    0.36
  14  -2   2    3.65    0.40
  14  -2   2    2.61    0.34
  14  -2   2    3.19    0.38
  14   2   2    2.36    0.34
  14   2   2    3.88    0.40
  14   2   2    2.33    0.34
 -14   2  -2    3.42    0.38
 -14   2  -2    2.63    0.34
 -14   2  -2    2.75    0.36
  16  -2   2    1.96    0.38
 -16  -2  -2    1.55    0.33
  16  -2   2    1.93    0.38
 -16  -2  -2    2.37    0.38
  16  -2   2    1.66    0.34
 -16   2  -2    1.89    0.37
 -16   2  -2    2.03    0.38
  16   2   2    2.20    0.36
 -16   2  -2    2.52    0.38
  19  -3  -2    0.13    0.31
  19  -3  -2    0.35    0.30
 -19  -3   2    0.15    0.33
 -19  -3   2    0.66    0.35
 -19   3   2    0.75    0.32
 -19   3   2    0.37    0.33
 -19   3   2    0.50    0.32
  17  -3  -2    0.36    0.25
 -17  -3   2    0.64    0.28
 -17  -3   2    1.21    0.30
  17  -3  -2    0.85    0.30
  17   3  -2    0.87    0.30
 -17   3   2    0.89    0.30
  17   3  -2    1.02    0.48
 -17   3   2    0.50    0.27
 -17   3   2    0.84    0.28
 -15  -3   2    4.10    0.38
 -15  -3   2    4.06    0.38
  15  -3  -2    4.84    0.43
  15  -3  -2    3.99    0.41
  15  -3  -2    4.56    0.42
  15   3  -2    4.37    0.43
 -15   3   2    4.39    0.42
 -15   3   2    4.00    0.39
  15   3  -2    3.97    0.38
 -15   3   2    4.90    0.41
  15   3  -2    4.47    0.41
 -13  -3   2    1.69    0.28
  13  -3  -2    2.13    0.29
 -13  -3   2    1.96    0.26
  13  -3  -2    1.66    0.25
 -13  -3   2    1.58    0.25
 -13   3   2    1.49    0.24
  13   3  -2    2.14    0.27
 -13   3   2    1.71    0.24
 -13   3   2    2.07    0.26
  13   3  -2    2.10    0.26
  13   3  -2    1.69    0.24
  13   3  -2    2.20    0.28
  11  -3  -2    2.61    0.27
 -11  -3   2    2.70    0.21
 -11  -3   2    2.52    0.24
 -11  -3   2    2.57    0.24
  11  -3  -2    2.12    0.26
  11  -3  -2    3.22    0.30
  11   3  -2    2.64    0.24
 -11   3   2    2.65    0.26
  11   3  -2    2.24    0.19
 -11   3   2    2.29    0.24
  11   3  -2    2.69    0.25
  11   3  -2    2.41    0.24
 -11   3   2    2.08    0.22
 -11   3   2    2.01    0.24
   9  -3  -2    0.17    0.12
  -9  -3   2    0.18    0.11
   9  -3  -2   -0.06    0.11
  -9  -3   2    0.07    0.11
  -9  -3   2   -0.04    0.07
  -9  -3   2    0.16    0.10
   9  -3  -2   -0.13    0.09
  -9   3   2    0.17    0.11
   9   3  -2    0.04    0.11
   9   3  -2   -0.03    0.11
   9   3  -2    0.01    0.09
   9   3  -2    0.06    0.08
  -9   3   2    0.11    0.10
  -9   3   2   -0.04    0.08
  -9   3   2    0.16    0.10
   9   3  -2    0.06    0.11
  -7  -3   2    6.97    0.30
  -7  -3   2    6.83    0.28
   7  -3  -2    6.70    0.30
   7  -3  -2    6.93    0.30
   7  -3  -2    6.96    0.30
   7  -3  -2    7.10    0.24
  -7  -3   2    6.42    0.30
   7   3  -2    7.14    0.27
  -7   3   2    6.67    0.30
   7   3  -2    6.87    0.31
   7   3  -2    7.15    0.31
   7   3  -2    7.30    0.28
  -7   3   2    6.81    0.27
  -7   3   2    7.11    0.30
  -7   3   2    6.74    0.30
   7   3  -2    6.47    0.30
  -5  -3   2   16.60    0.47
  -5  -3   2   16.25    0.45
   5  -3  -2   15.59    0.43
   5  -3  -2   14.63    0.47
   5  -3  -2   15.96    0.48
  -5  -3   2   15.57    0.47
  -5   3   2   14.90    0.47
   5   3  -2   15.52    0.43
  -5   3   2   15.27    0.42
   5   3  -2   15.35    0.47
   5   3  -2   15.35    0.47
   5   3  -2   14.91    0.47
   5   3  -2   16.79    0.45
  -5   3   2   14.87    0.46
  -5   3   2   14.98    0.47
   3  -3  -2 1000.00   22.41
  -3  -3   2  986.87   22.45
   3  -3  -2  995.39   22.56
  -3  -3   2  966.07   22.51
  -3  -3   2  948.54   22.42
   3  -3  -2  985.12   22.49
   3   3  -2  974.79   22.51
   3   3  -2  977.10   22.53
  -3   3   2  975.20   22.50
   3   3  -2  987.34   22.38
   3   3  -2  994.53   22.43
   3   3  -2  978.74   22.39
  -3   3   2  982.97   22.55
   3   3  -2  963.20   22.47
  -3   3   2  957.11   22.44
  -3   3   2  977.40   22.47
   1  -3  -2  126.38    2.88
   1  -3  -2  123.54    2.89
   1  -3  -2  125.91    2.90
  -1  -3   2  121.79    2.89
  -1  -3   2  127.63    2.86
  -1  -3   2  121.29    2.87
  -1   3   2  123.71    2.89
   1   3  -2  123.73    2.90
   1   3  -2  124.58    2.86
   1   3  -2  123.24    2.88
   1   3  -2  119.72    2.89
   1   3  -2  118.56    2.89
  -1   3   2  125.91    2.90
   1   3  -2  125.63    2.86
   1   3  -2  121.74    2.88
  -1   3   2  120.84    2.88
  -1   3   2  123.36    2.89
   1   3  -2  124.44    2.89
   1   3  -2  124.02    2.89
  -1   3   2  126.30    2.90
  -1  -3  -2   10.81    0.31
  -1  -3  -2   10.66    0.33
   1  -3   2   10.63    0.32
  -1  -3  -2   10.61    0.34
  -1   3  -2   10.97    0.32
   1   3   2   10.70    0.33
  -1   3  -2   10.18    0.31
  -1   3  -2   10.32    0.31
   1   3   2   10.84    0.31
  -1   3  -2   11.01    0.33
   1   3   2    9.90    0.33
  -1   3  -2   10.40    0.31
  -1   3  -2   10.89    0.31
   1   3   2   10.84    0.32
  -1   3  -2   10.59    0.32
  -1   3  -2   10.59    0.31
   1   3   2   11.04    0.32
  -1   3  -2   10.66    0.32
  -3  -3  -2    1.88    0.13
  -3  -3  -2    1.89    0.15
   3  -3   2    2.02    0.16
   3  -3   2    1.49    0.12
   3  -3   2    1.71    0.12
   3  -3   2    1.81    0.13
  -3  -3  -2    1.94    0.14
  -3  -3  -2    1.80    0.11
  -3   3  -2    1.85    0.14
  -3   3  -2    1.36    0.13
   3   3   2    1.92    0.15
  -3   3  -2    1.74    0.15
   3   3   2    1.58    0.13
   3   3   2    1.77    0.12
   3   3   2    1.83    0.16
  -3   3  -2    1.43    0.13
  -3   3  -2    1.71    0.10
   3   3   2    1.85    0.13
  -3   3  -2    1.58    0.12
  -5  -3  -2   15.96    0.50
   5  -3   2   15.66    0.51
   5  -3   2   15.83    0.46
   5  -3   2   15.76    0.46
  -5  -3  -2   16.37    0.47
  -5  -3  -2   16.50    0.46
   5  -3   2   16.38    0.50
  -5  -3  -2   14.98    0.50
   5   3   2   16.12    0.47
  -5   3  -2   15.21    0.49
   5   3   2   15.51    0.46
  -5   3  -2   15.54    0.51
   5   3   2   16.22    0.52
   5   3   2   16.32    0.50
  -5   3  -2   15.69    0.51
  -5   3  -2   15.79    0.45
   5   3   2   16.27    0.51
  -5   3  -2   15.50    0.51
   7  -3   2    3.20    0.21
  -7  -3  -2    3.26    0.18
   7  -3   2    3.51    0.24
  -7  -3  -2    3.50    0.21
  -7  -3  -2    3.67    0.24
   7  -3   2    3.18    0.19
  -7  -3  -2    3.60    0.23
   7   3   2    3.60    0.20
   7   3   2    3.75    0.24
  -7   3  -2    3.06    0.23
   7   3   2    3.25    0.23
  -7   3  -2    3.23    0.24
  -7   3  -2    3.53    0.23
   7   3   2    3.77    0.25
  -7   3  -2    3.05    0.18
   7   3   2    3.19    0.21
  -9  -3  -2    0.73    0.17
  -9  -3  -2    0.93    0.16
   9  -3   2    0.79    0.17
   9  -3   2    1.07    0.18
   9  -3   2    1.09    0.15
  -9  -3  -2    1.02    0.15
   9  -3   2    0.89    0.15
  -9  -3  -2    1.25    0.19
   9   3   2    1.10    0.18
  -9   3  -2    0.81    0.16
  -9   3  -2    0.75    0.17
  -9   3  -2    1.06    0.14
   9   3   2    1.16    0.16
   9   3   2    1.07    0.20
   9   3   2    1.01    0.19
   9   3   2    1.01    0.17
  -9   3  -2    0.62    0.15
 -11  -3  -2    0.56    0.17
 -11  -3  -2    0.51    0.17
 -11  -3  -2    0.50    0.18
 -11  -3  -2    0.63    0.19
  11  -3   2    0.71    0.21
  11  -3   2    0.42    0.19
 -11   3  -2    0.49    0.17
  11   3   2    0.54    0.19
 -11   3  -2    0.67    0.18
 -11   3  -2    0.76    0.21
  11   3   2    0.56    0.20
  11   3   2    0.54    0.17
  11   3   2    0.51    0.18
  11   3   2    0.57    0.17
 -13  -3  -2    0.16    0.19
 -13  -3  -2    0.51    0.20
 -13  -3  -2    0.30    0.22
  13  -3   2    0.26    0.20
  13  -3   2    0.18    0.21
  13   3   2    0.01    0.21
  13   3   2    0.41    0.22
 -13   3  -2    0.10    0.19
 -13   3  -2    0.23    0.19
  13   3   2    0.24    0.19
 -13   3  -2    0.27    0.20
  15  -3   2    4.67    0.47
  15  -3   2    4.33    0.46
 -15  -3  -2    4.25    0.43
 -15   3  -2    4.47    0.43
 -15   3  -2    4.13    0.43
  15   3   2    4.52    0.46
 -15   3  -2    3.17    0.42
  15   3   2    3.42    0.40
  17  -3   2   -0.13    0.32
 -17  -3  -2    0.62    0.31
  17  -3   2    0.06    0.27
  17  -3   2    0.26    0.32
 -17  -3  -2    0.14    0.30
 -17   3  -2    0.14    0.29
 -17   3  -2    0.17    0.30
 -17   3  -2    0.43    0.31
  17   3   2   -0.05    0.29
  18  -4  -2    0.46    0.28
 -18  -4   2    0.45    0.32
 -18  -4   2   -0.08    0.29
  18   4  -2    0.03    0.26
 -18   4   2    0.48    0.30
 -18   4   2    0.69    0.31
  16  -4  -2   -0.12    0.25
  16  -4  -2    0.42    0.25
 -16  -4   2    0.61    0.27
 -16  -4   2    0.09    0.21
 -16   4   2    0.26    0.24
  16   4  -2    0.21    0.24
 -16   4   2    0.10    0.23
  16   4  -2    0.17    0.40
  16   4  -2    0.25    0.24
 -16   4   2    0.00    0.22
  14  -4  -2    0.26    0.20
  14  -4  -2    0.05    0.17
 -14  -4   2    0.27    0.19
 -14  -4   2    0.48    0.20
  14  -4  -2    0.48    0.22
 -14  -4   2    0.05    0.20
  14   4  -2   -0.07    0.19
  14   4  -2    0.10    0.18
 -14   4   2    0.26    0.19
 -14   4   2    0.34    0.19
 -14   4   2   -0.11    0.16
  14   4  -2    0.20    0.19
  14   4  -2    0.04    0.18
 -12  -4   2    0.71    0.17
  12  -4  -2    1.23    0.22
 -12  -4   2    0.35    0.17
  12  -4  -2    0.71    0.18
  12  -4  -2    0.74    0.19
 -12   4   2    0.72    0.19
  12   4  -2    1.09    0.20
  12   4  -2    0.68    0.18
 -12   4   2    0.44    0.17
  12   4  -2    1.08    0.20
 -12   4   2    0.58    0.17
  12   4  -2    0.76    0.20
 -10  -4   2    0.06    0.12
  10  -4  -2    0.17    0.13
  10  -4  -2    0.39    0.14
 -10  -4   2    0.11    0.13
 -10  -4   2    0.09    0.10
  10  -4  -2    0.26    0.13
 -10   4   2    0.22    0.11
 -10   4   2    0.19    0.13
 -10   4   2    0.06    0.10
  10   4  -2    0.07    0.11
 -10   4   2    0.12    0.13
  10   4  -2    0.22    0.14
  10   4  -2    0.09    0.11
  10   4  -2    0.12    0.14
  10   4  -2    0.24    0.11
   8  -4  -2    2.37    0.23
   8  -4  -2    2.45    0.22
  -8  -4   2    2.41    0.22
  -8  -4   2    2.41    0.19
  -8  -4   2    1.98    0.20
   8  -4  -2    2.20    0.14
   8  -4  -2    2.51    0.23
   8   4  -2    2.05    0.20
   8   4  -2    2.59    0.19
   8   4  -2    2.08    0.21
  -8   4   2    2.12    0.21
  -8   4   2    2.48    0.18
  -8   4   2    2.39    0.22
   8   4  -2    2.38    0.18
  -8   4   2    2.40    0.21
   6  -4  -2   69.82    1.73
   6  -4  -2   69.63    1.66
  -6  -4   2   70.03    1.68
  -6  -4   2   70.53    1.72
  -6  -4   2   67.76    1.72
  -6   4   2   70.13    1.66
   6   4  -2   67.49    1.71
  -6   4   2   68.54    1.71
   6   4  -2   67.86    1.72
  -6   4   2   69.25    1.73
  -6   4   2   67.84    1.72
   6   4  -2   69.11    1.72
   6   4  -2   68.54    1.67
  -4  -4   2   12.54    0.41
  -4  -4   2   13.60    0.38
   4  -4  -2   13.57    0.42
   4  -4  -2   13.12    0.39
   4  -4  -2   12.91    0.41
  -4  -4   2   13.06    0.42
   4   4  -2   12.69    0.40
   4   4  -2   12.72    0.40
   4   4  -2   12.97    0.37
   4   4  -2   12.66    0.42
  -4   4   2   13.20    0.41
   4   4  -2   13.04    0.42
  -4   4   2   13.54    0.40
  -4   4   2   13.00    0.41
  -4   4   2   12.20    0.41
  -2  -4   2    1.99    0.14
   2  -4  -2    1.79    0.15
   2  -4  -2    2.06    0.12
  -2  -4   2    1.88    0.12
  -2  -4   2    1.96    0.15
   2  -4  -2    1.68    0.14
   2   4  -2    1.83    0.15
   2   4  -2    2.17    0.16
   2   4  -2    2.01    0.15
  -2   4   2    2.19    0.15
  -2   4   2    1.96    0.12
   2   4  -2    2.14    0.16
  -2   4   2    1.91    0.14
   2   4  -2    1.83    0.14
  -2   4   2    1.88    0.14
  -2   4   2    1.87    0.11
  -2   4   2    2.01    0.14
   0  -4  -2   61.02    1.51
   0  -4   2   62.96    1.49
   0  -4  -2   61.98    1.51
   0  -4  -2   59.87    1.46
   0  -4  -2   62.34    1.52
   0   4  -2   64.30    1.50
   0   4  -2   60.71    1.49
   0   4  -2   62.16    1.50
   0   4  -2   63.06    1.51
   0   4  -2   62.05    1.50
   0   4   2   61.95    1.51
   0   4  -2   62.57    1.49
   0   4   2   62.22    1.49
   0   4   2   60.84    1.51
   0   4   2   61.91    1.51
   0   4  -2   60.38    1.50
   0   4  -2   63.94    1.49
   0   4   2   62.95    1.51
   2  -4   2    8.71    0.28
  -2  -4  -2    8.31    0.31
  -2  -4  -2    8.84    0.30
   2  -4   2    7.95    0.28
  -2  -4  -2    8.39    0.28
   2  -4   2    8.45    0.29
  -2   4  -2    7.67    0.29
  -2   4  -2    8.45    0.29
  -2   4  -2    8.50    0.28
   2   4   2    8.10    0.30
   2   4   2    8.64    0.27
  -2   4  -2    8.40    0.28
   2   4   2    8.38    0.29
  -2   4  -2    8.22    0.30
  -2   4  -2    8.73    0.30
  -2   4  -2    8.43    0.28
  -2   4  -2    8.51    0.27
   2   4   2    8.38    0.31
  -2   4  -2    8.05    0.28
   2   4   2    8.66    0.30
   4  -4   2   70.76    1.75
   4  -4   2   71.75    1.74
   4  -4   2   71.03    1.70
  -4  -4  -2   70.94    1.76
  -4  -4  -2   70.18    1.72
  -4  -4  -2   70.18    1.73
  -4  -4  -2   71.99    1.68
   4   4   2   67.62    1.75
  -4   4  -2   68.21    1.72
  -4   4  -2   69.77    1.75
   4   4   2   72.14    1.69
   4   4   2   70.55    1.74
  -4   4  -2   69.74    1.75
  -4   4  -2   70.70    1.69
   4   4   2   70.52    1.74
  -4   4  -2   68.68    1.74
   4   4   2   71.31    1.72
  -6  -4  -2    0.24    0.11
   6  -4   2    0.09    0.08
   6  -4   2    0.00    0.08
   6  -4   2    0.02    0.09
  -6  -4  -2    0.11    0.08
  -6  -4  -2    0.05    0.08
   6  -4   2    0.02    0.08
  -6  -4  -2    0.20    0.10
  -6   4  -2    0.03    0.10
  -6   4  -2    0.14    0.10
  -6   4  -2   -0.07    0.10
   6   4   2    0.14    0.11
  -6   4  -2    0.05    0.08
  -6   4  -2    0.05    0.09
   6   4   2    0.05    0.10
   6   4   2    0.16    0.09
   6   4   2   -0.01    0.11
  -8  -4  -2    1.30    0.15
   8  -4   2    0.88    0.15
  -8  -4  -2    0.58    0.14
  -8  -4  -2    0.99    0.18
   8  -4   2    1.04    0.14
  -8  -4  -2    0.81    0.14
   8  -4   2    0.89    0.16
   8  -4   2    1.30    0.16
  -8   4  -2    1.02    0.13
  -8   4  -2    0.95    0.16
  -8   4  -2    0.57    0.14
   8   4   2    0.83    0.15
   8   4   2    1.04    0.17
  -8   4  -2    0.56    0.15
   8   4   2    0.85    0.18
  -8   4  -2    1.00    0.19
   8   4   2    0.65    0.13
   8   4   2    0.84    0.16
 -10  -4  -2    1.21    0.21
 -10  -4  -2    1.21    0.22
 -10  -4  -2    1.34    0.20
  10  -4   2    0.95    0.20
  10  -4   2    1.66    0.21
  10  -4   2    1.42    0.21
  10   4   2    1.26    0.19
  10   4   2    1.40    0.23
  10   4   2    1.26    0.21
  10   4   2    1.40    0.22
 -10   4  -2    1.12    0.19
  10   4   2    0.93    0.18
 -10   4  -2    1.11    0.20
 -10   4  -2    1.25    0.21
 -12  -4  -2    0.37    0.17
 -12  -4  -2    0.28    0.19
  12  -4   2    0.34    0.21
 -12  -4  -2    0.32    0.17
  12  -4   2   -0.07    0.16
  12   4   2   -0.30    0.17
 -12   4  -2    0.15    0.19
  12   4   2    0.04    0.19
 -12   4  -2   -0.01    0.18
  12   4   2   -0.07    0.18
 -12   4  -2   -0.03    0.16
  14  -4   2    0.80    0.27
  14  -4   2    0.28    0.21
 -14  -4  -2    0.38    0.22
 -14  -4  -2    0.90    0.24
 -14  -4  -2    0.95    0.28
  14   4   2    0.52    0.25
  14   4   2    0.81    0.28
 -14   4  -2    0.71    0.25
 -14   4  -2    0.47    0.24
  14   4   2    0.47    0.25
 -14   4  -2    0.29    0.23
 -16  -4  -2    0.95    0.32
 -16  -4  -2    1.30    0.33
  16  -4   2    1.67    0.37
  16  -4   2    0.86    0.33
  16  -4   2    1.51    0.33
  16   4   2    0.72    0.31
 -16   4  -2    1.12    0.33
 -16   4  -2    1.94    0.39
  16   4   2    1.76    0.36
  19  -5  -2    0.02    0.29
 -19  -5   2   -0.10    0.31
  19  -5  -2   -0.14    0.32
 -19   5   2    0.19    0.35
  19   5  -2    0.68    0.37
 -19   5   2   -0.07    0.33
  17  -5  -2    0.23    0.28
 -17  -5   2    0.19    0.27
 -17  -5   2   -0.02    0.25
  17  -5  -2    0.04    0.26
  17   5  -2    0.09    0.27
 -17   5   2    0.10    0.25
 -17   5   2    0.09    0.25
 -15  -5   2    0.85    0.24
 -15  -5   2    0.66    0.27
  15  -5  -2    0.65    0.25
 -15  -5   2    0.43    0.21
  15  -5  -2    0.41    0.25
  15  -5  -2    0.46    0.24
  15   5  -2    0.83    0.26
  15   5  -2    0.06    0.31
 -15   5   2    0.65    0.23
 -15   5   2    0.49    0.23
  15   5  -2    0.66    0.27
 -13  -5   2    2.82    0.32
  13  -5  -2    2.24    0.30
  13  -5  -2    2.53    0.32
  13  -5  -2    2.05    0.28
 -13  -5   2    2.27    0.30
 -13  -5   2    2.46    0.28
 -13   5   2    2.74    0.32
 -13   5   2    2.58    0.30
 -13   5   2    2.69    0.32
  13   5  -2    2.63    0.29
  13   5  -2    2.19    0.28
 -13   5   2    2.47    0.27
  13   5  -2    3.40    0.34
  13   5  -2    2.97    0.33
 -11  -5   2    2.64    0.24
 -11  -5   2    2.75    0.28
  11  -5  -2    2.48    0.27
  11  -5  -2    2.68    0.29
 -11  -5   2    3.38    0.28
 -11  -5   2    3.48    0.31
  11   5  -2    3.04    0.26
  11   5  -2    2.66    0.28
  11   5  -2    2.60    0.27
 -11   5   2    2.99    0.30
 -11   5   2    3.28    0.29
  11   5  -2    2.97    0.29
  11   5  -2    3.37    0.26
 -11   5   2    2.60    0.27
 -11   5   2    3.23    0.26
  -9  -5   2    0.17    0.12
   9  -5  -2   -0.03    0.12
  -9  -5   2    0.00    0.09
   9  -5  -2    0.07    0.11
  -9  -5   2    0.02    0.11
   9  -5  -2    0.17    0.08
  -9   5   2    0.10    0.12
   9   5  -2    0.03    0.11
  -9   5   2    0.19    0.10
   9   5  -2    0.10    0.11
  -9   5   2   -0.06    0.11
   9   5  -2    0.04    0.12
   9   5  -2    0.01    0.11
  -9   5   2    0.15    0.11
   9   5  -2    0.01    0.10
  -7  -5   2   12.63    0.46
   7  -5  -2   13.18    0.39
  -7  -5   2   12.97    0.41
   7  -5  -2   12.99    0.47
   7  -5  -2   11.81    0.45
  -7  -5   2   13.12    0.46
  -7   5   2   12.84    0.46
   7   5  -2   12.09    0.45
  -7   5   2   12.17    0.38
   7   5  -2   12.21    0.46
   7   5  -2   12.78    0.41
   7   5  -2   13.18    0.47
  -7   5   2   12.27    0.46
  -7   5   2   12.61    0.45
   5  -5  -2    0.36    0.11
  -5  -5   2    0.30    0.09
  -5  -5   2    0.03    0.10
  -5  -5   2    0.30    0.12
   5  -5  -2    0.60    0.12
   5  -5  -2    0.41    0.09
  -5   5   2    0.30    0.10
   5   5  -2    0.62    0.13
  -5   5   2    0.28    0.10
   5   5  -2    0.27    0.12
   5   5  -2    0.19    0.10
   5   5  -2    0.17    0.09
  -5   5   2    0.35    0.11
   5   5  -2    0.34    0.11
  -5   5   2    0.34    0.11
  -3  -5   2   34.36    0.90
  -3  -5   2   33.14    0.84
   3  -5  -2   33.26    0.88
  -3  -5   2   33.64    0.88
   3  -5  -2   32.94    0.90
   3  -5  -2   34.15    0.84
   3   5  -2   33.67    0.88
   3   5  -2   34.07    0.85
  -3   5   2   34.30    0.89
   3   5  -2   33.50    0.89
  -3   5   2   34.26    0.85
  -3   5   2   33.77    0.89
   3   5  -2   33.29    0.90
  -3   5   2   33.80    0.89
   3   5  -2   32.82    0.90
  -3   5   2   33.46    0.83
  -1  -5   2   10.05    0.32
   1  -5  -2    9.96    0.35
   1  -5  -2   10.12    0.32
  -1  -5   2   10.11    0.34
   1  -5  -2   10.55    0.34
  -1  -5   2    9.72    0.30
   1   5  -2    9.96    0.30
  -1   5   2   10.16    0.34
   1   5  -2    9.81    0.33
  -1   5   2   10.34    0.34
  -1   5   2    9.97    0.32
   1   5  -2   10.17    0.31
   1   5  -2    9.76    0.34
  -1   5   2    9.44    0.34
  -1   5   2    9.94    0.32
   1   5  -2   10.05    0.30
   1   5  -2    9.74    0.32
   1   5  -2    9.53    0.34
   1   5  -2    9.88    0.33
   1   5  -2    9.60    0.32
  -1  -5  -2   12.48    0.40
  -1  -5  -2   13.43    0.37
  -1  -5  -2   12.74    0.41
   1   5   2   12.23    0.41
  -1   5  -2   12.25    0.38
  -1   5  -2   12.64    0.38
  -1   5  -2   13.07    0.40
  -1   5  -2   12.34    0.38
   1   5   2   12.53    0.40
   1   5   2   12.68    0.40
  -1   5  -2   12.62    0.39
   1   5   2   12.54    0.41
   1   5   2   12.54    0.37
  -1   5  -2   12.20    0.39
  -1   5  -2   12.23    0.38
   3  -5   2    2.30    0.18
  -3  -5  -2    2.29    0.19
  -3  -5  -2    2.12    0.16
   3  -5   2    2.08    0.15
   3  -5   2    1.94    0.16
  -3  -5  -2    2.36    0.19
  -3   5  -2    2.15    0.15
   3   5   2    2.14    0.15
  -3   5  -2    2.24    0.16
  -3   5  -2    1.99    0.15
  -3   5  -2    2.11    0.14
  -3   5  -2    1.60    0.17
  -3   5  -2    1.88    0.17
   3   5   2    2.01    0.19
  -3   5  -2    1.82    0.14
  -3   5  -2    2.25    0.17
   3   5   2    2.17    0.19
  -3   5  -2    1.95    0.17
   3   5   2    2.25    0.18
  -5  -5  -2    6.23    0.31
   5  -5   2    6.39    0.25
   5  -5   2    6.38    0.29
   5  -5   2    6.09    0.30
  -5  -5  -2    6.25    0.27
  -5  -5  -2    6.07    0.29
  -5  -5  -2    6.73    0.24
   5  -5   2    6.04    0.27
   5   5   2    6.40    0.24
  -5   5  -2    6.11    0.30
  -5   5  -2    6.15    0.24
   5   5   2    5.99    0.27
   5   5   2    6.64    0.30
  -5   5  -2    6.04    0.30
   5   5   2    6.14    0.29
  -5   5  -2    5.92    0.30
   5   5   2    6.80    0.33
  -5   5  -2    6.39    0.27
  -7  -5  -2    1.65    0.18
   7  -5   2    1.24    0.17
   7  -5   2    1.60    0.19
   7  -5   2    1.82    0.16
  -7  -5  -2    1.72    0.16
   7  -5   2    1.65    0.18
  -7  -5  -2    1.84    0.21
   7   5   2    1.89    0.20
  -7   5  -2    1.53    0.19
   7   5   2    1.73    0.20
  -7   5  -2    1.84    0.15
   7   5   2    1.90    0.16
  -7   5  -2    1.38    0.19
   7   5   2    1.65    0.21
  -7   5  -2    1.92    0.20
   7   5   2    2.17    0.20
  -9  -5  -2    0.34    0.13
  -9  -5  -2    0.36    0.17
   9  -5   2    0.35    0.13
   9  -5   2    0.24    0.14
  -9  -5  -2    0.28    0.14
   9  -5   2    0.20    0.13
   9   5   2    0.43    0.15
   9   5   2    0.15    0.15
   9   5   2    0.05    0.14
  -9   5  -2    0.37    0.14
  -9   5  -2    0.35    0.16
   9   5   2    0.26    0.14
  -9   5  -2    0.28    0.15
  -9   5  -2    0.30    0.14
  11  -5   2    2.37    0.28
 -11  -5  -2    2.75    0.32
  11  -5   2    1.39    0.22
 -11  -5  -2    2.33    0.30
 -11  -5  -2    2.88    0.28
  11   5   2    2.23    0.26
 -11   5  -2    2.19    0.31
 -11   5  -2    2.04    0.27
  11   5   2    1.72    0.25
  11   5   2    2.13    0.29
 -11   5  -2    2.44    0.30
  11   5   2    2.78    0.32
 -13  -5  -2    0.24    0.22
 -13  -5  -2    0.13    0.19
 -13  -5  -2    0.17    0.19
  13  -5   2   -0.09    0.20
  13  -5   2    0.35    0.22
 -13   5  -2    0.22    0.21
  13   5   2    0.21    0.22
  13   5   2    0.07    0.22
 -13   5  -2    0.01    0.20
  13   5   2   -0.07    0.20
 -13   5  -2    0.21    0.20
  15  -5   2    0.49    0.25
 -15  -5  -2    0.43    0.25
  15  -5   2   -0.26    0.26
  15   5   2    0.01    0.25
 -15   5  -2    0.16    0.25
  15   5   2    0.49    0.31
 -15   5  -2    0.00    0.22
 -15   5  -2   -0.07    0.25
  15   5   2    0.43    0.27
  17  -5   2    0.88    0.35
  17  -5   2    0.57    0.32
 -17  -5  -2    0.53    0.33
  17  -5   2    0.37    0.34
 -17   5  -2    0.76    0.32
 -17   5  -2    0.00    0.32
 -17   5  -2    0.35    0.34
  17   5   2    0.49    0.31
  18  -6  -2    0.21    0.31
 -18  -6   2    0.20    0.29
  18  -6  -2   -0.20    0.27
 -18   6   2   -0.17    0.26
  18   6  -2    0.43    0.32
 -18   6   2   -0.42    0.25
 -16  -6   2    0.07    0.23
  16  -6  -2   -0.38    0.20
  16  -6  -2    0.30    0.23
  16  -6  -2    0.10    0.27
  16   6  -2    0.26    0.27
  16   6  -2   -0.27    0.25
 -16   6   2   -0.07    0.23
  16   6  -2    0.04    0.25
 -16   6   2   -0.10    0.23
 -14  -6   2    0.08    0.26
 -14  -6   2    0.39    0.21
  14  -6  -2    0.39    0.21
  14  -6  -2    0.21    0.19
  14  -6  -2    0.33    0.24
  14   6  -2    0.20    0.21
 -14   6   2    0.40    0.21
  14   6  -2    0.61    0.24
 -14   6   2    0.15    0.20
 -14   6   2    0.27    0.20
  14   6  -2    0.45    0.23
  12  -6  -2    1.76    0.26
 -12  -6   2    2.30    0.25
 -12  -6   2    2.28    0.25
 -12  -6   2    2.27    0.30
  12  -6  -2    1.59    0.25
 -12  -6   2    1.87    0.28
  12  -6  -2    2.41    0.31
 -12   6   2    2.02    0.26
  12   6  -2    2.21    0.26
 -12   6   2    1.92    0.24
  12   6  -2    1.69    0.22
  12   6  -2    1.97    0.28
  12   6  -2    2.49    0.31
 -12   6   2    1.79    0.26
  12   6  -2    2.00    0.27
 -12   6   2    1.79    0.26
  10  -6  -2    0.57    0.18
 -10  -6   2    0.33    0.13
 -10  -6   2    0.39    0.17
  10  -6  -2    0.54    0.16
 -10  -6   2    0.53    0.18
  10  -6  -2    0.61    0.18
 -10  -6   2    0.75    0.16
  10   6  -2    0.47    0.15
 -10   6   2    0.40    0.16
  10   6  -2    0.41    0.16
  10   6  -2    0.36    0.15
 -10   6   2    0.85    0.18
  10   6  -2    0.51    0.18
  10   6  -2    0.70    0.16
 -10   6   2    0.17    0.16
   8  -6  -2    0.40    0.10
   8  -6  -2    0.51    0.15
  -8  -6   2    0.37    0.13
   8  -6  -2    0.22    0.14
  -8  -6   2    0.43    0.14
  -8  -6   2    0.56    0.12
   8   6  -2    0.59    0.13
   8   6  -2    0.62    0.15
  -8   6   2    0.33    0.13
  -8   6   2    0.55    0.14
   8   6  -2    0.28    0.13
  -8   6   2    0.33    0.12
   8   6  -2    0.27    0.13
  -8   6   2    0.43    0.10
  -6  -6   2   22.43    0.61
   6  -6  -2   20.83    0.67
  -6  -6   2   21.99    0.68
  -6  -6   2   21.66    0.66
   6  -6  -2   21.21    0.62
   6  -6  -2   22.17    0.68
   6   6  -2   22.32    0.68
  -6   6   2   21.72    0.67
   6   6  -2   21.36    0.66
   6   6  -2   21.23    0.62
  -6   6   2   21.23    0.66
   6   6  -2   22.14    0.69
   6   6  -2   21.85    0.65
  -6   6   2   22.34    0.67
  -6   6   2   21.51    0.65
  -4  -6   2    1.79    0.13
   4  -6  -2    1.65    0.12
  -4  -6   2    1.89    0.18
   4  -6  -2    1.65    0.17
  -4  -6   2    1.54    0.17
   4  -6  -2    1.80    0.16
  -4   6   2    1.47    0.16
  -4   6   2    2.19    0.16
   4   6  -2    1.73    0.19
   4   6  -2    1.90    0.19
   4   6  -2    1.90    0.19
  -4   6   2    1.78    0.18
   4   6  -2    1.73    0.17
  -4   6   2    1.97    0.18
   4   6  -2    1.71    0.14
   2  -6  -2    3.31    0.21
  -2  -6   2    3.60    0.21
  -2  -6   2    3.54    0.16
  -2  -6   2    3.69    0.19
   2  -6  -2    3.83    0.21
   2   6  -2    3.39    0.22
  -2   6   2    3.54    0.21
   2   6  -2    3.40    0.20
  -2   6   2    3.51    0.18
  -2   6   2    3.31    0.21
   2   6  -2    3.60    0.22
  -2   6   2    3.79    0.20
   2   6  -2    3.25    0.20
  -2   6   2    3.36    0.20
   2   6  -2    3.77    0.21
   2   6  -2    3.59    0.19
   0  -6  -2    4.65    0.23
   0  -6   2    4.40    0.20
   0  -6  -2    4.42    0.23
   0  -6   2    4.65    0.22
   0   6  -2    4.81    0.21
   0   6  -2    4.29    0.22
   0   6  -2    4.25    0.20
   0   6   2    4.64    0.23
   0   6  -2    4.81    0.21
   0   6   2    4.40    0.23
   0   6  -2    4.61    0.22
   0   6   2    4.43    0.20
   0   6  -2    4.48    0.23
   0   6  -2    4.29    0.23
   0   6   2    3.99    0.22
   0   6  -2    4.62    0.22
   0   6  -2    4.63    0.22
   0   6   2    4.51    0.23
   2  -6   2   34.98    0.92
  -2  -6  -2   33.84    0.91
   2  -6   2   37.84    0.93
  -2  -6  -2   36.23    0.96
   2  -6   2   35.42    0.95
  -2  -6  -2   34.22    0.96
   2   6   2   36.12    0.95
  -2   6  -2   35.19    0.95
  -2   6  -2   35.79    0.94
  -2   6  -2   35.99    0.93
  -2   6  -2   35.87    0.95
   2   6   2   33.58    0.97
  -2   6  -2   35.56    0.94
  -2   6  -2   34.94    0.92
  -2   6  -2   35.95    0.94
   2   6   2   36.09    0.96
  -2   6  -2   36.19    0.93
   2   6   2   36.70    0.90
   2   6   2   35.59    0.96
  -2   6  -2   36.35    0.93
  -4  -6  -2    0.84    0.15
   4  -6   2    0.92    0.14
   4  -6   2    1.05    0.12
   4  -6   2    1.09    0.12
   4  -6   2    1.12    0.15
  -4  -6  -2    0.99    0.16
  -4   6  -2    1.06    0.15
  -4   6  -2    0.89    0.13
  -4   6  -2    0.67    0.13
   4   6   2    0.74    0.15
  -4   6  -2    0.80    0.11
   4   6   2    0.86    0.15
  -4   6  -2    0.75    0.14
  -4   6  -2    1.03    0.13
  -4   6  -2    0.69    0.10
   4   6   2    0.97    0.14
  -4   6  -2    0.85    0.14
  -4   6  -2    0.73    0.14
   4   6   2    0.92    0.11
  -6  -6  -2    0.79    0.11
   6  -6   2    0.60    0.10
  -6  -6  -2    0.96    0.17
  -6  -6  -2    0.86    0.16
  -6  -6  -2    0.73    0.14
   6  -6   2    0.77    0.15
   6  -6   2    0.45    0.12
   6  -6   2    1.04    0.16
  -6   6  -2    0.73    0.16
  -6   6  -2    0.70    0.11
   6   6   2    0.90    0.12
  -6   6  -2    0.67    0.14
   6   6   2    0.80    0.14
   6   6   2    0.94    0.17
   6   6   2    0.59    0.14
  -6   6  -2    0.69    0.13
   6   6   2    0.72    0.16
  -6   6  -2    0.62    0.15
   8  -6   2    2.59    0.21
  -8  -6  -2    3.24    0.29
   8  -6   2    3.29    0.25
   8  -6   2    2.93    0.28
   8  -6   2    2.57    0.25
  -8  -6  -2    3.38    0.29
  -8  -6  -2    3.34    0.22
  -8  -6  -2    3.27    0.26
  -8   6  -2    3.43    0.30
  -8   6  -2    3.12    0.25
  -8   6  -2    2.95    0.27
   8   6   2    3.43    0.30
  -8   6  -2    2.97    0.29
   8   6   2    3.52    0.26
   8   6   2    2.78    0.27
   8   6   2    2.90    0.29
   8   6   2    3.32    0.26
 -10  -6  -2    0.54    0.20
  10  -6   2    1.08    0.20
 -10  -6  -2    0.55    0.19
 -10  -6  -2    0.72    0.17
  10  -6   2    0.29    0.18
 -10   6  -2    0.73    0.19
  10   6   2    0.60    0.19
  10   6   2    0.61    0.18
  10   6   2    1.00    0.21
 -10   6  -2    0.41    0.19
  10   6   2    0.60    0.22
 -10   6  -2    0.63    0.19
  12  -6   2    0.27    0.20
  12  -6   2    0.49    0.19
 -12  -6  -2    0.21    0.20
 -12  -6  -2    0.73    0.25
  12   6   2    0.31    0.19
 -12   6  -2    0.30    0.20
 -12   6  -2    0.40    0.20
  12   6   2    0.12    0.23
  12   6   2    0.22    0.20
 -14  -6  -2    1.11    0.31
 -14  -6  -2    0.13    0.23
  14  -6   2    0.85    0.28
  14  -6   2    0.11    0.21
 -14   6  -2    0.28    0.25
  14   6   2    0.11    0.28
  14   6   2    0.74    0.29
  14   6   2    0.40    0.25
 -14   6  -2    0.39    0.25
  16  -6   2   -0.26    0.28
  16  -6   2   -0.22    0.22
 -16  -6  -2    0.13    0.27
 -16   6  -2    0.05    0.26
  16   6   2    0.05    0.32
  16   6   2    0.06    0.27
 -16   6  -2    0.16    0.25
  16   6   2   -0.03    0.30
 -16   6  -2    0.12    0.28
  17  -7  -2    0.37    0.29
 -17  -7   2    0.80    0.32
 -17   7   2    0.20    0.28
  17   7  -2    0.42    0.31
  17   7  -2    0.15    0.39
 -17   7   2    0.12    0.26
  15  -7  -2    1.21    0.29
  15  -7  -2    1.83    0.34
  15  -7  -2    1.45    0.33
 -15  -7   2    1.22    0.29
 -15  -7   2    1.62    0.34
 -15   7   2    1.26    0.30
 -15   7   2    1.02    0.28
  15   7  -2    1.54    0.31
  15   7  -2    1.43    0.34
 -13  -7   2    1.80    0.31
  13  -7  -2    1.68    0.26
  13  -7  -2    1.43    0.26
 -13  -7   2    1.62    0.29
  13  -7  -2    1.97    0.32
 -13   7   2    1.89    0.30
 -13   7   2    1.52    0.29
 -13   7   2    1.85    0.29
  13   7  -2    1.83    0.30
  13   7  -2    1.46    0.29
  13   7  -2    1.17    0.27
 -11  -7   2   10.04    0.42
 -11  -7   2   10.08    0.49
  11  -7  -2    9.51    0.49
 -11  -7   2    9.22    0.43
  11  -7  -2    8.94    0.47
  11  -7  -2    9.29    0.47
 -11  -7   2    8.63    0.47
  11   7  -2    9.62    0.48
 -11   7   2    9.66    0.48
 -11   7   2    9.11    0.47
  11   7  -2    9.58    0.43
 -11   7   2    8.70    0.47
  11   7  -2    9.35    0.44
  11   7  -2    9.21    0.47
  -9  -7   2    6.64    0.38
  -9  -7   2    7.43    0.32
   9  -7  -2    7.91    0.31
  -9  -7   2    7.81    0.39
  -9  -7   2    7.50    0.36
   9  -7  -2    7.55    0.38
   9  -7  -2    8.21    0.41
   9   7  -2    7.09    0.35
   9   7  -2    7.39    0.35
  -9   7   2    7.05    0.39
  -9   7   2    6.93    0.38
  -9   7   2    6.91    0.37
   9   7  -2    7.49    0.39
   9   7  -2    7.28    0.38
   9   7  -2    6.99    0.39
   7  -7  -2   49.53    1.24
   7  -7  -2   48.25    1.31
  -7  -7   2   48.54    1.22
  -7  -7   2   47.68    1.32
  -7  -7   2   47.75    1.29
  -7   7   2   48.93    1.28
  -7   7   2   47.97    1.30
  -7   7   2   46.14    1.30
   7   7  -2   48.94    1.30
   7   7  -2   50.11    1.25
   7   7  -2   46.57    1.31
   7   7  -2   49.54    1.34
   7   7  -2   49.03    1.28
  -7   7   2   46.94    1.32
  -5  -7   2   26.07    0.79
  -5  -7   2   25.61    0.76
   5  -7  -2   27.04    0.74
   5  -7  -2   25.87    0.79
  -5  -7   2   27.56    0.69
   5  -7  -2   26.51    0.78
   5   7  -2   26.78    0.80
   5   7  -2   26.13    0.76
   5   7  -2   26.14    0.79
  -5   7   2   25.88    0.77
  -5   7   2   25.97    0.77
  -5   7   2   25.89    0.73
  -5   7   2   26.22    0.78
   5   7  -2   25.06    0.72
   5   7  -2   25.65    0.76
  -3  -7   2    4.85    0.26
  -3  -7   2    4.99    0.27
   3  -7  -2    5.13    0.22
   3  -7  -2    4.86    0.25
  -3  -7   2    5.16    0.25
   3  -7  -2    5.02    0.27
  -3  -7   2    4.70    0.19
   3   7  -2    5.20    0.23
  -3   7   2    5.31    0.26
   3   7  -2    4.55    0.28
  -3   7   2    4.82    0.21
  -3   7   2    4.95    0.22
  -3   7   2    5.34    0.27
   3   7  -2    4.66    0.25
   3   7  -2    4.75    0.25
   3   7  -2    4.45    0.27
  -3   7   2    5.17    0.25
   1  -7  -2    6.24    0.27
   1  -7  -2    5.96    0.29
  -1  -7   2    6.41    0.26
  -1  -7   2    6.38    0.29
  -1  -7   2    6.98    0.24
   1  -7  -2    6.68    0.31
  -1  -7   2    6.45    0.30
   1   7  -2    7.09    0.25
  -1   7   2    6.20    0.29
   1   7  -2    6.15    0.28
  -1   7   2    6.57    0.27
   1   7  -2    6.36    0.27
   1   7  -2    6.50    0.29
   1   7  -2    7.16    0.25
   1   7  -2    6.78    0.30
  -1   7   2    6.29    0.29
  -1   7   2    6.32    0.30
   1   7  -2    6.39    0.30
   1   7  -2    6.50    0.29
  -1   7   2    7.03    0.28
   1  -7   2    2.74    0.17
   1  -7   2    2.50    0.20
  -1  -7  -2    2.84    0.16
  -1  -7  -2    2.77    0.22
  -1  -7  -2    2.25    0.20
   1  -7   2    2.43    0.20
  -1   7  -2    2.79    0.18
  -1   7  -2    2.36    0.20
  -1   7  -2    2.14    0.18
  -1   7  -2    2.22    0.20
   1   7   2    2.48    0.20
   1   7   2    2.10    0.16
  -1   7  -2    2.60    0.19
   1   7   2    2.86    0.22
  -1   7  -2    2.37    0.16
  -1   7  -2    2.14    0.19
  -1   7  -2    2.42    0.18
   1   7   2    2.13    0.20
   1   7   2    2.68    0.23
  -1   7  -2    2.36    0.18
   3  -7   2    1.32    0.14
   3  -7   2    1.26    0.14
  -3  -7  -2    1.49    0.17
   3  -7   2    1.13    0.15
   3  -7   2    0.98    0.15
  -3  -7  -2    1.28    0.18
  -3  -7  -2    1.14    0.14
   3  -7   2    1.42    0.16
  -3   7  -2    0.89    0.12
  -3   7  -2    1.08    0.14
  -3   7  -2    1.15    0.15
  -3   7  -2    0.97    0.13
  -3   7  -2    1.20    0.14
   3   7   2    1.26    0.17
   3   7   2    1.09    0.16
  -3   7  -2    0.76    0.14
  -3   7  -2    1.19    0.16
  -3   7  -2    0.95    0.14
   3   7   2    1.10    0.12
  -3   7  -2    0.89    0.14
   3   7   2    1.44    0.17
   3   7   2    1.10    0.17
   5  -7   2    3.72    0.24
   5  -7   2    3.91    0.21
  -5  -7  -2    3.39    0.24
   5  -7   2    3.44    0.20
  -5  -7  -2    3.91    0.26
   5  -7   2    3.93    0.25
  -5  -7  -2    4.06    0.25
  -5   7  -2    3.51    0.26
  -5   7  -2    3.86    0.25
  -5   7  -2    4.23    0.26
   5   7   2    3.68    0.25
   5   7   2    3.98    0.29
  -5   7  -2    4.39    0.23
  -5   7  -2    3.51    0.26
   5   7   2    3.86    0.26
   5   7   2    3.77    0.26
  -5   7  -2    3.95    0.20
  -7  -7  -2    2.53    0.22
   7  -7   2    2.11    0.18
  -7  -7  -2    2.21    0.25
  -7  -7  -2    3.39    0.27
   7  -7   2    2.59    0.25
   7  -7   2    2.41    0.25
   7  -7   2    2.36    0.26
  -7  -7  -2    2.85    0.27
  -7   7  -2    2.00    0.20
   7   7   2    1.97    0.22
   7   7   2    2.85    0.28
  -7   7  -2    2.06    0.24
  -7   7  -2    2.34    0.24
   7   7   2    2.55    0.26
   7   7   2    2.61    0.25
  -7   7  -2    2.56    0.26
  -9  -7  -2    2.68    0.29
   9  -7   2    2.65    0.28
  -9  -7  -2    2.51    0.28
   9  -7   2    2.00    0.26
   9  -7   2    1.80    0.24
  -9  -7  -2    2.62    0.26
  -9   7  -2    2.18    0.28
   9   7   2    1.54    0.23
   9   7   2    2.55    0.28
   9   7   2    2.99    0.29
   9   7   2    1.89    0.28
  -9   7  -2    2.07    0.27
 -11  -7  -2    0.81    0.24
  11  -7   2    0.50    0.19
  11  -7   2    0.62    0.21
 -11  -7  -2    1.22    0.27
 -11   7  -2    0.37    0.19
 -11   7  -2    0.77    0.23
  11   7   2    0.80    0.22
  11   7   2    0.90    0.23
 -11   7  -2    0.60    0.20
  11   7   2    1.07    0.29
 -11   7  -2    0.79    0.21
  13  -7   2   -0.24    0.21
  13  -7   2    0.33    0.21
 -13  -7  -2    0.15    0.25
 -13  -7  -2   -0.08    0.21
  13   7   2   -0.05    0.23
 -13   7  -2   -0.23    0.25
 -13   7  -2   -0.13    0.19
  13   7   2    0.19    0.25
  13   7   2   -0.10    0.21
 -13   7  -2    0.00    0.20
  15  -7   2    0.22    0.28
  15  -7   2   -0.31    0.21
 -15  -7  -2    0.39    0.27
  15   7   2   -0.35    0.27
  15   7   2    0.33    0.28
 -15   7  -2   -0.06    0.26
  15   7   2    0.21    0.31
 -15   7  -2    0.30    0.24
  16  -8  -2   -0.26    0.20
  16   8  -2   -0.20    0.27
  16   8  -2    0.33    0.32
  16   8  -2    0.57    0.29
 -16   8   2    0.28    0.23
 -16   8   2    0.25    0.25
 -16   8   2   -0.17    0.25
 -14  -8   2    0.11    0.22
  14  -8  -2    0.18    0.25
  14  -8  -2    0.45    0.22
 -14  -8   2    0.36    0.26
  14  -8  -2    0.17    0.21
 -14   8   2   -0.23    0.17
 -14   8   2    0.13    0.20
 -14   8   2   -0.33    0.20
  14   8  -2    0.17    0.24
  14   8  -2   -0.15    0.22
  14   8  -2   -0.06    0.26
  12  -8  -2   -0.07    0.17
 -12  -8   2   -0.02    0.20
  12  -8  -2    0.01    0.17
 -12  -8   2    0.12    0.19
  12  -8  -2    0.01    0.21
  12   8  -2   -0.02    0.16
  12   8  -2   -0.23    0.17
 -12   8   2    0.33    0.19
 -12   8   2    0.06    0.18
  12   8  -2   -0.11    0.20
  12   8  -2   -0.06    0.17
 -12   8   2    0.18    0.20
 -10  -8   2    1.49    0.23
  10  -8  -2    1.76    0.28
 -10  -8   2    1.65    0.24
  10  -8  -2    1.22    0.23
 -10  -8   2    1.38    0.25
  10   8  -2    1.15    0.25
 -10   8   2    1.17    0.22
  10   8  -2    1.17    0.21
 -10   8   2    1.31    0.23
  10   8  -2    1.15    0.25
  10   8  -2    1.40    0.22
 -10   8   2    1.22    0.21
  10   8  -2    1.12    0.22
  -8  -8   2    0.76    0.17
  -8  -8   2    1.17    0.15
  -8  -8   2    0.66    0.16
   8  -8  -2    0.82    0.18
  -8  -8   2    0.67    0.16
   8  -8  -2    1.02    0.16
   8  -8  -2    1.03    0.20
  -8   8   2    1.23    0.19
   8   8  -2    1.36    0.20
   8   8  -2    0.41    0.17
  -8   8   2    1.06    0.19
   8   8  -2    0.66    0.17
  -8   8   2    0.89    0.18
  -8   8   2    0.97    0.18
   8   8  -2    0.59    0.17
   8   8  -2    0.75    0.16
  -6  -8   2    2.13    0.22
  -6  -8   2    1.68    0.22
   6  -8  -2    2.35    0.20
   6  -8  -2    1.67    0.23
   6  -8  -2    1.76    0.22
  -6  -8   2    1.76    0.20
  -6   8   2    2.12    0.20
   6   8  -2    1.61    0.20
   6   8  -2    1.74    0.22
   6   8  -2    2.00    0.23
   6   8  -2    1.82    0.18
  -6   8   2    2.01    0.22
  -6   8   2    1.88    0.21
  -6   8   2    2.15    0.22
  -4  -8   2    1.54    0.19
   4  -8  -2    1.63    0.20
   4  -8  -2    1.32    0.17
  -4  -8   2    1.91    0.20
   4  -8  -2    1.69    0.15
  -4   8   2    1.49    0.15
   4   8  -2    1.81    0.20
  -4   8   2    1.55    0.18
  -4   8   2    1.50    0.17
   4   8  -2    1.44    0.16
   4   8  -2    1.52    0.18
  -4   8   2    1.99    0.21
  -4   8   2    1.28    0.16
   4   8  -2    1.79    0.20
   4   8  -2    1.74    0.20
  -4   8   2    1.90    0.15
   2  -8  -2   23.11    0.65
   2  -8  -2   22.59    0.70
   2  -8  -2   21.92    0.68
  -2  -8   2   20.78    0.67
  -2  -8   2   22.06    0.64
  -2  -8   2   22.70    0.69
   2   8  -2   22.62    0.67
  -2   8   2   22.47    0.68
  -2   8   2   22.48    0.68
   2   8  -2   21.33    0.67
  -2   8   2   22.85    0.65
  -2   8   2   22.46    0.65
   2   8  -2   22.12    0.68
  -2   8   2   22.39    0.69
   2   8  -2   21.93    0.69
   2   8  -2   22.49    0.65
   0  -8   2    5.56    0.27
   0  -8  -2    5.37    0.27
   0  -8   2    5.15    0.26
   0  -8  -2    5.31    0.28
   0  -8   2    6.09    0.24
   0  -8   2    5.24    0.24
   0  -8  -2    5.88    0.21
   0  -8  -2    5.71    0.30
   0   8  -2    5.26    0.29
   0   8   2    5.50    0.29
   0   8  -2    5.28    0.27
   0   8  -2    5.13    0.26
   0   8  -2    5.69    0.24
   0   8   2    5.55    0.25
   0   8   2    5.33    0.28
   0   8  -2    5.35    0.27
   0   8  -2    5.45    0.27
   0   8  -2    5.77    0.29
   0   8  -2    5.40    0.25
   0   8   2    5.78    0.28
   0   8   2    5.71    0.30
   2  -8   2    2.86    0.23
  -2  -8  -2    2.96    0.18
   2  -8   2    2.53    0.19
   2  -8   2    3.36    0.19
   2  -8   2    2.83    0.21
  -2  -8  -2    3.15    0.23
  -2  -8  -2    3.48    0.24
  -2   8  -2    3.03    0.22
  -2   8  -2    3.13    0.19
   2   8   2    2.98    0.22
  -2   8  -2    3.29    0.21
   2   8   2    3.00    0.18
  -2   8  -2    3.01    0.22
  -2   8  -2    2.61    0.22
   2   8   2    3.28    0.25
  -2   8  -2    3.15    0.21
   2   8   2    3.08    0.23
   2   8   2    3.41    0.23
  -2   8  -2    3.19    0.21
  -2   8  -2    3.36    0.22
  -2   8  -2    2.97    0.21
   4  -8   2    2.53    0.24
   4  -8   2    2.55    0.24
   4  -8   2    2.52    0.19
  -4  -8  -2    2.96    0.26
  -4  -8  -2    2.75    0.25
  -4  -8  -2    2.43    0.21
   4  -8   2    2.62    0.19
   4  -8   2    2.81    0.19
  -4   8  -2    2.65    0.24
  -4   8  -2    2.48    0.19
  -4   8  -2    2.76    0.23
  -4   8  -2    2.76    0.19
   4   8   2    2.36    0.25
   4   8   2    2.50    0.23
  -4   8  -2    2.41    0.19
   4   8   2    2.98    0.24
   4   8   2    3.03    0.25
  -4   8  -2    3.12    0.25
  -4   8  -2    2.63    0.23
  -4   8  -2    2.09    0.22
  -6  -8  -2    3.19    0.28
   6  -8   2    2.58    0.26
   6  -8   2    3.32    0.29
   6  -8   2    2.71    0.22
  -6  -8  -2    2.77    0.26
   6  -8   2    3.15    0.27
  -6  -8  -2    3.10    0.27
   6  -8   2    2.38    0.19
   6  -8   2    2.76    0.20
  -6   8  -2    2.59    0.26
  -6   8  -2    3.05    0.22
  -6   8  -2    1.94    0.23
   6   8   2    2.51    0.26
   6   8   2    2.65    0.26
   6   8   2    2.72    0.28
  -6   8  -2    2.95    0.22
   6   8   2    3.42    0.27
  -6   8  -2    2.33    0.24
  -6   8  -2    2.68    0.27
   8  -8   2    0.00    0.13
   8  -8   2    0.18    0.14
   8  -8   2    0.12    0.14
  -8  -8  -2    0.12    0.15
  -8  -8  -2    0.12    0.16
   8   8   2    0.38    0.17
   8   8   2    0.06    0.18
  -8   8  -2   -0.13    0.14
  -8   8  -2    0.04    0.13
  -8   8  -2    0.11    0.15
   8   8   2   -0.09    0.13
   8   8   2    0.33    0.17
  -8   8  -2   -0.01    0.15
  10  -8   2    0.49    0.21
 -10  -8  -2    0.74    0.21
 -10  -8  -2    0.46    0.22
  10  -8   2    0.42    0.20
  10  -8   2    0.59    0.21
 -10  -8  -2    0.38    0.20
 -10   8  -2    0.31    0.18
  10   8   2    0.82    0.25
 -10   8  -2    0.60    0.20
 -10   8  -2    0.73    0.22
 -10   8  -2    0.49    0.21
  10   8   2    0.62    0.21
  10   8   2    0.32    0.20
 -12  -8  -2    0.72    0.25
  12  -8   2    0.72    0.24
  12  -8   2    0.59    0.22
 -12  -8  -2    0.81    0.29
  12   8   2    0.62    0.29
 -12   8  -2    0.38    0.21
  12   8   2    0.79    0.25
  12   8   2    1.04    0.27
 -12   8  -2    0.08    0.19
 -12   8  -2    0.71    0.25
 -12   8  -2    0.58    0.30
  14  -8   2    0.60    0.30
 -14  -8  -2    0.78    0.29
  14  -8   2    2.16    0.36
 -14  -8  -2    0.61    0.34
  14   8   2    0.31    0.33
  14   8   2    0.43    0.26
 -14   8  -2    0.44    0.26
 -14   8  -2    0.46    0.26
 -16  -8  -2    0.60    0.34
  16  -8   2   -0.01    0.28
 -16  -8  -2    0.45    0.36
  16  -8   2    0.09    0.33
 -16   8  -2    0.09    0.30
  16   8   2   -0.06    0.28
  16   8   2    0.22    0.35
 -16   8  -2    0.36    0.29
  17  -9  -2    0.72    0.32
 -17  -9   2    0.46    0.35
 -17  -9   2    0.64    0.39
  17  -9  -2    1.26    0.36
 -17   9   2    0.36    0.28
 -17   9   2    0.62    0.30
 -17   9   2    1.15    0.36
  17   9  -2    0.36    0.33
  15  -9  -2    0.02    0.29
  15  -9  -2    0.36    0.24
 -15  -9   2    0.32    0.27
 -15  -9   2    0.26    0.29
  15  -9  -2    0.22    0.25
  15   9  -2    0.63    0.29
 -15   9   2    0.19    0.25
  15   9  -2    0.23    0.29
  15   9  -2    0.22    0.28
 -15   9   2    0.24    0.25
 -15   9   2    0.31    0.25
  13  -9  -2    0.83    0.24
  13  -9  -2    0.68    0.25
  13  -9  -2    0.60    0.27
 -13  -9   2    0.71    0.28
 -13  -9   2    0.86    0.27
 -13   9   2    1.12    0.28
 -13   9   2    0.47    0.24
  13   9  -2    0.88    0.26
  13   9  -2    0.67    0.27
  13   9  -2    0.45    0.23
 -13   9   2    0.67    0.24
  11  -9  -2    0.41    0.18
  11  -9  -2    0.18    0.22
 -11  -9   2    0.31    0.21
 -11  -9   2    0.13    0.19
  11  -9  -2    0.20    0.19
 -11  -9   2   -0.05    0.19
  11   9  -2    0.09    0.20
  11   9  -2    0.14    0.18
  11   9  -2    0.07    0.21
  11   9  -2    0.65    0.25
 -11   9   2    0.31    0.20
 -11   9   2    0.00    0.18
 -11   9   2    0.55    0.21
   9  -9  -2   11.31    0.52
  -9  -9   2   11.20    0.50
  -9  -9   2   10.76    0.52
   9  -9  -2   10.59    0.42
  -9  -9   2   11.96    0.50
   9   9  -2   11.04    0.49
   9   9  -2   10.37    0.46
  -9   9   2   10.78    0.52
   9   9  -2   10.31    0.51
  -9   9   2   10.41    0.49
   9   9  -2   10.19    0.52
   9   9  -2   10.45    0.51
  -9   9   2   10.72    0.51
  -9   9   2   10.97    0.50
   7  -9  -2    0.09    0.14
  -7  -9   2    0.03    0.14
  -7  -9   2    0.05    0.14
  -7  -9   2   -0.02    0.13
   7  -9  -2    0.47    0.14
   7  -9  -2    0.16    0.14
  -7   9   2    0.07    0.13
   7   9  -2   -0.21    0.12
  -7   9   2    0.19    0.13
   7   9  -2    0.24    0.14
  -7   9   2    0.09    0.13
   7   9  -2    0.14    0.12
   7   9  -2   -0.15    0.12
  -7   9   2    0.22    0.14
   7   9  -2    0.06    0.14
   5  -9  -2    1.02    0.13
   5  -9  -2    1.23    0.18
  -5  -9   2    0.99    0.18
  -5  -9   2    1.68    0.20
  -5  -9   2    1.22    0.20
   5  -9  -2    1.11    0.20
   5  -9  -2    1.23    0.18
   5   9  -2    1.09    0.16
  -5   9   2    1.05    0.17
   5   9  -2    0.90    0.17
   5   9  -2    0.93    0.17
  -5   9   2    1.35    0.14
  -5   9   2    0.97    0.17
  -5   9   2    1.16    0.17
   5   9  -2    0.95    0.17
  -5   9   2    1.41    0.17
   5   9  -2    1.30    0.18
   3  -9  -2    2.78    0.25
   3  -9  -2    2.45    0.19
   3  -9  -2    2.62    0.25
  -3  -9   2    3.13    0.21
  -3  -9   2    2.62    0.24
  -3  -9   2    2.09    0.22
  -3   9   2    2.76    0.24
   3   9  -2    2.58    0.25
   3   9  -2    2.34    0.21
  -3   9   2    2.53    0.24
  -3   9   2    2.88    0.22
  -3   9   2    2.63    0.18
   3   9  -2    2.67    0.21
  -3   9   2    2.22    0.21
   3   9  -2    2.27    0.23
   3   9  -2    3.11    0.24
   1  -9  -2    7.07    0.31
   1  -9  -2    6.32    0.32
  -1  -9   2    6.45    0.33
  -1  -9   2    7.00    0.33
  -1  -9   2    7.27    0.26
  -1  -9   2    6.88    0.29
   1  -9  -2    6.58    0.34
  -1   9   2    6.55    0.33
   1   9  -2    7.26    0.34
   1   9  -2    6.96    0.33
  -1   9   2    7.23    0.32
  -1   9   2    7.39    0.34
   1   9  -2    6.68    0.33
   1   9  -2    7.60    0.35
   1   9  -2    6.56    0.31
  -1   9   2    6.61    0.30
  -1   9   2    6.91    0.34
   1  -9   2    2.57    0.23
  -1  -9  -2    2.66    0.23
   1  -9   2    2.43    0.21
  -1  -9  -2    2.07    0.22
  -1  -9  -2    2.57    0.17
   1  -9   2    2.60    0.18
  -1   9  -2    2.87    0.23
  -1   9  -2    2.48    0.22
  -1   9  -2    2.62    0.21
  -1   9  -2    2.69    0.19
   1   9   2    2.45    0.23
  -1   9  -2    2.58    0.23
  -1   9  -2    2.52    0.19
  -1   9  -2    2.57    0.22
  -1   9  -2    2.96    0.27
   1   9   2    2.94    0.24
  -1   9  -2    2.71    0.22
   1   9   2    2.53    0.24
  -3  -9  -2    1.12    0.19
  -3  -9  -2    1.62    0.17
  -3  -9  -2    1.55    0.19
   3  -9   2    1.39    0.17
   3  -9   2    0.97    0.15
   3   9   2    1.38    0.14
  -3   9  -2    1.34    0.18
   3   9   2    1.64    0.20
   3   9   2    1.63    0.20
  -3   9  -2    1.44    0.17
  -3   9  -2    1.44    0.19
  -3   9  -2    1.33    0.18
  -3   9  -2    1.52    0.17
  -3   9  -2    1.18    0.17
   3   9   2    1.45    0.20
  -3   9  -2    1.32    0.16
  -3   9  -2    1.33    0.15
  -3   9  -2    1.47    0.21
   3   9   2    1.22    0.20
  -5  -9  -2    0.87    0.16
   5  -9   2    1.03    0.16
  -5  -9  -2    1.34    0.20
   5  -9   2    0.92    0.15
   5  -9   2    1.01    0.19
  -5  -9  -2    1.11    0.18
   5  -9   2    1.02    0.18
  -5   9  -2    1.23    0.20
   5   9   2    0.81    0.17
   5   9   2    1.09    0.21
   5   9   2    1.11    0.20
  -5   9  -2    0.76    0.14
   5   9   2    0.86    0.18
  -5   9  -2    1.00    0.17
  -5   9  -2    0.78    0.17
  -5   9  -2    0.78    0.15
  -5   9  -2    0.91    0.18
  -7  -9  -2    0.96    0.20
   7  -9   2    0.91    0.21
   7  -9   2    0.67    0.18
  -7  -9  -2    0.63    0.18
   7  -9   2    0.86    0.20
  -7  -9  -2    0.97    0.21
  -7   9  -2    0.73    0.19
  -7   9  -2    0.89    0.20
  -7   9  -2    0.95    0.18
   7   9   2    1.03    0.20
   7   9   2    0.80    0.19
  -7   9  -2    1.22    0.21
   7   9   2    0.81    0.22
  -7   9  -2    1.03    0.21
   7   9   2    0.78    0.20
   9  -9   2    8.13    0.44
   9  -9   2    5.45    0.39
  -9  -9  -2    5.89    0.43
  -9  -9  -2    6.17    0.40
   9  -9   2    6.89    0.43
  -9  -9  -2    6.30    0.42
   9   9   2    6.67    0.41
  -9   9  -2    6.42    0.38
  -9   9  -2    7.29    0.46
  -9   9  -2    6.27    0.42
   9   9   2    6.92    0.43
   9   9   2    6.56    0.43
  -9   9  -2    5.92    0.42
   9   9   2    6.68    0.49
  11  -9   2    0.80    0.26
 -11  -9  -2    0.98    0.29
  11  -9   2    0.91    0.23
 -11  -9  -2    1.07    0.27
  11   9   2    0.64    0.29
 -11   9  -2    0.43    0.22
  11   9   2    1.10    0.25
  11   9   2    0.79    0.24
  11   9   2    1.09    0.28
  13  -9   2    0.12    0.26
 -13  -9  -2    0.37    0.30
 -13  -9  -2    0.71    0.30
  13  -9   2    0.39    0.22
  13   9   2    0.48    0.30
  13   9   2    0.55    0.26
 -13   9  -2    0.30    0.27
 -13   9  -2    0.73    0.28
  13   9   2    0.78    0.30
 -13   9  -2    0.92    0.27
  15  -9   2    0.70    0.34
  15  -9   2    0.04    0.24
 -15  -9  -2    1.28    0.37
 -15  -9  -2    0.99    0.36
 -15   9  -2    0.65    0.30
 -15   9  -2    1.18    0.35
  15   9   2    0.58    0.37
  15   9   2    0.48    0.29
 -16 -10   2    0.05    0.33
 -16 -10   2    0.13    0.30
  16 -10  -2    0.31    0.26
  16 -10  -2    0.10    0.31
 -16  10   2    0.19    0.27
 -16  10   2    0.28    0.29
  16  10  -2    0.16    0.32
  16  10  -2    0.06    0.30
 -16  10   2    0.16    0.30
 -14 -10   2    0.45    0.29
  14 -10  -2   -0.04    0.28
  14 -10  -2    0.03    0.25
  14 -10  -2    0.00    0.21
 -14 -10   2    0.04    0.26
 -14  10   2   -0.16    0.21
  14  10  -2   -0.02    0.24
 -14  10   2   -0.06    0.23
  14  10  -2   -0.05    0.27
  14  10  -2    0.22    0.27
 -12 -10   2    0.49    0.26
  12 -10  -2    0.95    0.26
 -12 -10   2    0.81    0.27
  12 -10  -2    1.31    0.33
 -12 -10   2    0.78    0.27
  12 -10  -2    0.78    0.24
 -12  10   2    1.32    0.28
  12  10  -2    1.27    0.27
  12  10  -2    0.61    0.27
 -12  10   2    1.30    0.27
  12  10  -2    1.00    0.27
  12  10  -2    0.59    0.27
 -10 -10   2    1.55    0.29
 -10 -10   2    1.44    0.26
  10 -10  -2    1.12    0.25
  10 -10  -2    1.06    0.28
  10  10  -2    1.09    0.23
 -10  10   2    1.36    0.25
 -10  10   2    1.27    0.25
  10  10  -2    1.26    0.28
  10  10  -2    1.25    0.26
  10  10  -2    1.59    0.29
 -10  10   2    1.44    0.27
  -8 -10   2    5.33    0.38
  -8 -10   2    4.61    0.38
   8 -10  -2    5.48    0.39
   8 -10  -2    5.30    0.37
   8 -10  -2    5.57    0.34
  -8 -10   2    5.27    0.37
   8  10  -2    5.21    0.36
   8  10  -2    5.79    0.39
  -8  10   2    5.31    0.37
  -8  10   2    4.98    0.35
   8  10  -2    5.02    0.38
   8  10  -2    5.38    0.34
   8  10  -2    5.49    0.41
  -6 -10   2    0.12    0.14
   6 -10  -2    0.52    0.15
   6 -10  -2    0.04    0.14
  -6 -10   2    0.49    0.18
   6 -10  -2    0.21    0.15
  -6 -10   2    0.11    0.14
  -6  10   2    0.39    0.15
   6  10  -2    0.52    0.17
  -6  10   2   -0.07    0.13
   6  10  -2    0.46    0.18
   6  10  -2    0.29    0.14
   6  10  -2    0.24    0.16
  -6  10   2    0.43    0.16
   6  10  -2    0.60    0.16
  -6  10   2    0.19    0.15
  -4 -10   2    0.92    0.18
   4 -10  -2    0.62    0.13
   4 -10  -2    0.44    0.15
  -4 -10   2    0.63    0.17
   4 -10  -2    0.54    0.15
  -4 -10   2    0.62    0.14
  -4  10   2    0.75    0.17
   4  10  -2    0.60    0.14
  -4  10   2    0.46    0.13
   4  10  -2    0.30    0.13
   4  10  -2    0.55    0.17
   4  10  -2    0.73    0.16
  -4  10   2    0.68    0.16
   4  10  -2    0.61    0.16
  -4  10   2    0.40    0.14
  -4  10   2    0.77    0.14
   2 -10  -2    1.07    0.18
  -2 -10   2    1.36    0.16
  -2 -10   2    1.14    0.18
  -2 -10   2    1.06    0.18
   2 -10  -2    1.01    0.19
   2 -10  -2    0.94    0.16
  -2  10   2    1.24    0.17
  -2  10   2    0.84    0.17
   2  10  -2    0.95    0.17
   2  10  -2    1.18    0.17
  -2  10   2    0.96    0.17
   2  10  -2    1.06    0.19
   2  10  -2    1.21    0.19
  -2  10   2    1.47    0.19
  -2  10   2    1.23    0.17
   0 -10  -2    5.33    0.31
   0 -10   2    5.49    0.31
   0 -10   2    5.02    0.26
   0 -10   2    5.38    0.26
   0 -10   2    5.98    0.32
   0 -10  -2    5.74    0.31
   0 -10  -2    5.72    0.23
   0  10  -2    5.51    0.27
   0  10  -2    5.76    0.32
   0  10  -2    5.46    0.31
   0  10   2    5.00    0.31
   0  10   2    5.76    0.33
   0  10  -2    5.90    0.31
   0  10   2    5.56    0.27
   0  10   2    5.17    0.31
   0  10  -2    5.57    0.31
   0  10  -2    5.03    0.26
   0  10   2    5.38    0.31
   0  10  -2    5.23    0.32
  -2 -10  -2    0.62    0.16
   2 -10   2    0.38    0.12
   2 -10   2    0.62    0.17
   2 -10   2    0.46    0.12
  -2 -10  -2    0.71    0.13
   2 -10   2    0.34    0.12
  -2  10  -2    0.39    0.13
   2  10   2    0.65    0.12
   2  10   2    0.52    0.16
  -2  10  -2    0.57    0.15
   2  10   2    0.70    0.16
  -2  10  -2    0.69    0.17
  -2  10  -2    0.52    0.13
   2  10   2    0.31    0.13
   2  10   2    0.32    0.15
  -2  10  -2    0.42    0.14
  -2  10  -2    0.64    0.16
  -2  10  -2    0.32    0.13
  -2  10  -2    0.76    0.15
   4 -10   2    1.53    0.18
  -4 -10  -2    1.36    0.21
   4 -10   2    1.59    0.23
   4 -10   2    1.15    0.20
   4 -10   2    1.47    0.18
  -4 -10  -2    1.29    0.18
   4 -10   2    1.29    0.18
  -4 -10  -2    1.30    0.21
  -4  10  -2    1.39    0.19
  -4  10  -2    1.70    0.21
  -4  10  -2    1.48    0.23
  -4  10  -2    1.51    0.18
   4  10   2    1.65    0.25
  -4  10  -2    1.28    0.21
   4  10   2    1.49    0.22
   4  10   2    1.46    0.21
   4  10   2    1.40    0.21
  -4  10  -2    1.62    0.23
  -6 -10  -2    0.50    0.19
  -6 -10  -2    0.40    0.16
   6 -10   2    0.42    0.17
  -6 -10  -2    0.28    0.15
   6 -10   2    0.56    0.16
   6 -10   2    0.70    0.20
   6  10   2    0.70    0.21
   6  10   2    0.84    0.20
  -6  10  -2    0.55    0.17
  -6  10  -2    0.70    0.20
  -6  10  -2    0.88    0.20
   6  10   2    0.74    0.19
  -6  10  -2    0.20    0.18
  -6  10  -2    0.84    0.20
   6  10   2    0.49    0.21
  -8 -10  -2    1.76    0.27
   8 -10   2    3.00    0.33
  -8 -10  -2    2.06    0.28
   8 -10   2    2.03    0.29
  -8 -10  -2    1.72    0.28
   8 -10   2    2.33    0.32
  -8  10  -2    1.74    0.27
  -8  10  -2    2.12    0.29
   8  10   2    2.45    0.31
   8  10   2    1.76    0.27
   8  10   2    2.40    0.30
   8  10   2    1.63    0.30
  -8  10  -2    2.07    0.28
 -10 -10  -2    0.08    0.21
  10 -10   2    0.60    0.25
  10 -10   2    0.32    0.23
 -10 -10  -2    0.25    0.21
  10 -10   2   -0.04    0.18
 -10  10  -2    0.43    0.23
 -10  10  -2    0.16    0.22
  10  10   2    0.36    0.25
  10  10   2    0.27    0.23
 -10  10  -2    0.09    0.21
  10  10   2    0.13    0.22
  10  10   2    0.51    0.23
 -12 -10  -2    0.02    0.25
  12 -10   2    0.15    0.19
  12 -10   2    0.64    0.27
 -12 -10  -2    0.18    0.28
  12  10   2    0.26    0.25
  12  10   2    0.34    0.30
 -12  10  -2   -0.09    0.22
 -12  10  -2    0.53    0.27
 -12  10  -2   -0.06    0.21
  12  10   2    0.63    0.26
 -14 -10  -2   -0.06    0.28
 -14 -10  -2   -0.37    0.27
  14 -10   2    0.38    0.30
 -14  10  -2    0.24    0.28
  14  10   2    0.29    0.28
  14  10   2    0.24    0.32
 -15 -11   2    0.04    0.29
  15 -11  -2    0.09    0.33
  15 -11  -2    0.53    0.32
 -15 -11   2   -0.33    0.31
  15 -11  -2    0.24    0.23
 -15  11   2    0.16    0.27
  15  11  -2    0.27    0.31
 -15  11   2   -0.01    0.27
 -15  11   2    0.34    0.29
 -13 -11   2   -0.16    0.28
  13 -11  -2    0.16    0.23
 -13 -11   2   -0.27    0.24
  13 -11  -2   -0.16    0.18
  13 -11  -2   -0.17    0.27
 -13 -11   2   -0.01    0.23
  13  11  -2    0.19    0.24
 -13  11   2    0.17    0.28
 -13  11   2    0.22    0.23
  13  11  -2   -0.18    0.27
 -13  11   2    0.18    0.23
  13  11  -2    0.33    0.26
  13  11  -2    0.08    0.27
  11 -11  -2   -0.07    0.25
 -11 -11   2    0.03    0.22
  11 -11  -2    0.31    0.20
 -11 -11   2    0.06    0.23
 -11 -11   2    0.14    0.23
  11  11  -2    0.24    0.21
 -11  11   2    0.05    0.20
 -11  11   2   -0.01    0.19
  11  11  -2   -0.05    0.22
  11  11  -2    0.38    0.24
 -11  11   2    0.09    0.23
  11  11  -2    0.24    0.25
  -9 -11   2    0.29    0.21
   9 -11  -2    0.15    0.18
   9 -11  -2    0.56    0.24
  -9 -11   2    0.09    0.18
  -9 -11   2   -0.15    0.17
   9  11  -2    0.30    0.20
  -9  11   2    0.61    0.21
  -9  11   2    0.12    0.20
   9  11  -2    0.33    0.21
  -9  11   2    0.19    0.18
   9  11  -2    0.21    0.19
  -9  11   2   -0.14    0.17
   9  11  -2   -0.10    0.20
   7 -11  -2    1.24    0.23
  -7 -11   2    0.99    0.22
   7 -11  -2    1.38    0.22
   7 -11  -2    1.44    0.27
  -7 -11   2    0.78    0.22
  -7 -11   2    0.89    0.21
  -7  11   2    1.17    0.21
   7  11  -2    1.05    0.20
  -7  11   2    1.22    0.22
  -7  11   2    1.07    0.20
   7  11  -2    0.72    0.21
   7  11  -2    0.92    0.24
   7  11  -2    1.59    0.26
  -7  11   2    1.46    0.24
   5 -11  -2    0.74    0.22
  -5 -11   2    1.11    0.20
  -5 -11   2    1.00    0.20
  -5 -11   2    0.85    0.22
   5 -11  -2    0.71    0.18
   5  11  -2    0.66    0.18
  -5  11   2    0.67    0.18
  -5  11   2    0.75    0.18
   5  11  -2    0.93    0.18
   5  11  -2    0.87    0.21
   5  11  -2    0.84    0.21
  -5  11   2    0.72    0.17
   5  11  -2    0.61    0.18
   3 -11  -2    0.44    0.17
  -3 -11   2    0.34    0.15
   3 -11  -2    0.36    0.13
   3 -11  -2    0.34    0.15
  -3 -11   2    0.36    0.16
  -3 -11   2    0.55    0.14
  -3  11   2    0.46    0.16
  -3  11   2    0.23    0.14
  -3  11   2    0.35    0.14
   3  11  -2    0.22    0.14
  -3  11   2    0.25    0.14
  -3  11   2    0.22    0.14
   3  11  -2    0.56    0.15
   3  11  -2    0.24    0.15
   3  11  -2    0.33    0.16
   1 -11  -2    1.76    0.25
  -1 -11   2    1.20    0.16
   1 -11  -2    1.51    0.21
  -1 -11   2    1.58    0.22
   1 -11  -2    1.31    0.20
  -1 -11   2    1.25    0.20
  -1  11   2    0.84    0.18
  -1  11   2    1.22    0.19
   1  11  -2    1.53    0.22
  -1  11   2    1.83    0.25
  -1  11   2    1.42    0.19
   1  11  -2    1.65    0.21
   1  11  -2    1.52    0.22
  -1  11   2    1.39    0.21
   1  11  -2    1.59    0.21
   1  11  -2    1.34    0.21
   1  11  -2    1.32    0.22
   1 -11   2    1.07    0.15
  -1 -11  -2    0.60    0.19
   1 -11   2    0.89    0.20
   1 -11   2    0.59    0.15
  -1 -11  -2    0.70    0.18
   1 -11   2    0.81    0.18
  -1 -11  -2    1.04    0.19
   1 -11   2    1.06    0.21
   1  11   2    0.77    0.19
   1  11   2    0.70    0.17
  -1  11  -2    0.89    0.18
  -1  11  -2    0.80    0.16
  -1  11  -2    0.68    0.17
   1  11   2    0.69    0.19
  -1  11  -2    0.89    0.19
   1  11   2    0.67    0.18
  -1  11  -2    0.79    0.18
  -1  11  -2    0.64    0.16
   3 -11   2    2.26    0.21
   3 -11   2    1.93    0.23
  -3 -11  -2    1.45    0.22
   3 -11   2    1.36    0.19
  -3 -11  -2    1.95    0.20
  -3 -11  -2    1.89    0.26
   3 -11   2    2.01    0.26
  -3  11  -2    2.27    0.25
  -3  11  -2    1.89    0.25
  -3  11  -2    2.01    0.31
  -3  11  -2    1.84    0.23
  -3  11  -2    1.97    0.22
   3  11   2    2.27    0.27
   3  11   2    2.01    0.26
  -3  11  -2    2.67    0.29
   3  11   2    2.32    0.29
   3  11   2    1.94    0.25
   5 -11   2    2.90    0.32
  -5 -11  -2    2.46    0.28
   5 -11   2    2.34    0.28
  -5 -11  -2    2.82    0.31
   5 -11   2    2.74    0.27
  -5 -11  -2    2.12    0.24
   5  11   2    2.14    0.26
  -5  11  -2    2.47    0.28
  -5  11  -2    2.76    0.31
   5  11   2    2.87    0.35
  -5  11  -2    1.78    0.26
  -5  11  -2    2.71    0.29
   5  11   2    2.23    0.27
  -5  11  -2    3.05    0.29
   5  11   2    2.07    0.29
  -7 -11  -2    2.65    0.30
  -7 -11  -2    3.17    0.33
   7 -11   2    2.44    0.30
  -7 -11  -2    2.21    0.30
   7 -11   2    2.63    0.32
   7 -11   2    3.02    0.34
  -7  11  -2    2.89    0.32
  -7  11  -2    2.91    0.34
   7  11   2    2.82    0.33
  -7  11  -2    2.83    0.34
   7  11   2    2.82    0.31
  -7  11  -2    2.33    0.32
   7  11   2    2.65    0.31
   7  11   2    2.59    0.35
   9 -11   2    1.60    0.29
  -9 -11  -2    1.67    0.29
  -9 -11  -2    1.44    0.30
  -9 -11  -2    1.92    0.30
   9 -11   2    1.47    0.29
   9 -11   2    1.56    0.27
  -9  11  -2    1.73    0.33
   9  11   2    2.07    0.36
   9  11   2    1.81    0.31
  -9  11  -2    1.39    0.28
   9  11   2    1.18    0.28
   9  11   2    1.47    0.28
  -9  11  -2    2.01    0.30
 -11 -11  -2   -0.19    0.24
 -11 -11  -2    0.18    0.24
  11 -11   2    0.65    0.28
  11 -11   2    0.19    0.20
 -11  11  -2    0.33    0.27
 -11  11  -2    0.15    0.25
  11  11   2    0.00    0.25
  11  11   2   -0.03    0.23
  11  11   2    0.31    0.30
  11  11   2   -0.03    0.23
 -11  11  -2    0.08    0.24
  13 -11   2   -0.03    0.28
 -13 -11  -2   -0.23    0.27
  13  11   2    0.25    0.27
 -13  11  -2    0.00    0.26
 -13  11  -2    0.34    0.27
  13  11   2   -0.31    0.29
 -13  11  -2   -0.09    0.25
 -14 -12   2   -0.26    0.27
  14 -12  -2    0.00    0.23
 -14 -12   2   -0.28    0.29
  14 -12  -2    0.31    0.30
  14 -12  -2   -0.09    0.33
 -14  12   2    0.02    0.28
 -14  12   2    0.35    0.28
  14  12  -2   -0.01    0.29
 -14  12   2   -0.15    0.26
  12 -12  -2    0.34    0.26
 -12 -12   2    0.03    0.27
 -12 -12   2    0.18    0.25
  12 -12  -2   -0.08    0.29
 -12 -12   2    0.06    0.28
  12  12  -2    0.32    0.31
  12  12  -2    0.16    0.24
  12  12  -2    0.33    0.26
 -12  12   2    0.13    0.25
 -12  12   2    0.02    0.27
  12  12  -2    0.36    0.27
 -12  12   2    0.54    0.26
 -10 -12   2    0.45    0.25
  10 -12  -2    0.26    0.21
 -10 -12   2    0.57    0.25
 -10 -12   2    0.14    0.23
  10 -12  -2    0.04    0.24
  10  12  -2    0.20    0.23
 -10  12   2    0.06    0.23
 -10  12   2    0.28    0.22
  10  12  -2    0.26    0.22
  10  12  -2    0.28    0.24
  10  12  -2    0.27    0.26
 -10  12   2    0.35    0.24
  -8 -12   2    0.87    0.23
   8 -12  -2    0.57    0.22
   8 -12  -2    0.40    0.24
  -8 -12   2    0.86    0.23
  -8 -12   2    0.60    0.23
   8  12  -2    0.53    0.22
   8  12  -2    0.74    0.26
  -8  12   2    0.70    0.23
   8  12  -2    0.64    0.23
  -8  12   2    1.13    0.25
   8  12  -2    0.70    0.22
  -8  12   2    0.93    0.23
   6 -12  -2    0.37    0.20
  -6 -12   2    0.24    0.20
  -6 -12   2    0.49    0.19
   6 -12  -2    0.17    0.18
  -6 -12   2    0.06    0.17
   6 -12  -2    0.43    0.20
  -6  12   2    0.11    0.17
   6  12  -2    0.57    0.21
   6  12  -2    0.15    0.23
   6  12  -2    0.29    0.19
  -6  12   2    0.41    0.19
   6  12  -2    0.03    0.17
  -6  12   2    0.35    0.18
  -4 -12   2    1.88    0.25
   4 -12  -2    2.69    0.27
   4 -12  -2    2.89    0.31
   4 -12  -2    2.68    0.33
  -4 -12   2    2.76    0.26
  -4 -12   2    3.99    0.35
  -4  12   2    2.52    0.29
   4  12  -2    2.90    0.33
  -4  12   2    2.15    0.26
   4  12  -2    3.04    0.29
  -4  12   2    2.06    0.26
   4  12  -2    2.92    0.31
  -4  12   2    1.96    0.27
   4  12  -2    2.33    0.28
   4  12  -2    2.69    0.31
   2 -12  -2    0.09    0.13
  -2 -12   2    0.12    0.15
  -2 -12   2    0.08    0.12
  -2 -12   2   -0.19    0.12
   2 -12  -2    0.07    0.13
   2  12  -2   -0.02    0.15
   2  12  -2    0.28    0.17
  -2  12   2   -0.04    0.14
   2  12  -2   -0.09    0.13
  -2  12   2   -0.04    0.14
  -2  12   2    0.13    0.16
   2  12  -2    0.21    0.17
   0 -12   2    0.17    0.12
   0 -12  -2    0.37    0.17
   0 -12  -2    0.27    0.15
   0 -12  -2    0.19    0.14
   0 -12   2    0.04    0.14
   0 -12   2    0.27    0.16
   0  12   2    0.01    0.15
   0  12   2    0.18    0.17
   0  12  -2    0.25    0.17
   0  12  -2    0.08    0.14
   0  12  -2   -0.12    0.15
   0  12   2    0.10    0.16
   0  12   2    0.08    0.15
   0  12  -2    0.14    0.16
   0  12  -2    0.05    0.15
   0  12   2    0.26    0.18
  -2 -12  -2    1.03    0.22
   2 -12   2    1.03    0.19
  -2 -12  -2    0.89    0.21
   2 -12   2    0.81    0.22
   2 -12   2    0.78    0.19
  -2  12  -2    1.31    0.23
  -2  12  -2    1.00    0.20
  -2  12  -2    1.30    0.21
  -2  12  -2    0.76    0.20
  -2  12  -2    1.08    0.23
   2  12   2    0.74    0.20
   2  12   2    1.06    0.23
  -2  12  -2    1.09    0.21
   2  12   2    1.20    0.22
   2  12   2    0.90    0.23
  -4 -12  -2    0.98    0.22
  -4 -12  -2    1.46    0.24
   4 -12   2    1.27    0.27
   4 -12   2    1.33    0.25
   4 -12   2    1.16    0.22
  -4  12  -2    1.54    0.26
   4  12   2    1.06    0.23
  -4  12  -2    1.40    0.25
  -4  12  -2    1.23    0.23
   4  12   2    1.57    0.29
   4  12   2    1.39    0.26
  -4  12  -2    1.49    0.27
   4  12   2    1.80    0.26
   6 -12   2    0.52    0.23
   6 -12   2    0.33    0.18
   6 -12   2    0.28    0.20
  -6 -12  -2    0.35    0.19
  -6 -12  -2   -0.23    0.17
  -6 -12  -2    0.24    0.19
  -6  12  -2    0.11    0.20
   6  12   2    0.17    0.24
   6  12   2    0.24    0.20
  -6  12  -2    0.11    0.20
   6  12   2    0.24    0.19
   6  12   2    0.19    0.20
  -6  12  -2    0.15    0.21
  -6  12  -2    0.34    0.21
   8 -12   2    1.13    0.25
  -8 -12  -2    1.23    0.29
   8 -12   2    1.07    0.27
  -8 -12  -2    1.20    0.26
  -8 -12  -2    1.36    0.27
   8  12   2    1.55    0.28
   8  12   2    2.05    0.34
   8  12   2    1.09    0.33
  -8  12  -2    0.90    0.28
  -8  12  -2    1.26    0.29
   8  12   2    1.24    0.27
  -8  12  -2    1.21    0.29
  -8  12  -2    1.14    0.29
 -10 -12  -2    0.06    0.27
  10 -12   2    0.09    0.18
 -10 -12  -2    0.45    0.25
 -10 -12  -2   -0.06    0.25
  10 -12   2    1.10    0.30
  10 -12   2    0.51    0.28
  10  12   2    0.23    0.26
  10  12   2    1.20    0.34
  10  12   2    0.14    0.22
 -10  12  -2   -0.15    0.22
 -10  12  -2    0.44    0.25
  10  12   2    0.15    0.25
 -10  12  -2    0.68    0.29
  12 -12   2    0.03    0.27
  12 -12   2   -0.11    0.18
 -12 -12  -2    0.23    0.29
 -12 -12  -2   -0.06    0.31
 -12  12  -2   -0.33    0.26
 -12  12  -2    0.42    0.31
  12  12   2    0.12    0.37
  12  12   2    0.17    0.25
 -13 -13   2    0.22    0.31
  13 -13  -2    0.50    0.31
 -13 -13   2    0.07    0.28
 -13 -13   2    0.26    0.35
  13 -13  -2    0.55    0.36
  13 -13  -2    0.13    0.23
  13  13  -2    0.01    0.30
  13  13  -2    0.08    0.29
 -13  13   2   -0.02    0.26
 -11 -13   2    0.01    0.25
 -11 -13   2    0.12    0.26
 -11 -13   2    0.28    0.30
  11 -13  -2    0.18    0.33
  11 -13  -2    0.68    0.28
  11  13  -2    0.23    0.30
  11  13  -2    0.50    0.28
  11  13  -2    0.21    0.27
  11  13  -2    0.46    0.30
 -11  13   2    0.42    0.27
   9 -13  -2   -0.18    0.24
   9 -13  -2    0.30    0.21
  -9 -13   2   -0.08    0.21
  -9 -13   2   -0.21    0.24
  -9 -13   2   -0.08    0.20
  -9  13   2   -0.19    0.20
   9  13  -2    0.27    0.27
   9  13  -2    0.01    0.22
  -9  13   2    0.15    0.21
   9  13  -2   -0.10    0.22
   7 -13  -2    1.16    0.26
  -7 -13   2    1.15    0.24
   7 -13  -2    0.67    0.22
   7 -13  -2    0.94    0.27
  -7 -13   2    0.84    0.24
  -7  13   2    1.16    0.26
  -7  13   2    0.43    0.22
   7  13  -2    1.33    0.30
   7  13  -2    1.31    0.26
  -7  13   2    1.25    0.26
   7  13  -2    0.98    0.25
  -5 -13   2    4.11    0.34
  -5 -13   2    3.47    0.36
   5 -13  -2    4.08    0.36
   5 -13  -2    4.48    0.43
  -5 -13   2    3.91    0.35
   5  13  -2    5.15    0.37
  -5  13   2    3.90    0.36
   5  13  -2    4.71    0.40
   5  13  -2    3.81    0.35
  -5  13   2    3.66    0.36
   5  13  -2    3.86    0.39
  -5  13   2    3.98    0.36
   5  13  -2    3.47    0.37
   3 -13  -2    0.73    0.20
   3 -13  -2    0.38    0.20
  -3 -13   2    0.61    0.18
   3 -13  -2    0.57    0.18
  -3 -13   2    0.20    0.17
  -3 -13   2    0.46    0.20
  -3  13   2    0.22    0.18
   3  13  -2    0.11    0.18
   3  13  -2    0.54    0.25
   3  13  -2    0.50    0.18
  -3  13   2    0.81    0.20
  -3  13   2    0.34    0.19
   3  13  -2    0.57    0.20
  -3  13   2    0.36    0.18
   3  13  -2    0.65    0.22
   1 -13  -2    0.53    0.19
   1 -13  -2    0.65    0.19
   1 -13  -2    0.65    0.20
  -1 -13   2    0.71    0.20
  -1 -13   2    1.10    0.21
   1  13  -2    0.91    0.23
   1  13  -2    0.84    0.20
   1  13  -2    0.90    0.22
   1  13  -2    0.99    0.23
  -1  13   2    0.84    0.21
  -1  13   2    0.83    0.21
  -1  13   2    0.35    0.19
   1  13  -2    0.62    0.21
  -1  13   2    0.28    0.18
  -1 -13  -2   -0.04    0.15
  -1 -13  -2   -0.01    0.14
  -1 -13  -2    0.20    0.19
   1 -13   2    0.22    0.20
   1 -13   2   -0.04    0.17
   1 -13   2    0.01    0.14
  -1  13  -2    0.24    0.19
  -1  13  -2    0.05    0.16
  -1  13  -2   -0.06    0.16
  -1  13  -2    0.20    0.17
   1  13   2   -0.12    0.14
   1  13   2   -0.25    0.15
   1  13   2    0.18    0.19
  -1  13  -2    0.16    0.19
   1  13   2    0.00    0.16
  -3 -13  -2    0.97    0.22
   3 -13   2    1.02    0.27
   3 -13   2    0.76    0.20
  -3 -13  -2    0.99    0.23
   3 -13   2    1.23    0.21
   3  13   2    0.96    0.25
  -3  13  -2    0.61    0.21
   3  13   2    1.01    0.23
  -3  13  -2    0.92    0.25
  -3  13  -2    1.23    0.25
   3  13   2    1.45    0.26
  -3  13  -2    0.63    0.21
   3  13   2    1.18    0.27
   5 -13   2    4.19    0.40
  -5 -13  -2    4.48    0.40
   5 -13   2    4.54    0.38
  -5 -13  -2    4.62    0.40
   5 -13   2    4.08    0.43
   5  13   2    5.32    0.47
  -5  13  -2    4.35    0.42
  -5  13  -2    3.95    0.40
  -5  13  -2    4.90    0.44
   5  13   2    5.35    0.42
   5  13   2    4.29    0.40
   5  13   2    5.31    0.48
  -7 -13  -2    0.82    0.28
   7 -13   2    0.53    0.24
   7 -13   2    1.26    0.32
  -7 -13  -2    0.75    0.26
   7  13   2    0.53    0.29
  -7  13  -2    0.31    0.24
   7  13   2    1.27    0.30
  -7  13  -2    0.40    0.27
  -7  13  -2    0.84    0.27
   7  13   2    0.88    0.25
   7  13   2    0.61    0.22
  -9 -13  -2    0.31    0.26
   9 -13   2    0.31    0.26
   9 -13   2    0.32    0.22
   9 -13   2   -0.12    0.25
  -9 -13  -2    0.25    0.29
   9  13   2    0.23    0.25
   9  13   2   -0.05    0.26
  -9  13  -2   -0.33    0.22
   9  13   2    0.37    0.32
  -9  13  -2    0.22    0.27
  -9  13  -2   -0.13    0.24
   9  13   2    0.30    0.23
 -11 -13  -2   -0.04    0.27
 -11 -13  -2    0.52    0.28
  11 -13   2   -0.14    0.26
  11 -13   2    0.00    0.20
  11  13   2   -0.16    0.27
 -11  13  -2   -0.04    0.29
 -11  13  -2    0.25    0.30
 -11  13  -2    0.11    0.29
  12 -14  -2    0.14    0.36
 -12 -14   2   -0.22    0.29
 -12 -14   2    0.22    0.34
 -12 -14   2   -0.09    0.28
  12 -14  -2    0.31    0.24
  12 -14  -2    0.33    0.30
 -12  14   2   -0.02    0.29
  12  14  -2    0.17    0.31
 -12  14   2    0.07    0.28
  10 -14  -2    0.71    0.28
  10 -14  -2    0.26    0.31
 -10 -14   2    0.66    0.30
 -10 -14   2    0.45    0.32
 -10 -14   2   -0.08    0.25
  10  14  -2    0.30    0.28
 -10  14   2    0.08    0.25
 -10  14   2    0.19    0.28
 -10  14   2    0.26    0.26
  10  14  -2    0.37    0.28
  10  14  -2    0.37    0.28
  10  14  -2    0.29    0.31
   8 -14  -2   -0.11    0.26
  -8 -14   2    0.59    0.25
  -8 -14   2    0.63    0.23
   8 -14  -2    0.42    0.25
   8 -14  -2    0.47    0.25
  -8 -14   2    0.40    0.27
  -8  14   2    0.47    0.26
   8  14  -2    0.74    0.29
  -8  14   2    0.34    0.24
   8  14  -2    0.48    0.27
   8  14  -2    0.34    0.30
   6 -14  -2    0.19    0.21
   6 -14  -2    0.20    0.24
   6 -14  -2    0.56    0.24
  -6 -14   2    0.06    0.19
  -6 -14   2   -0.03    0.20
  -6 -14   2    0.75    0.24
   6  14  -2    0.10    0.22
  -6  14   2   -0.25    0.20
   6  14  -2    0.44    0.28
   6  14  -2    0.34    0.22
   6  14  -2    0.08    0.23
  -6  14   2    0.46    0.21
   4 -14  -2    5.81    0.45
   4 -14  -2    5.12    0.42
  -4 -14   2    5.28    0.40
  -4 -14   2    5.03    0.45
   4  14  -2    4.48    0.41
  -4  14   2    5.31    0.41
   4  14  -2    5.60    0.47
  -4  14   2    5.93    0.44
  -4  14   2    4.80    0.43
   4  14  -2    5.68    0.43
  -4  14   2    5.41    0.41
   4  14  -2    5.64    0.49
   4  14  -2    4.56    0.44
   2 -14  -2    0.40    0.19
   2 -14  -2    0.85    0.22
  -2 -14   2    0.63    0.20
  -2 -14   2    0.34    0.19
  -2  14   2    0.80    0.23
  -2  14   2    1.01    0.24
  -2  14   2    1.17    0.23
   2  14  -2    0.72    0.25
   2  14  -2    0.58    0.21
   2  14  -2    1.33    0.25
   2  14  -2    0.91    0.25
   0 -14   2    0.07    0.17
   0 -14  -2   -0.34    0.16
   0 -14   2    0.17    0.23
   0 -14  -2    0.06    0.19
   0 -14  -2    0.18    0.17
   0 -14   2   -0.04    0.17
   0  14  -2    0.37    0.22
   0  14  -2    0.22    0.19
   0  14   2   -0.26    0.18
   0  14   2    0.47    0.21
   0  14   2    0.12    0.19
   0  14  -2   -0.32    0.18
   0  14   2    0.13    0.19
   2 -14   2    1.36    0.26
  -2 -14  -2    1.88    0.30
  -2 -14  -2    1.72    0.28
   2 -14   2    1.28    0.29
   2  14   2    1.53    0.29
  -2  14  -2    1.47    0.29
  -2  14  -2    0.96    0.26
  -2  14  -2    1.66    0.28
   2  14   2    1.72    0.29
   2  14   2    1.40    0.27
  -4 -14  -2    1.14    0.27
  -4 -14  -2    0.99    0.24
   4 -14   2    0.49    0.26
   4 -14   2    1.26    0.28
   4  14   2    1.29    0.29
  -4  14  -2    0.87    0.26
   4  14   2    0.41    0.28
  -4  14  -2    0.93    0.25
  -4  14  -2    0.61    0.25
  -4  14  -2    1.13    0.27
   4  14   2    1.23    0.28
   4  14   2    1.02    0.25
   6 -14   2    0.34    0.24
  -6 -14  -2    0.30    0.26
  -6 -14  -2    0.54    0.23
   6 -14   2    0.51    0.28
  -6  14  -2    0.53    0.27
  -6  14  -2    0.51    0.26
   6  14   2    0.60    0.25
   6  14   2    0.42    0.28
   6  14   2    0.48    0.22
  -6  14  -2    0.32    0.25
   8 -14   2   -0.07    0.25
  -8 -14  -2   -0.09    0.22
   8 -14   2    0.24    0.22
   8 -14   2    0.02    0.28
   8  14   2    0.32    0.33
  -8  14  -2    0.60    0.32
  -8  14  -2    0.04    0.26
   8  14   2    0.30    0.28
   8  14   2    0.04    0.25
   8  14   2    0.14    0.24
  -8  14  -2    0.02    0.27
  10 -14   2   -0.26    0.20
  10 -14   2    0.07    0.29
 -10 -14  -2   -0.18    0.31
 -10 -14  -2    0.09    0.28
  10  14   2    0.47    0.28
 -10  14  -2    0.12    0.30
  10  14   2   -0.37    0.27
 -10  14  -2    0.35    0.31
 -11 -15   2    0.52    0.32
 -11 -15   2    0.08    0.30
  11 -15  -2    0.27    0.32
  11 -15  -2    0.61    0.34
 -11 -15   2    0.53    0.36
  11  15  -2    0.56    0.31
  11  15  -2    0.59    0.35
 -11  15   2    0.42    0.31
 -11  15   2    1.02    0.36
  -9 -15   2   -0.28    0.23
  -9 -15   2   -0.08    0.30
   9 -15  -2    0.45    0.35
  -9  15   2    0.20    0.27
  -9  15   2   -0.03    0.27
   9  15  -2    0.30    0.37
   9  15  -2    0.65    0.30
   9  15  -2    0.04    0.27
  -9  15   2    0.10    0.27
   9  15  -2    0.21    0.27
  -7 -15   2    0.37    0.30
   7 -15  -2    0.24    0.23
   7 -15  -2    0.37    0.29
   7 -15  -2    0.52    0.27
  -7 -15   2    0.60    0.24
   7  15  -2    0.37    0.28
  -7  15   2    0.30    0.26
   7  15  -2    0.35    0.31
   7  15  -2    0.49    0.31
  -7  15   2    0.58    0.27
  -7  15   2    0.59    0.27
   7  15  -2    0.61    0.26
   5 -15  -2    1.25    0.35
   5 -15  -2    1.22    0.27
  -5 -15   2    1.20    0.27
  -5 -15   2    0.79    0.26
   5  15  -2    0.89    0.32
  -5  15   2    0.72    0.27
   5  15  -2    0.60    0.27
   5  15  -2    0.99    0.29
   5  15  -2    0.73    0.22
  -5  15   2    1.03    0.28
   3 -15  -2    0.29    0.24
  -3 -15   2    0.52    0.23
   3 -15  -2    0.20    0.21
  -3 -15   2    0.63    0.24
   3  15  -2    0.61    0.24
   3  15  -2    0.35    0.21
  -3  15   2    0.85    0.26
   3  15  -2    0.39    0.28
   3  15  -2    0.21    0.24
  -3  15   2    0.38    0.23
   3  15  -2    0.62    0.26
  -1 -15   2    0.42    0.26
   1 -15  -2   -0.11    0.19
  -1 -15   2    0.28    0.21
  -1 -15   2    0.27    0.20
   1 -15  -2    0.13    0.19
   1 -15  -2   -0.25    0.17
  -1  15   2   -0.05    0.19
   1  15  -2    0.33    0.24
   1  15  -2    0.10    0.23
  -1  15   2    0.35    0.22
   1  15  -2    0.14    0.25
   1  15  -2    0.13    0.23
  -1  15   2   -0.06    0.20
  -1 -15  -2    1.07    0.25
  -1 -15  -2    0.57    0.21
   1 -15   2    1.02    0.31
   1 -15   2    1.02    0.25
   1 -15   2    1.14    0.25
  -1 -15  -2    0.88    0.25
   1  15   2    1.34    0.29
   1  15   2    0.90    0.30
   1  15   2    0.90    0.26
  -1  15  -2    1.15    0.30
  -1  15  -2    1.21    0.29
   1  15   2    1.37    0.29
  -1  15  -2    1.03    0.26
  -3 -15  -2    2.93    0.38
   3 -15   2    3.21    0.42
  -3 -15  -2    2.35    0.33
   3 -15   2    2.77    0.34
  -3  15  -2    2.46    0.37
  -3  15  -2    2.33    0.34
  -3  15  -2    3.84    0.44
   3  15   2    3.45    0.38
   3  15   2    3.37    0.38
   3  15   2    3.40    0.44
  -5 -15  -2    0.99    0.24
  -5 -15  -2    0.84    0.31
   5 -15   2    0.81    0.25
   5 -15   2    0.67    0.31
   5 -15   2    0.27    0.24
   5  15   2    0.99    0.30
  -5  15  -2    0.65    0.29
   5  15   2    0.05    0.25
   5  15   2    1.00    0.34
  -5  15  -2    0.68    0.30
   5  15   2    1.11    0.31
  -5  15  -2    0.47    0.25
  -5  15  -2    0.90    0.32
  -7 -15  -2    0.19    0.30
  -7 -15  -2    0.58    0.25
   7 -15   2   -0.16    0.27
   7 -15   2    0.15    0.28
   7  15   2    0.21    0.28
   7  15   2    0.02    0.28
   7  15   2   -0.14    0.23
  -7  15  -2   -0.31    0.28
  -7  15  -2    0.24    0.28
   7  15   2    0.27    0.36
   9 -15   2    0.45    0.24
   9 -15   2   -0.06    0.31
   9 -15   2    0.26    0.31
  -9  15  -2    0.43    0.32
   9  15   2    0.22    0.31
  10 -16  -2    0.52    0.34
 -10 -16   2    0.07    0.32
  10 -16  -2   -0.13    0.38
 -10 -16   2    0.10    0.35
  10  16  -2   -0.34    0.29
  10  16  -2   -0.04    0.32
 -10  16   2    0.62    0.35
 -10  16   2    0.37    0.31
   8 -16  -2    0.20    0.33
  -8 -16   2    0.17    0.31
  -8 -16   2    0.06    0.26
  -8  16   2    0.10    0.28
  -8  16   2    0.04    0.26
   8  16  -2    0.51    0.31
  -8  16   2   -0.07    0.26
   8  16  -2    0.19    0.30
   6 -16  -2    0.20    0.28
  -6 -16   2    0.89    0.30
   6 -16  -2    0.78    0.30
   6 -16  -2    1.00    0.39
  -6 -16   2    0.49    0.25
   6  16  -2    0.33    0.35
  -6  16   2    0.70    0.30
  -6  16   2    0.64    0.29
  -6  16   2    1.43    0.35
   6  16  -2    1.07    0.36
   6  16  -2    0.81    0.33
   4 -16  -2    0.15    0.24
  -4 -16   2    0.32    0.24
  -4 -16   2    0.04    0.24
   4 -16  -2    0.12    0.27
   4  16  -2    0.39    0.27
  -4  16   2    0.27    0.24
   4  16  -2    0.20    0.31
  -4  16   2    0.01    0.25
   4  16  -2    0.11    0.27
  -4  16   2    0.38    0.27
  -2 -16   2    0.65    0.23
   2 -16  -2    0.67    0.24
   2 -16  -2    0.65    0.27
  -2 -16   2    0.71    0.25
   2  16  -2    0.87    0.30
  -2  16   2    0.89    0.29
   2  16  -2    0.79    0.34
   2  16  -2    0.53    0.35
  -2  16   2    0.31    0.26
   0 -16  -2    0.15    0.21
   0 -16   2   -0.06    0.18
   0 -16   2   -0.03    0.26
   0 -16  -2   -0.06    0.18
   0 -16  -2    0.09    0.24
   0 -16   2    0.07    0.21
   0  16   2    0.27    0.25
   0  16   2   -0.11    0.23
   0  16  -2    0.16    0.22
   0  16  -2   -0.19    0.24
   0  16  -2   -0.10    0.24
  -2 -16  -2    0.34    0.23
  -2 -16  -2    0.11    0.24
  -2 -16  -2   -0.04    0.21
   2 -16   2    0.06    0.21
   2 -16   2    0.17    0.30
  -2  16  -2    0.85    0.31
  -2  16  -2    0.79    0.31
   2  16   2   -0.20    0.24
   2  16   2    0.57    0.33
  -2  16  -2    0.69    0.26
   2  16   2    0.26    0.26
   2  16   2    0.20    0.25
   4 -16   2    1.46    0.31
  -4 -16  -2    1.24    0.32
   4 -16   2    1.49    0.35
   4 -16   2    1.35    0.36
  -4 -16  -2    1.53    0.36
  -4 -16  -2    1.35    0.30
   4  16   2    1.21    0.34
   4  16   2    1.30    0.31
   4  16   2    1.09    0.31
   4  16   2    1.02    0.39
  -4  16  -2    1.37    0.37
  -4  16  -2    1.05    0.33
  -4  16  -2    1.63    0.37
   6 -16   2   -0.19    0.27
   6 -16   2    0.10    0.32
  -6 -16  -2   -0.09    0.28
  -6 -16  -2    0.32    0.25
   6  16   2    0.35    0.28
   6  16   2   -0.30    0.24
  -6  16  -2    0.04    0.28
  -6  16  -2   -0.21    0.29
   6  16   2    0.06    0.35
   8 -16   2   -0.17    0.33
   8 -16   2    0.34    0.25
  -8 -16  -2    0.51    0.32
  -8 -16  -2    0.10    0.34
   8 -16   2    0.03    0.30
  -8  16  -2    0.11    0.33
  -8  16  -2   -0.22    0.31
  -8  16  -2   -0.13    0.29
   8  16   2    0.01    0.27
   8  16   2    0.28    0.32
  -7 -17   2   -0.09    0.31
   7 -17  -2    0.15    0.30
  -7 -17   2   -0.12    0.25
   7 -17  -2   -0.33    0.28
   7 -17  -2   -0.01    0.33
   7  17  -2    0.32    0.34
  -7  17   2    0.00    0.30
  -7  17   2    0.09    0.32
   7  17  -2    0.09    0.32
  -5 -17   2    0.35    0.28
  -5 -17   2   -0.01    0.22
   5 -17  -2    0.00    0.28
   5 -17  -2    0.09    0.27
   5 -17  -2   -0.09    0.32
   5  17  -2   -0.11    0.36
  -5  17   2    0.10    0.28
  -5  17   2    0.11    0.28
   5  17  -2    0.10    0.29
   3 -17  -2    0.00    0.26
  -3 -17   2    0.02    0.22
  -3 -17   2    0.13    0.24
   3 -17  -2   -0.06    0.23
  -3  17   2    0.03    0.26
   3  17  -2    0.43    0.27
  -3  17   2    0.27    0.29
  -3  17   2    0.28    0.27
   3  17  -2    0.02    0.36
   3  17  -2   -0.19    0.27
  -1 -17   2    1.20    0.37
  -1 -17   2    1.34    0.29
  -1 -17   2    0.61    0.26
   1 -17  -2    1.12    0.32
   1 -17  -2    1.10    0.28
   1  17  -2    1.34    0.32
   1  17  -2    1.30    0.36
  -1  17   2    1.83    0.36
  -1 -17  -2    0.71    0.29
   1 -17   2    1.22    0.39
  -1 -17  -2    0.83    0.26
   1 -17   2    0.60    0.29
  -1  17  -2    0.83    0.29
   1  17   2    0.81    0.33
   1  17   2    1.14    0.34
  -1  17  -2    1.27    0.37
   1  17   2    1.25    0.33
   3 -17   2    1.89    0.43
  -3 -17  -2    0.83    0.32
  -3 -17  -2    0.93    0.28
   3 -17   2    0.68    0.29
  -3 -17  -2    0.96    0.30
   3  17   2    0.47    0.31
  -3  17  -2    0.66    0.34
   3  17   2    0.79    0.30
  -3  17  -2    1.06    0.34
   3  17   2    1.39    0.42
   3  17   2    1.27    0.39
   5 -17   2   -0.09    0.27
  -5 -17  -2    0.22    0.32
  -5 -17  -2    0.54    0.32
  -5 -17  -2    0.49    0.26
  -5  17  -2    0.31    0.36
   5  17   2    0.10    0.30
   5  17   2    0.30    0.32
  -7 -17  -2    0.48    0.32
   7 -17   2   -0.44    0.29
  -7 -17  -2    0.24    0.37
  -7  17  -2   -0.54    0.32
   7  17   2    0.39    0.33
  -7  17  -2    0.08    0.35
   7  17   2    0.09    0.33
   6 -18  -2   -0.03    0.37
   6 -18  -2    0.23    0.34
   6 -18  -2   -0.53    0.28
  -6 -18   2    0.22    0.28
  -6 -18   2    0.22    0.34
  -6  18   2    0.24    0.37
  -6  18   2    0.35    0.34
   6  18  -2   -0.07    0.33
   6  18  -2   -0.09    0.34
  -4 -18   2    0.52    0.33
  -4 -18   2    0.08    0.24
   4 -18  -2    0.91    0.40
   4 -18  -2    0.16    0.29
  -4  18   2    0.84    0.36
  -4  18   2    0.08    0.32
   4  18  -2    0.18    0.34
  -2 -18   2    0.20    0.35
  -2 -18   2    0.20    0.27
  -2 -18   2   -0.15    0.25
   2 -18  -2   -0.21    0.24
  -2  18   2   -0.10    0.26
  -2  18   2    0.03    0.27
   2  18  -2   -0.12    0.31
  -2  18   2    0.48    0.32
   2  18  -2   -0.11    0.30
   0 -18   2    0.25    0.32
   0 -18  -2    0.03    0.28
   0 -18   2    0.27    0.27
   0 -18  -2    0.41    0.28
   0  18  -2   -0.17    0.31
   0  18   2   -0.13    0.27
   0  18  -2    0.59    0.29
   0  18   2    0.28    0.33
  -2 -18  -2    0.71    0.29
   2 -18   2    1.11    0.40
  -2 -18  -2    0.48    0.31
  -2 -18  -2    0.72    0.32
   2 -18   2    0.21    0.27
  -2  18  -2    1.20    0.38
   2  18   2    0.91    0.34
  -2  18  -2    0.85    0.36
  -2  18  -2    0.28    0.27
   2  18   2    1.28    0.38
  -4 -18  -2    0.26    0.26
   4 -18   2    0.18    0.30
  -4 -18  -2    0.18    0.34
   4 -18   2    0.71    0.44
  -4 -18  -2   -0.08    0.27
   4 -18   2    0.50    0.36
  -4  18  -2   -0.14    0.35
   4  18   2   -0.06    0.32
  -4  18  -2    0.11    0.33
  -4  18  -2    0.35    0.29
   4  18   2   -0.15    0.32
   4  18   2    0.15    0.34
  20   0  -3   -0.35    0.32
 -20   0   3   -0.09    0.34
 -20   0   3    0.18    0.34
  18   0  -3    0.32    0.27
 -18   0   3    0.03    0.27
 -16   0   3   -0.16    0.22
 -16   0   3    0.16    0.21
  16   0  -3    0.07    0.22
 -16   0   3   -0.02    0.21
  16   0  -3    0.34    0.24
 -14   0   3   -0.13    0.16
  14   0  -3    0.10    0.17
 -14   0   3    0.09    0.15
  14   0  -3    0.08    0.18
 -14   0   3   -0.09    0.15
  14   0  -3    0.01    0.17
  12   0  -3    0.11    0.14
 -12   0   3    0.06    0.13
  12   0  -3    0.14    0.15
 -12   0   3    0.04    0.13
  12   0  -3    0.10    0.12
 -12   0   3   -0.06    0.11
 -10   0   3   -0.15    0.08
 -10   0   3   -0.06    0.08
 -10   0   3    0.08    0.10
  10   0  -3    0.13    0.11
  10   0  -3   -0.10    0.09
  10   0  -3    0.09    0.09
 -10   0   3   -0.03    0.10
  10   0  -3   -0.05    0.11
  10   0  -3   -0.06    0.07
  -8   0   3    0.01    0.08
  -8   0   3    0.09    0.08
   8   0  -3    0.02    0.09
   8   0  -3    0.19    0.12
   8   0  -3   -0.03    0.07
  -8   0   3    0.06    0.10
   8   0  -3   -0.26    0.09
  -8   0   3    0.00    0.09
   8   0  -3    0.03    0.08
   6   0  -3   -0.10    0.06
  -6   0   3    0.03    0.06
  -6   0   3    0.11    0.08
   6   0  -3    0.06    0.08
   6   0  -3    0.02    0.06
   6   0  -3   -0.07    0.06
  -6   0   3    0.01    0.08
   6   0  -3   -0.01    0.08
   6   0  -3    0.00    0.06
  -6   0   3    0.03    0.07
  -6   0   3    0.06    0.06
   4   0  -3   -0.08    0.06
  -4   0   3    0.01    0.06
   4   0  -3   -0.02    0.05
   4   0  -3   -0.05    0.06
  -4   0   3    0.00    0.04
   4   0  -3   -0.05    0.05
  -4   0   3    0.10    0.07
  -4   0   3    0.10    0.06
   4   0  -3    0.01    0.06
   2   0  -3   -0.05    0.05
   2   0  -3   -0.05    0.03
  -2   0   3    0.03    0.05
   2   0  -3    0.06    0.05
  -2   0   3   -0.06    0.05
   2   0  -3    0.03    0.05
  -2   0   3    0.00    0.05
  -2   0   3    0.01    0.04
   2   0  -3   -0.03    0.05
  -2   0   3   -0.01    0.05
   2   0  -3    0.01    0.05
   0   0  -3   -0.11    0.05
   0   0   3   -0.08    0.05
   0   0   3   -0.04    0.05
   0   0  -3   -0.05    0.05
   0   0  -3   -0.04    0.05
   0   0   3   -0.13    0.06
   0   0   3   -0.08    0.05
   0   0  -3   -0.02    0.06
  -2   0  -3   -0.09    0.06
  -2   0  -3    0.03    0.07
   2   0   3    0.06    0.08
  -2   0  -3   -0.04    0.06
  -2   0  -3   -0.06    0.05
   2   0   3   -0.05    0.06
  -2   0  -3   -0.13    0.07
   2   0   3    0.00    0.05
  -4   0  -3    0.05    0.07
   4   0   3   -0.02    0.08
   4   0   3   -0.01    0.07
   4   0   3   -0.01    0.08
   4   0   3    0.00    0.08
  -4   0  -3   -0.06    0.07
  -4   0  -3   -0.15    0.07
  -4   0  -3   -0.03    0.07
  -6   0  -3    0.04    0.09
   6   0   3    0.01    0.09
   6   0   3   -0.02    0.10
   6   0   3    0.14    0.11
  -6   0  -3    0.09    0.09
  -6   0  -3    0.00    0.09
   6   0   3   -0.05    0.09
  -6   0  -3   -0.15    0.08
  -8   0  -3    0.02    0.10
   8   0   3   -0.04    0.08
  -8   0  -3   -0.01    0.10
   8   0   3    0.11    0.11
   8   0   3   -0.07    0.11
   8   0   3    0.05    0.10
   8   0   3    0.01    0.11
  -8   0  -3   -0.02    0.10
 -10   0  -3    0.00    0.14
  10   0   3    0.10    0.14
 -10   0  -3    0.22    0.14
 -10   0  -3   -0.14    0.12
  10   0   3   -0.03    0.13
  10   0   3   -0.05    0.13
 -10   0  -3    0.04    0.12
  10   0   3    0.07    0.14
  12   0   3    0.18    0.19
 -12   0  -3    0.15    0.18
 -12   0  -3    0.35    0.17
  12   0   3    0.09    0.17
  12   0   3    0.29    0.20
  12   0   3    0.20    0.17
 -14   0  -3    0.12    0.22
  14   0   3   -0.24    0.21
 -14   0  -3    0.17    0.22
  14   0   3   -0.01    0.22
 -14   0  -3   -0.20    0.20
  14   0   3   -0.40    0.17
  16   0   3    0.22    0.27
 -16   0  -3    0.46    0.28
  16   0   3   -0.29    0.26
  16   0   3   -0.02    0.28
 -16   0  -3   -0.09    0.24
 -19  -1   3    0.43    0.31
 -19  -1   3   -0.04    0.27
  19  -1  -3    0.12    0.32
  19  -1  -3   -0.29    0.28
 -19   1   3    0.36    0.32
 -19   1   3    0.16    0.30
  19   1  -3   -0.27    0.28
 -17  -1   3    0.19    0.25
  17  -1  -3    0.10    0.25
 -17  -1   3    0.65    0.27
  17  -1  -3    0.84    0.30
 -17   1   3    0.68    0.27
 -17   1   3    0.29    0.26
 -17   1   3   -0.05    0.23
  17   1  -3    0.62    0.27
  17   1  -3    0.52    0.29
 -15  -1   3    0.23    0.20
  15  -1  -3    0.22    0.19
 -15  -1   3    0.41    0.19
  15  -1  -3    0.16    0.22
 -15  -1   3    0.08    0.20
  15   1  -3    0.16    0.20
 -15   1   3    0.30    0.21
 -15   1   3    0.26    0.22
 -15   1   3    0.52    0.23
  15   1  -3    0.13    0.21
  15   1  -3    0.84    0.25
  13  -1  -3    0.74    0.21
 -13  -1   3    0.28    0.17
  13  -1  -3    0.48    0.19
 -13  -1   3    0.32    0.15
 -13  -1   3    0.58    0.19
  13  -1  -3    0.69    0.21
  13   1  -3    0.87    0.21
 -13   1   3    0.56    0.17
  13   1  -3    0.80    0.20
 -13   1   3    0.38    0.16
 -13   1   3    0.50    0.19
  13   1  -3    0.49    0.15
 -11  -1   3    4.22    0.28
  11  -1  -3    4.48    0.28
  11  -1  -3    4.23    0.22
 -11  -1   3    4.81    0.26
 -11  -1   3    3.92    0.28
  11  -1  -3    4.57    0.30
  11  -1  -3    4.18    0.29
 -11  -1   3    4.50    0.25
  11   1  -3    4.46    0.26
  11   1  -3    4.47    0.29
  11   1  -3    4.63    0.28
 -11   1   3    4.49    0.30
  11   1  -3    4.67    0.30
 -11   1   3    4.50    0.28
 -11   1   3    4.61    0.27
  11   1  -3    4.44    0.22
   9  -1  -3    2.77    0.21
   9  -1  -3    3.43    0.24
  -9  -1   3    3.25    0.19
   9  -1  -3    3.31    0.23
   9  -1  -3    3.46    0.17
   9  -1  -3    2.73    0.16
  -9  -1   3    3.29    0.25
  -9  -1   3    2.80    0.23
  -9   1   3    2.86    0.21
   9   1  -3    3.10    0.23
   9   1  -3    3.08    0.23
   9   1  -3    3.47    0.20
  -9   1   3    3.21    0.21
   9   1  -3    2.89    0.18
  -9   1   3    3.24    0.21
   9   1  -3    2.99    0.21
  -9   1   3    3.13    0.23
   7  -1  -3    5.47    0.21
  -7  -1   3    4.74    0.24
   7  -1  -3    5.20    0.25
  -7  -1   3    4.95    0.22
   7  -1  -3    4.92    0.23
  -7  -1   3    4.76    0.24
   7  -1  -3    5.05    0.19
   7  -1  -3    5.13    0.25
   7   1  -3    5.22    0.26
   7   1  -3    5.03    0.22
  -7   1   3    4.79    0.25
  -7   1   3    5.01    0.22
   7   1  -3    4.96    0.25
  -7   1   3    4.90    0.23
  -7   1   3    5.12    0.24
   7   1  -3    5.07    0.22
  -5  -1   3   28.92    0.73
   5  -1  -3   28.69    0.77
   5  -1  -3   28.78    0.73
   5  -1  -3   29.06    0.70
  -5  -1   3   28.66    0.74
  -5  -1   3   28.07    0.76
  -5  -1   3   28.78    0.76
   5  -1  -3   28.99    0.75
  -5   1   3   28.69    0.73
   5   1  -3   29.75    0.74
  -5   1   3   27.92    0.75
   5   1  -3   29.66    0.75
  -5   1   3   28.27    0.76
   5   1  -3   29.72    0.74
   5   1  -3   29.03    0.71
   5   1  -3   28.06    0.77
  -5   1   3   29.63    0.74
   5   1  -3   28.42    0.74
   3  -1  -3    5.60    0.20
  -3  -1   3    5.73    0.20
   3  -1  -3    5.60    0.19
  -3  -1   3    5.26    0.18
  -3  -1   3    5.41    0.20
   3  -1  -3    5.63    0.21
   3  -1  -3    5.49    0.18
  -3   1   3    5.60    0.18
  -3   1   3    5.24    0.20
  -3   1   3    5.52    0.17
   3   1  -3    5.08    0.20
   3   1  -3    5.25    0.18
   3   1  -3    5.10    0.19
   3   1  -3    5.34    0.20
  -3   1   3    5.46    0.18
   3   1  -3    5.58    0.20
  -3   1   3    5.40    0.20
  -1  -1   3   21.37    0.55
   1  -1  -3   21.69    0.55
   1  -1  -3   21.88    0.54
  -1  -1   3   20.76    0.55
  -1  -1   3   20.98    0.56
  -1  -1   3   21.21    0.52
   1  -1  -3   21.99    0.55
   1  -1  -3   22.42    0.54
   1   1  -3   21.08    0.56
   1   1  -3   21.69    0.56
   1   1  -3   21.41    0.55
  -1   1   3   21.31    0.55
   1   1  -3   20.48    0.56
   1   1  -3   21.36    0.55
  -1   1   3   22.07    0.55
  -1   1   3   21.89    0.56
   1   1  -3   20.88    0.54
  -1   1   3   21.52    0.55
  -1   1   3   21.49    0.52
   1  -1   3    4.60    0.19
   1  -1   3    4.26    0.19
  -1  -1  -3    4.51    0.17
   1  -1   3    4.52    0.18
  -1  -1  -3    4.64    0.18
   1  -1   3    4.46    0.15
  -1  -1  -3    4.65    0.18
   1   1   3    4.59    0.19
  -1   1  -3    4.52    0.19
  -1   1  -3    4.55    0.19
  -1   1  -3    4.58    0.19
   1   1   3    4.81    0.20
   1   1   3    4.14    0.19
  -1   1  -3    4.71    0.16
   1   1   3    4.69    0.17
   3  -1   3   25.17    0.64
  -3  -1  -3   23.86    0.66
   3  -1   3   24.23    0.67
   3  -1   3   24.75    0.66
   3  -1   3   24.73    0.67
  -3  -1  -3   24.00    0.66
  -3  -1  -3   23.99    0.65
  -3  -1  -3   24.86    0.61
   3   1   3   23.86    0.67
   3   1   3   25.01    0.67
   3   1   3   24.89    0.65
   3   1   3   24.89    0.66
  -3   1  -3   23.31    0.66
  -3   1  -3   24.42    0.67
  -3   1  -3   23.56    0.66
  -3   1  -3   23.95    0.65
   5  -1   3    3.08    0.19
  -5  -1  -3    3.18    0.20
  -5  -1  -3    2.90    0.20
  -5  -1  -3    2.76    0.20
  -5  -1  -3    3.11    0.19
   5  -1   3    2.69    0.20
   5  -1   3    2.77    0.21
  -5   1  -3    2.85    0.19
   5   1   3    3.58    0.22
   5   1   3    3.21    0.20
   5   1   3    2.99    0.20
  -5   1  -3    2.79    0.20
  -5   1  -3    3.08    0.21
   5   1   3    2.86    0.21
  -5   1  -3    3.24    0.20
   7  -1   3    3.08    0.24
   7  -1   3    3.12    0.23
   7  -1   3    3.35    0.28
  -7  -1  -3    3.00    0.23
  -7  -1  -3    3.18    0.22
  -7  -1  -3    2.74    0.22
  -7  -1  -3    3.46    0.23
   7  -1   3    3.22    0.18
   7  -1   3    2.90    0.22
   7   1   3    3.41    0.26
   7   1   3    2.97    0.24
  -7   1  -3    3.04    0.23
  -7   1  -3    2.91    0.23
   7   1   3    3.11    0.17
   7   1   3    3.42    0.24
   7   1   3    3.14    0.23
  -7   1  -3    2.92    0.25
  -7   1  -3    2.70    0.20
   9  -1   3    2.72    0.26
  -9  -1  -3    3.19    0.25
  -9  -1  -3    2.61    0.26
   9  -1   3    2.98    0.27
  -9  -1  -3    3.11    0.26
   9  -1   3    2.84    0.20
   9  -1   3    2.48    0.25
   9  -1   3    2.60    0.23
  -9  -1  -3    3.44    0.26
   9   1   3    2.90    0.26
   9   1   3    2.94    0.20
  -9   1  -3    2.78    0.28
   9   1   3    2.36    0.24
  -9   1  -3    2.75    0.27
  -9   1  -3    2.98    0.23
  -9   1  -3    2.65    0.25
   9   1   3    2.85    0.26
   9   1   3    2.73    0.25
  11  -1   3    1.52    0.22
  11  -1   3    1.14    0.23
 -11  -1  -3    1.47    0.24
 -11  -1  -3    1.55    0.23
 -11  -1  -3    1.29    0.23
 -11  -1  -3    1.58    0.23
  11  -1   3    1.47    0.25
  11  -1   3    1.07    0.22
  11   1   3    1.28    0.23
  11   1   3    1.69    0.25
 -11   1  -3    1.76    0.24
  11   1   3    2.43    0.28
  11   1   3    1.37    0.22
 -11   1  -3    1.47    0.23
  13  -1   3   10.93    0.57
 -13  -1  -3   10.98    0.57
  13  -1   3   11.17    0.59
 -13  -1  -3   10.73    0.54
 -13  -1  -3   11.28    0.57
  13   1   3   11.58    0.57
  13   1   3   10.85    0.58
  13   1   3   10.27    0.55
 -13   1  -3   10.55    0.55
  13   1   3   11.38    0.56
 -13   1  -3   11.25    0.58
 -13   1  -3   10.49    0.56
 -15  -1  -3   -0.02    0.23
  15  -1   3   -0.06    0.21
 -15  -1  -3    0.24    0.23
 -15  -1  -3    0.03    0.23
  15  -1   3    0.10    0.27
  15  -1   3    0.35    0.27
  15   1   3   -0.13    0.23
  15   1   3    0.35    0.29
  15   1   3   -0.28    0.23
 -15   1  -3    0.26    0.26
 -15   1  -3    0.20    0.26
  17  -1   3    0.01    0.29
 -17  -1  -3    0.10    0.29
  17  -1   3    0.52    0.32
 -17  -1  -3    0.25    0.32
  17  -1   3   -0.05    0.33
 -17   1  -3    0.95    0.35
 -17   1  -3    0.01    0.28
 -17   1  -3    0.30    0.30
  17   1   3    0.15    0.32
  17   1   3    0.45    0.33
 -18  -2   3    2.10    0.38
  18  -2  -3    1.47    0.34
 -18  -2   3    2.40    0.39
 -18   2   3    2.12    0.36
  18   2  -3    1.78    0.36
 -18   2   3    2.53    0.41
 -18   2   3    1.85    0.36
  16  -2  -3    0.69    0.25
 -16  -2   3    0.63    0.24
  16  -2  -3    0.36    0.22
  16  -2  -3    0.71    0.27
 -16  -2   3    0.35    0.23
 -16   2   3    0.36    0.23
  16   2  -3    0.74    0.26
 -16   2   3    0.19    0.22
  16   2  -3    0.81    0.26
  16   2  -3    0.93    0.27
 -16   2   3    0.43    0.24
  14  -2  -3    0.97    0.22
 -14  -2   3    0.54    0.21
  14  -2  -3    0.50    0.20
 -14  -2   3    0.57    0.19
  14  -2  -3    0.49    0.22
  14   2  -3    0.71    0.20
 -14   2   3    0.48    0.20
  14   2  -3    0.67    0.22
  14   2  -3    0.46    0.21
 -14   2   3    0.67    0.20
  14   2  -3    0.48    0.19
 -12  -2   3    0.95    0.18
 -12  -2   3    1.09    0.17
  12  -2  -3    0.89    0.19
 -12  -2   3    0.88    0.19
 -12  -2   3    0.82    0.16
  12  -2  -3    1.19    0.22
  12  -2  -3    1.16    0.20
 -12   2   3    1.18    0.20
  12   2  -3    0.86    0.17
  12   2  -3    0.79    0.17
 -12   2   3    0.87    0.17
  12   2  -3    1.17    0.21
  12   2  -3    0.88    0.19
 -12   2   3    0.95    0.18
  10  -2  -3    0.17    0.12
 -10  -2   3    0.09    0.11
  10  -2  -3    0.11    0.11
  10  -2  -3   -0.02    0.11
 -10  -2   3    0.15    0.11
  10  -2  -3    0.16    0.07
 -10  -2   3    0.15    0.09
 -10  -2   3    0.19    0.11
  10   2  -3    0.00    0.10
 -10   2   3    0.10    0.10
 -10   2   3    0.10    0.10
 -10   2   3    0.02    0.10
  10   2  -3    0.13    0.13
  10   2  -3    0.08    0.11
 -10   2   3    0.32    0.11
  10   2  -3    0.27    0.13
  10   2  -3    0.25    0.09
  -8  -2   3    0.50    0.09
   8  -2  -3    0.39    0.09
  -8  -2   3    0.57    0.13
  -8  -2   3    0.35    0.12
   8  -2  -3    0.43    0.13
  -8  -2   3    0.71    0.13
   8  -2  -3    0.69    0.13
   8  -2  -3    0.43    0.12
   8   2  -3    0.30    0.11
  -8   2   3    0.43    0.11
   8   2  -3    0.56    0.11
  -8   2   3    0.41    0.11
  -8   2   3    0.41    0.10
  -8   2   3    0.41    0.12
   8   2  -3    0.43    0.10
   8   2  -3    0.38    0.12
   8   2  -3    0.59    0.13
  -6  -2   3    4.13    0.22
  -6  -2   3    4.07    0.21
   6  -2  -3    4.47    0.22
   6  -2  -3    3.91    0.22
   6  -2  -3    4.53    0.19
  -6  -2   3    4.07    0.17
  -6  -2   3    4.37    0.21
  -6   2   3    4.76    0.20
  -6   2   3    4.17    0.20
  -6   2   3    4.43    0.22
  -6   2   3    4.19    0.22
   6   2  -3    4.12    0.22
   6   2  -3    4.38    0.21
   6   2  -3    4.73    0.22
   6   2  -3    4.37    0.20
   6   2  -3    4.68    0.18
  -4  -2   3    5.81    0.23
   4  -2  -3    5.69    0.24
  -4  -2   3    5.96    0.23
  -4  -2   3    5.80    0.23
   4  -2  -3    6.13    0.23
   4  -2  -3    5.76    0.22
   4   2  -3    6.28    0.24
   4   2  -3    5.84    0.22
   4   2  -3    5.73    0.23
   4   2  -3    5.86    0.22
  -4   2   3    5.84    0.23
   4   2  -3    6.06    0.23
  -4   2   3    6.22    0.22
  -4   2   3    5.90    0.22
  -4   2   3    6.24    0.19
  -4   2   3    6.13    0.23
  -2  -2   3   58.73    1.43
  -2  -2   3   60.73    1.43
  -2  -2   3   58.61    1.40
   2  -2  -3   62.59    1.44
   2  -2  -3   58.51    1.41
   2  -2  -3   59.62    1.43
  -2   2   3   59.50    1.42
   2   2  -3   60.93    1.44
  -2   2   3   60.34    1.41
  -2   2   3   58.91    1.43
  -2   2   3   60.99    1.41
   2   2  -3   58.97    1.40
   2   2  -3   56.66    1.43
  -2   2   3   58.54    1.42
   2   2  -3   59.61    1.43
   2   2  -3   59.16    1.43
   2   2  -3   59.58    1.43
   0  -2  -3   22.48    0.59
   0  -2   3   21.90    0.59
   0  -2   3   22.90    0.60
   0  -2  -3   22.71    0.60
   0  -2  -3   23.14    0.57
   0  -2  -3   22.60    0.57
   0  -2  -3   22.54    0.57
   0  -2   3   23.06    0.60
   0  -2   3   23.14    0.58
   0  -2   3   23.08    0.56
   0   2  -3   22.23    0.59
   0   2  -3   22.56    0.59
   0   2   3   22.05    0.60
   0   2   3   22.78    0.60
   0   2  -3   22.11    0.59
   0   2   3   22.56    0.57
   0   2   3   22.77    0.59
   0   2  -3   22.62    0.60
   0   2  -3   23.09    0.58
   0   2  -3   22.62    0.58
   0   2   3   22.52    0.57
   0   2  -3   22.34    0.57
   0   2   3   22.75    0.57
   0   2  -3   21.86    0.55
   0   2  -3   22.07    0.59
  -2  -2  -3    8.44    0.26
   2  -2   3    8.14    0.29
   2  -2   3    8.05    0.26
   2  -2   3    8.31    0.28
   2  -2   3    7.83    0.28
  -2  -2  -3    8.03    0.29
  -2  -2  -3    8.33    0.28
  -2  -2  -3    7.87    0.26
  -2   2  -3    7.87    0.28
  -2   2  -3    8.22    0.24
   2   2   3    8.25    0.30
  -2   2  -3    8.34    0.28
   2   2   3    8.39    0.27
  -2   2  -3    8.23    0.29
  -2   2  -3    7.79    0.29
   2   2   3    8.01    0.24
   2   2   3    8.26    0.28
   2   2   3    8.56    0.29
  -4  -2  -3    3.55    0.21
  -4  -2  -3    3.33    0.20
   4  -2   3    3.63    0.19
  -4  -2  -3    3.71    0.17
   4  -2   3    3.39    0.20
   4  -2   3    3.44    0.21
   4  -2   3    3.89    0.22
  -4  -2  -3    3.94    0.19
   4   2   3    3.42    0.20
  -4   2  -3    3.50    0.19
  -4   2  -3    3.75    0.22
   4   2   3    3.58    0.20
  -4   2  -3    3.50    0.20
   4   2   3    3.82    0.16
   4   2   3    3.71    0.22
   4   2   3    3.52    0.21
  -4   2  -3    3.58    0.21
  -6  -2  -3    8.56    0.34
   6  -2   3    9.11    0.35
  -6  -2  -3    8.73    0.36
   6  -2   3    8.90    0.37
   6  -2   3    9.61    0.30
   6  -2   3    9.18    0.35
  -6  -2  -3    8.80    0.36
   6   2   3    9.02    0.36
   6   2   3    8.60    0.37
  -6   2  -3    8.90    0.37
  -6   2  -3    9.16    0.32
   6   2   3    9.30    0.30
   6   2   3    9.18    0.38
  -6   2  -3    9.14    0.36
   6   2   3    9.02    0.35
  -6   2  -3    9.45    0.37
  -8  -2  -3    0.47    0.14
   8  -2   3    0.72    0.12
  -8  -2  -3    0.58    0.14
   8  -2   3    0.37    0.14
  -8  -2  -3    0.75    0.14
  -8  -2  -3    0.88    0.16
   8  -2   3    0.47    0.14
   8  -2   3    0.76    0.16
   8   2   3    0.73    0.15
   8   2   3    0.62    0.15
   8   2   3    0.73    0.16
   8   2   3    0.55    0.15
   8   2   3    0.80    0.13
  -8   2  -3    0.61    0.15
  -8   2  -3    0.73    0.14
  -8   2  -3    0.43    0.12
  10  -2   3    0.93    0.19
 -10  -2  -3    0.54    0.18
 -10  -2  -3    1.16    0.20
  10  -2   3    0.68    0.16
  10  -2   3    0.50    0.18
 -10  -2  -3    0.61    0.17
 -10  -2  -3    0.80    0.18
  10  -2   3    1.13    0.21
 -10   2  -3    0.63    0.17
  10   2   3    0.82    0.19
  10   2   3    0.61    0.17
 -10   2  -3    0.68    0.16
  10   2   3    1.21    0.20
 -10   2  -3    0.90    0.19
  12  -2   3    1.75    0.27
  12  -2   3    2.46    0.32
 -12  -2  -3    2.91    0.31
 -12  -2  -3    2.94    0.32
  12  -2   3    1.80    0.29
 -12  -2  -3    2.59    0.33
 -12  -2  -3    2.15    0.27
 -12   2  -3    1.75    0.28
  12   2   3    2.61    0.30
  12   2   3    2.02    0.28
  12   2   3    2.59    0.32
 -12   2  -3    2.51    0.30
  12   2   3    2.62    0.31
  14  -2   3    1.05    0.29
  14  -2   3    1.52    0.35
 -14  -2  -3    1.70    0.30
  14  -2   3    1.41    0.30
 -14  -2  -3    1.20    0.27
 -14   2  -3    1.86    0.31
  14   2   3    1.22    0.32
 -14   2  -3    1.36    0.31
 -14   2  -3    1.36    0.29
  14   2   3    1.17    0.28
  14   2   3    1.62    0.30
 -16  -2  -3    0.07    0.25
  16  -2   3    0.42    0.30
  16  -2   3   -0.05    0.22
  16  -2   3    0.15    0.29
 -16   2  -3    0.19    0.28
  16   2   3    0.03    0.25
  16   2   3   -0.35    0.25
 -16   2  -3    0.16    0.27
 -16   2  -3   -0.27    0.24
 -19  -3   3    0.56    0.32
  19  -3  -3    0.29    0.30
  19  -3  -3   -0.26    0.30
 -19  -3   3    0.00    0.28
 -19   3   3    0.11    0.28
 -19   3   3   -0.23    0.28
 -19   3   3   -0.07    0.31
  19   3  -3    0.17    0.30
  17  -3  -3    0.29    0.26
  17  -3  -3    0.21    0.26
 -17  -3   3    0.44    0.28
 -17  -3   3    0.01    0.24
  17   3  -3   -0.10    0.24
 -17   3   3    0.19    0.22
 -17   3   3    0.14    0.24
 -17   3   3    0.45    0.26
  15  -3  -3    0.65    0.24
  15  -3  -3    0.25    0.22
 -15  -3   3    0.27    0.22
 -15  -3   3    0.35    0.22
  15  -3  -3    0.22    0.24
  15   3  -3    0.33    0.32
  15   3  -3    0.74    0.26
 -15   3   3    0.41    0.21
  15   3  -3    0.36    0.24
 -15   3   3    0.17    0.20
  15   3  -3    0.25    0.21
 -13  -3   3    6.91    0.43
  13  -3  -3    7.79    0.44
 -13  -3   3    8.04    0.41
  13  -3  -3    7.06    0.42
 -13  -3   3    7.37    0.42
  13  -3  -3    7.45    0.43
 -13   3   3    8.57    0.41
  13   3  -3    7.97    0.44
 -13   3   3    7.66    0.42
  13   3  -3    8.12    0.41
  13   3  -3    7.24    0.41
 -13   3   3    8.00    0.43
  13   3  -3    8.03    0.44
  11  -3  -3    0.15    0.13
 -11  -3   3    0.12    0.13
 -11  -3   3    0.11    0.10
 -11  -3   3    0.01    0.10
 -11  -3   3    0.05    0.12
  11  -3  -3    0.13    0.13
  11  -3  -3    0.20    0.14
  11   3  -3    0.11    0.13
  11   3  -3    0.13    0.11
  11   3  -3    0.16    0.13
 -11   3   3   -0.09    0.11
  11   3  -3    0.13    0.12
 -11   3   3    0.07    0.12
 -11   3   3    0.14    0.13
 -11   3   3   -0.01    0.11
  11   3  -3    0.30    0.15
   9  -3  -3    0.00    0.10
  -9  -3   3   -0.01    0.09
  -9  -3   3    0.47    0.14
   9  -3  -3    0.12    0.11
  -9  -3   3    0.15    0.11
  -9  -3   3    0.03    0.07
   9  -3  -3    0.03    0.07
   9   3  -3    0.14    0.10
   9   3  -3    0.12    0.11
  -9   3   3    0.21    0.12
  -9   3   3    0.07    0.09
   9   3  -3    0.08    0.09
  -9   3   3    0.11    0.11
   9   3  -3    0.11    0.10
  -9   3   3    0.12    0.09
   7  -3  -3    0.73    0.15
  -7  -3   3    0.93    0.14
  -7  -3   3    1.10    0.14
   7  -3  -3    0.79    0.11
   7  -3  -3    1.03    0.14
  -7  -3   3    0.95    0.14
   7   3  -3    0.91    0.14
  -7   3   3    0.94    0.14
  -7   3   3    0.80    0.13
  -7   3   3    0.98    0.12
  -7   3   3    0.78    0.13
   7   3  -3    0.85    0.12
   7   3  -3    0.75    0.15
   7   3  -3    0.86    0.13
   7   3  -3    0.94    0.11
   5  -3  -3    6.54    0.26
  -5  -3   3    6.38    0.25
   5  -3  -3    6.26    0.27
  -5  -3   3    6.23    0.26
  -5  -3   3    6.41    0.26
   5  -3  -3    6.77    0.24
  -5   3   3    5.98    0.25
  -5   3   3    6.52    0.21
   5   3  -3    6.54    0.27
   5   3  -3    5.63    0.25
  -5   3   3    6.25    0.25
  -5   3   3    5.83    0.26
   5   3  -3    6.03    0.26
   5   3  -3    6.27    0.25
  -5   3   3    6.42    0.25
   5   3  -3    6.12    0.20
   5   3  -3    6.23    0.25
   3  -3  -3   87.21    2.08
   3  -3  -3   87.86    2.04
  -3  -3   3   86.28    2.07
  -3  -3   3   89.95    2.10
  -3  -3   3   87.53    2.09
   3   3  -3   86.88    2.09
   3   3  -3   85.46    2.08
   3   3  -3   88.46    2.09
  -3   3   3   85.91    2.09
   3   3  -3   87.13    2.09
   3   3  -3   87.19    2.06
  -3   3   3   86.79    2.06
  -3   3   3   87.96    2.04
  -3   3   3   87.26    2.08
  -3   3   3   88.40    2.07
   1  -3  -3   78.90    1.88
  -1  -3   3   77.96    1.89
  -1  -3   3   81.08    1.87
  -1  -3   3   78.17    1.88
   1  -3  -3   78.56    1.89
   1  -3  -3   78.37    1.89
  -1   3   3   80.16    1.88
   1   3  -3   77.13    1.86
  -1   3   3   81.27    1.87
   1   3  -3   77.40    1.89
   1   3  -3   81.52    1.85
   1   3  -3   77.42    1.88
   1   3  -3   76.19    1.88
  -1   3   3   79.11    1.88
  -1   3   3   81.88    1.89
   1   3  -3   80.82    1.89
   1   3  -3   80.14    1.89
   1   3  -3   78.64    1.87
  -1   3   3   77.37    1.89
  -1   3   3   79.00    1.85
   1   3  -3   79.03    1.88
  -1  -3  -3    9.22    0.28
   1  -3   3    8.75    0.29
  -1  -3  -3    9.15    0.26
  -1  -3  -3    8.60    0.30
   1  -3   3    8.31    0.29
   1  -3   3    8.82    0.27
   1  -3   3    8.62    0.30
  -1  -3  -3    8.64    0.29
   1   3   3    8.83    0.29
  -1   3  -3    8.16    0.29
  -1   3  -3    8.56    0.27
  -1   3  -3    8.51    0.29
  -1   3  -3    8.83    0.30
   1   3   3    8.97    0.29
  -1   3  -3    8.45    0.30
   1   3   3    9.07    0.31
   1   3   3    8.95    0.31
  -1   3  -3    8.78    0.27
  -1   3  -3    8.96    0.29
   1   3   3    9.30    0.26
   1   3   3    9.01    0.28
  -1   3  -3    8.54    0.29
   3  -3   3   17.27    0.47
  -3  -3  -3   17.78    0.53
  -3  -3  -3   17.71    0.49
   3  -3   3   17.44    0.52
  -3  -3  -3   17.43    0.51
   3  -3   3   17.60    0.50
   3  -3   3   16.87    0.50
  -3  -3  -3   17.62    0.48
   3   3   3   17.22    0.54
  -3   3  -3   17.44    0.46
  -3   3  -3   17.46    0.53
  -3   3  -3   16.71    0.51
   3   3   3   18.26    0.50
   3   3   3   17.36    0.53
   3   3   3   17.51    0.48
   3   3   3   17.55    0.51
  -3   3  -3   17.42    0.52
  -3   3  -3   16.98    0.52
  -3   3  -3   17.10    0.49
   5  -3   3    3.45    0.17
   5  -3   3    3.41    0.23
   5  -3   3    3.76    0.21
  -5  -3  -3    3.55    0.22
  -5  -3  -3    3.49    0.23
   5  -3   3    3.32    0.21
  -5  -3  -3    3.61    0.19
  -5  -3  -3    3.50    0.18
  -5   3  -3    3.54    0.23
   5   3   3    3.73    0.21
   5   3   3    3.30    0.23
   5   3   3    3.34    0.23
  -5   3  -3    3.31    0.21
   5   3   3    3.22    0.22
  -5   3  -3    3.78    0.23
  -5   3  -3    3.38    0.19
   5   3   3    3.21    0.18
   7  -3   3    5.03    0.30
   7  -3   3    5.05    0.26
   7  -3   3    4.67    0.26
  -7  -3  -3    4.82    0.28
  -7  -3  -3    4.98    0.26
  -7  -3  -3    5.42    0.28
  -7  -3  -3    4.50    0.22
   7  -3   3    5.10    0.22
   7   3   3    4.54    0.23
   7   3   3    4.63    0.29
  -7   3  -3    4.86    0.29
   7   3   3    4.68    0.29
   7   3   3    5.00    0.27
   7   3   3    5.02    0.28
  -7   3  -3    4.92    0.28
  -7   3  -3    5.56    0.30
   9  -3   3    0.99    0.18
  -9  -3  -3    0.53    0.15
  -9  -3  -3    1.14    0.20
   9  -3   3    1.15    0.16
   9  -3   3    0.94    0.16
  -9  -3  -3    0.67    0.17
   9  -3   3    1.02    0.19
   9   3   3    1.16    0.17
  -9   3  -3    1.16    0.20
  -9   3  -3    1.07    0.19
   9   3   3    0.68    0.18
   9   3   3    0.92    0.17
   9   3   3    1.08    0.19
  -9   3  -3    0.73    0.17
   9   3   3    0.93    0.17
 -11  -3  -3    2.66    0.30
  11  -3   3    3.22    0.32
  11  -3   3    3.13    0.33
 -11  -3  -3    3.61    0.33
  11  -3   3    2.78    0.32
 -11  -3  -3    3.51    0.33
 -11   3  -3    3.29    0.33
  11   3   3    4.05    0.33
  11   3   3    3.61    0.35
 -11   3  -3    3.61    0.34
  11   3   3    3.60    0.34
  11   3   3    2.67    0.31
 -11   3  -3    3.15    0.33
  13  -3   3    0.42    0.21
 -13  -3  -3    0.58    0.23
  13  -3   3    0.89    0.25
 -13  -3  -3    0.84    0.23
  13  -3   3    1.07    0.26
 -13  -3  -3    0.86    0.26
 -13   3  -3    0.62    0.23
 -13   3  -3    0.80    0.24
  13   3   3    0.75    0.24
 -13   3  -3    0.65    0.24
  13   3   3    0.28    0.23
  13   3   3    0.40    0.23
  15  -3   3    1.19    0.33
 -15  -3  -3    0.86    0.27
 -15  -3  -3    0.76    0.28
  15  -3   3    0.49    0.26
 -15   3  -3    0.56    0.26
  15   3   3    0.28    0.26
  15   3   3    0.51    0.27
 -15   3  -3    0.48    0.29
 -15   3  -3    0.55    0.27
  17  -3   3    0.92    0.32
  17  -3   3    0.67    0.35
 -17  -3  -3    1.44    0.37
 -17  -3  -3    0.99    0.33
  17   3   3    1.38    0.40
 -17   3  -3    0.34    0.34
  17   3   3    0.62    0.33
 -17   3  -3    1.00    0.37
 -18  -4   3   -0.15    0.25
  18  -4  -3    0.15    0.26
  18  -4  -3   -0.02    0.27
 -18  -4   3    0.22    0.27
  18   4  -3   -0.10    0.27
 -18   4   3   -0.19    0.22
 -18   4   3    0.12    0.26
 -16  -4   3    1.88    0.31
 -16  -4   3    1.88    0.31
  16  -4  -3    1.38    0.31
  16  -4  -3    1.82    0.33
  16  -4  -3    1.80    0.34
 -16   4   3    1.62    0.29
 -16   4   3    1.78    0.31
  16   4  -3    1.17    0.29
  16   4  -3    1.89    0.35
 -16   4   3    2.12    0.32
 -14  -4   3    3.24    0.33
  14  -4  -3    3.38    0.36
 -14  -4   3    3.14    0.33
  14  -4  -3    3.83    0.38
 -14  -4   3    3.49    0.34
  14  -4  -3    2.88    0.34
  14   4  -3    2.14    0.28
 -14   4   3    2.42    0.30
 -14   4   3    3.51    0.36
 -14   4   3    3.20    0.33
  14   4  -3    3.19    0.33
 -14   4   3    3.72    0.33
  14   4  -3    2.93    0.33
  14   4  -3    3.30    0.34
 -12  -4   3    3.62    0.31
 -12  -4   3    2.87    0.29
 -12  -4   3    3.02    0.29
  12  -4  -3    2.42    0.26
  12  -4  -3    3.00    0.29
  12  -4  -3    3.17    0.32
 -12   4   3    3.33    0.27
  12   4  -3    3.42    0.31
  12   4  -3    2.99    0.26
 -12   4   3    2.57    0.29
 -12   4   3    2.22    0.27
  12   4  -3    2.71    0.28
  12   4  -3    3.11    0.24
  12   4  -3    2.84    0.29
 -12   4   3    3.23    0.30
  10  -4  -3    0.27    0.14
 -10  -4   3    0.41    0.13
 -10  -4   3    0.33    0.14
  10  -4  -3    0.38    0.10
 -10  -4   3    0.25    0.13
  10  -4  -3    0.58    0.16
  10   4  -3    0.29    0.13
 -10   4   3    0.47    0.12
  10   4  -3    0.51    0.13
 -10   4   3    0.53    0.16
  10   4  -3    0.87    0.17
  10   4  -3    0.60    0.15
 -10   4   3    0.77    0.16
  10   4  -3    0.56    0.12
 -10   4   3    0.67    0.14
   8  -4  -3    0.69    0.15
   8  -4  -3    0.87    0.16
   8  -4  -3    0.59    0.10
  -8  -4   3    0.58    0.13
  -8  -4   3    0.93    0.15
  -8  -4   3    0.72    0.14
  -8   4   3    0.68    0.15
   8   4  -3    0.60    0.14
  -8   4   3    0.94    0.14
   8   4  -3    0.59    0.12
   8   4  -3    0.54    0.11
   8   4  -3    0.56    0.13
   8   4  -3    0.64    0.14
  -6  -4   3    6.79    0.30
   6  -4  -3    6.33    0.29
   6  -4  -3    6.82    0.26
  -6  -4   3    7.15    0.30
  -6  -4   3    6.76    0.28
   6  -4  -3    6.85    0.31
  -6   4   3    6.68    0.29
   6   4  -3    6.53    0.31
  -6   4   3    6.70    0.29
   6   4  -3    6.89    0.31
  -6   4   3    6.50    0.29
   6   4  -3    7.14    0.24
   6   4  -3    6.62    0.29
  -6   4   3    6.76    0.29
  -6   4   3    6.84    0.23
   6   4  -3    7.03    0.28
  -4  -4   3   14.59    0.45
   4  -4  -3   14.38    0.43
   4  -4  -3   14.94    0.47
  -4  -4   3   15.10    0.43
  -4  -4   3   14.43    0.46
   4  -4  -3   14.44    0.45
   4   4  -3   15.10    0.46
   4   4  -3   14.43    0.45
  -4   4   3   14.71    0.45
  -4   4   3   15.32    0.46
   4   4  -3   14.30    0.44
   4   4  -3   15.08    0.39
   4   4  -3   14.65    0.46
   4   4  -3   15.06    0.46
  -4   4   3   14.95    0.43
  -4   4   3   14.27    0.45
   2  -4  -3   17.71    0.47
  -2  -4   3   17.18    0.45
  -2  -4   3   16.75    0.50
  -2  -4   3   16.86    0.49
   2  -4  -3   16.73    0.50
  -2  -4   3   16.71    0.47
   2  -4  -3   16.59    0.49
   2   4  -3   17.67    0.49
  -2   4   3   17.13    0.45
   2   4  -3   17.17    0.50
   2   4  -3   16.68    0.49
   2   4  -3   17.40    0.47
   2   4  -3   16.47    0.49
  -2   4   3   16.72    0.48
  -2   4   3   16.94    0.46
  -2   4   3   17.21    0.49
   2   4  -3   17.51    0.50
   2   4  -3   17.23    0.45
   2   4  -3   16.95    0.44
  -2   4   3   16.96    0.50
   0  -4  -3   22.84    0.63
   0  -4  -3   23.22    0.63
   0  -4   3   23.14    0.61
   0  -4  -3   23.72    0.58
   0  -4   3   23.26    0.63
   0  -4  -3   22.46    0.63
   0   4  -3   22.95    0.63
   0   4   3   23.94    0.63
   0   4   3   23.12    0.62
   0   4  -3   22.84    0.62
   0   4  -3   23.78    0.62
   0   4  -3   23.08    0.61
   0   4  -3   22.70    0.60
   0   4   3   22.85    0.64
   0   4  -3   23.28    0.62
   0   4  -3   22.96    0.62
   0   4   3   23.59    0.62
   0   4  -3   22.25    0.62
   0   4   3   22.82    0.62
   0   4  -3   23.24    0.61
  -2  -4  -3    2.23    0.15
   2  -4   3    2.14    0.15
   2  -4   3    2.09    0.16
  -2  -4  -3    1.95    0.18
   2  -4   3    1.95    0.14
   2  -4   3    2.23    0.14
   2   4   3    2.30    0.17
   2   4   3    2.17    0.15
  -2   4  -3    2.08    0.13
   2   4   3    2.54    0.19
  -2   4  -3    2.16    0.17
  -2   4  -3    2.35    0.16
  -2   4  -3    2.34    0.17
   2   4   3    2.27    0.18
  -2   4  -3    2.15    0.15
  -2   4  -3    2.36    0.15
   2   4   3    2.29    0.15
  -2   4  -3    1.79    0.14
  -4  -4  -3    3.11    0.19
   4  -4   3    2.71    0.19
  -4  -4  -3    3.12    0.16
  -4  -4  -3    3.13    0.20
  -4  -4  -3    3.17    0.22
   4  -4   3    2.88    0.17
   4  -4   3    2.88    0.19
   4  -4   3    2.75    0.20
  -4   4  -3    3.11    0.18
  -4   4  -3    3.53    0.22
   4   4   3    3.16    0.18
  -4   4  -3    2.99    0.19
   4   4   3    3.11    0.21
  -4   4  -3    2.98    0.21
   4   4   3    3.45    0.21
   4   4   3    2.97    0.18
   4   4   3    3.08    0.23
  -4   4  -3    3.19    0.22
  -6  -4  -3    9.98    0.35
  -6  -4  -3    9.79    0.34
  -6  -4  -3    9.89    0.40
   6  -4   3    9.90    0.38
   6  -4   3    9.83    0.40
  -6  -4  -3    9.98    0.39
   6  -4   3    9.49    0.34
   6  -4   3    9.56    0.35
   6   4   3   10.14    0.35
  -6   4  -3    9.27    0.39
   6   4   3    9.55    0.38
  -6   4  -3   10.12    0.39
   6   4   3   10.46    0.41
   6   4   3    9.87    0.36
  -6   4  -3    9.81    0.34
  -6   4  -3    9.36    0.40
  -6   4  -3    9.78    0.41
   6   4   3    9.61    0.41
   8  -4   3    1.90    0.19
   8  -4   3    2.06    0.19
  -8  -4  -3    1.56    0.20
   8  -4   3    1.47    0.20
  -8  -4  -3    1.87    0.18
  -8  -4  -3    2.04    0.23
  -8  -4  -3    1.91    0.21
   8  -4   3    1.70    0.21
  -8   4  -3    1.90    0.22
   8   4   3    2.06    0.24
  -8   4  -3    2.00    0.24
  -8   4  -3    2.40    0.19
   8   4   3    2.12    0.20
   8   4   3    2.35    0.24
   8   4   3    1.71    0.21
   8   4   3    2.16    0.20
  -8   4  -3    1.67    0.21
  10  -4   3    1.14    0.22
 -10  -4  -3    1.21    0.21
 -10  -4  -3    0.96    0.19
 -10  -4  -3    1.12    0.22
  10   4   3    1.26    0.22
  10   4   3    1.06    0.22
  10   4   3    1.12    0.19
 -10   4  -3    1.00    0.22
 -10   4  -3    1.14    0.22
 -10   4  -3    1.34    0.22
  12  -4   3    0.26    0.17
  12  -4   3    0.32    0.20
 -12  -4  -3   -0.01    0.17
 -12  -4  -3    0.29    0.19
  12  -4   3    0.24    0.20
 -12   4  -3    0.24    0.18
 -12   4  -3    0.43    0.21
  12   4   3    0.10    0.19
  12   4   3    0.11    0.20
 -12   4  -3    0.32    0.19
  14  -4   3    0.44    0.23
 -14  -4  -3    1.06    0.27
  14  -4   3    1.10    0.30
 -14  -4  -3    1.28    0.29
  14  -4   3    0.64    0.29
 -14  -4  -3    0.34    0.28
 -14   4  -3    0.75    0.27
  14   4   3    0.47    0.27
  14   4   3    1.26    0.32
 -14   4  -3    0.55    0.23
  14   4   3    0.82    0.28
 -14   4  -3    1.00    0.31
 -16  -4  -3    0.49    0.31
  16  -4   3    0.69    0.29
  16  -4   3    0.36    0.32
  16  -4   3    0.42    0.31
 -16   4  -3    1.12    0.32
 -16   4  -3    1.22    0.32
  16   4   3    0.69    0.30
  16   4   3    0.37    0.30
  19  -5  -3    0.31    0.33
 -19  -5   3    0.05    0.45
 -19  -5   3    0.50    0.33
 -19   5   3    0.49    0.33
  19   5  -3    0.49    0.36
 -19   5   3    0.06    0.28
 -17  -5   3    0.73    0.29
 -17  -5   3    0.72    0.29
  17  -5  -3    1.14    0.35
  17  -5  -3    0.72    0.29
 -17   5   3    0.57    0.26
  17   5  -3    0.95    0.33
  17   5  -3    0.59    0.28
 -15  -5   3    0.28    0.19
  15  -5  -3    0.02    0.22
  15  -5  -3    0.41    0.23
 -15  -5   3    0.20    0.25
  15  -5  -3    0.22    0.19
 -15   5   3    0.38    0.21
 -15   5   3    0.39    0.25
 -15   5   3    0.07    0.20
  15   5  -3    0.28    0.23
 -15   5   3    0.63    0.23
  15   5  -3    0.01    0.21
  15   5  -3    0.30    0.22
 -13  -5   3    3.96    0.35
 -13  -5   3    4.14    0.38
  13  -5  -3    3.67    0.37
  13  -5  -3    3.84    0.37
  13  -5  -3    3.52    0.34
 -13  -5   3    3.62    0.33
 -13   5   3    3.66    0.35
  13   5  -3    3.41    0.34
 -13   5   3    3.78    0.37
 -13   5   3    3.70    0.31
  13   5  -3    3.94    0.37
  13   5  -3    3.78    0.38
 -13   5   3    3.10    0.33
  11  -5  -3    1.00    0.20
  11  -5  -3    0.87    0.20
 -11  -5   3    0.67    0.18
 -11  -5   3    0.99    0.17
  11  -5  -3    0.94    0.20
 -11  -5   3    0.75    0.18
 -11   5   3    1.05    0.19
  11   5  -3    0.92    0.17
  11   5  -3    0.57    0.17
  11   5  -3    1.00    0.17
 -11   5   3    0.80    0.17
  11   5  -3    1.13    0.20
 -11   5   3    0.71    0.16
  11   5  -3    1.15    0.22
 -11   5   3    0.73    0.18
   9  -5  -3    2.98    0.28
  -9  -5   3    3.07    0.25
   9  -5  -3    2.33    0.25
  -9  -5   3    3.15    0.24
  -9  -5   3    2.88    0.22
   9  -5  -3    2.93    0.18
  -9   5   3    2.65    0.19
   9   5  -3    2.87    0.25
  -9   5   3    2.89    0.25
   9   5  -3    2.80    0.21
   9   5  -3    3.25    0.27
   9   5  -3    2.81    0.23
  -9   5   3    3.07    0.25
   7  -5  -3   17.00    0.50
  -7  -5   3   16.36    0.55
   7  -5  -3   16.66    0.56
  -7  -5   3   16.38    0.51
  -7  -5   3   17.76    0.56
   7  -5  -3   15.74    0.55
  -7   5   3   16.54    0.46
   7   5  -3   15.92    0.55
   7   5  -3   16.05    0.55
  -7   5   3   16.94    0.55
   7   5  -3   16.57    0.48
   7   5  -3   16.84    0.54
   7   5  -3   16.20    0.52
  -7   5   3   16.35    0.55
  -7   5   3   16.17    0.54
   5  -5  -3  110.04    2.66
   5  -5  -3  111.41    2.71
  -5  -5   3  110.91    2.70
  -5  -5   3  113.05    2.65
  -5  -5   3  113.58    2.69
   5  -5  -3  110.54    2.70
   5   5  -3  110.15    2.71
   5   5  -3  112.69    2.68
  -5   5   3  112.78    2.67
   5   5  -3  112.82    2.68
  -5   5   3  110.12    2.70
  -5   5   3  111.97    2.69
   5   5  -3  109.19    2.70
   5   5  -3  112.63    2.69
   5   5  -3  113.43    2.62
  -5   5   3  112.10    2.70
  -3  -5   3   31.10    0.84
  -3  -5   3   30.69    0.79
   3  -5  -3   30.96    0.85
  -3  -5   3   31.65    0.83
   3  -5  -3   30.40    0.82
   3  -5  -3   32.01    0.79
   3   5  -3   30.06    0.81
  -3   5   3   31.71    0.78
  -3   5   3   30.03    0.82
  -3   5   3   31.43    0.84
   3   5  -3   30.98    0.84
   3   5  -3   30.96    0.77
   3   5  -3   30.41    0.83
  -3   5   3   31.50    0.79
  -3   5   3   30.38    0.82
   3   5  -3   30.24    0.84
   3   5  -3   30.69    0.83
  -1  -5   3    4.98    0.22
  -1  -5   3    5.22    0.21
   1  -5  -3    4.90    0.23
  -1  -5   3    5.41    0.24
   1  -5  -3    5.38    0.22
   1  -5  -3    4.52    0.23
  -1   5   3    5.35    0.24
   1   5  -3    5.15    0.24
   1   5  -3    4.63    0.20
   1   5  -3    5.11    0.23
  -1   5   3    5.27    0.23
  -1   5   3    5.08    0.23
   1   5  -3    4.92    0.21
   1   5  -3    4.96    0.23
   1   5  -3    5.47    0.20
  -1   5   3    5.34    0.23
   1   5  -3    5.07    0.23
  -1   5   3    4.81    0.22
   1   5  -3    5.08    0.21
  -1  -5  -3    0.25    0.07
  -1  -5  -3    0.27    0.09
  -1  -5  -3    0.15    0.09
   1  -5   3    0.31    0.09
  -1   5  -3    0.49    0.10
  -1   5  -3    0.57    0.11
   1   5   3    0.33    0.11
   1   5   3    0.52    0.11
  -1   5  -3    0.57    0.11
   1   5   3    0.26    0.09
  -1   5  -3    0.36    0.09
   1   5   3    0.47    0.10
  -1   5  -3    0.27    0.09
   1   5   3    0.36    0.10
  -1   5  -3    0.34    0.10
  -1   5  -3    0.41    0.09
  -1   5  -3    0.20    0.08
  -1   5  -3    0.33    0.09
   3  -5   3   11.95    0.39
  -3  -5  -3   12.62    0.40
   3  -5   3   12.41    0.39
  -3  -5  -3   12.05    0.41
   3  -5   3   11.89    0.40
   3  -5   3   11.77    0.42
  -3  -5  -3   11.88    0.43
   3   5   3   11.81    0.39
  -3   5  -3   11.44    0.41
  -3   5  -3   12.33    0.40
  -3   5  -3   11.99    0.38
  -3   5  -3   12.44    0.37
  -3   5  -3   11.52    0.38
   3   5   3   12.26    0.43
  -3   5  -3   12.82    0.43
   3   5   3   11.87    0.41
  -3   5  -3   11.79    0.40
   3   5   3   12.79    0.38
  -3   5  -3   11.36    0.42
  -3   5  -3   11.74    0.40
  -5  -5  -3    5.78    0.29
   5  -5   3    6.01    0.26
  -5  -5  -3    5.59    0.26
   5  -5   3    5.92    0.27
   5  -5   3    5.59    0.25
   5  -5   3    5.14    0.28
  -5  -5  -3    5.80    0.28
  -5  -5  -3    5.62    0.23
   5   5   3    5.21    0.28
  -5   5  -3    5.27    0.29
  -5   5  -3    5.26    0.27
   5   5   3    5.09    0.29
   5   5   3    5.37    0.31
  -5   5  -3    5.67    0.29
  -5   5  -3    5.27    0.29
   5   5   3    5.45    0.25
   7  -5   3    7.88    0.32
  -7  -5  -3    7.66    0.37
  -7  -5  -3    8.40    0.32
   7  -5   3    7.79    0.38
  -7  -5  -3    8.26    0.33
   7  -5   3    7.78    0.36
   7  -5   3    8.36    0.33
   7   5   3    8.49    0.34
   7   5   3    7.83    0.37
  -7   5  -3    7.59    0.37
  -7   5  -3    7.99    0.31
   7   5   3    7.55    0.40
  -7   5  -3    9.00    0.37
   7   5   3    8.09    0.33
   7   5   3    8.22    0.38
  -7   5  -3    7.13    0.37
  -7   5  -3    8.49    0.39
  -9  -5  -3    1.19    0.21
  -9  -5  -3    1.01    0.21
   9  -5   3    0.80    0.18
   9  -5   3    1.38    0.22
   9  -5   3    1.52    0.30
   9  -5   3    1.20    0.18
  -9  -5  -3    1.35    0.18
   9   5   3    1.44    0.20
  -9   5  -3    1.23    0.20
   9   5   3    1.50    0.20
   9   5   3    1.04    0.19
  -9   5  -3    1.26    0.21
  -9   5  -3    1.20    0.20
   9   5   3    1.17    0.22
   9   5   3    1.29    0.23
  11  -5   3    0.31    0.19
 -11  -5  -3    0.63    0.19
 -11  -5  -3    0.22    0.20
  11  -5   3    0.17    0.19
 -11  -5  -3    0.48    0.20
 -11   5  -3    0.35    0.18
 -11   5  -3    0.59    0.20
  11   5   3    0.75    0.21
  11   5   3    0.48    0.21
 -11   5  -3    0.97    0.23
  11   5   3   -0.03    0.18
 -13  -5  -3    0.22    0.26
 -13  -5  -3    0.10    0.20
  13  -5   3    0.27    0.20
  13  -5   3    0.56    0.24
 -13  -5  -3    0.58    0.28
  13   5   3    0.39    0.24
 -13   5  -3    0.37    0.22
 -13   5  -3    0.55    0.25
 -13   5  -3    0.56    0.23
  13   5   3    0.40    0.26
  15  -5   3    0.53    0.33
  15  -5   3    0.48    0.31
 -15  -5  -3    0.77    0.29
  15  -5   3    0.43    0.26
  15   5   3    0.55    0.28
 -15   5  -3    0.94    0.29
 -15   5  -3    0.53    0.31
 -15   5  -3    0.84    0.31
  15   5   3    0.61    0.30
  15   5   3    0.13    0.31
 -18  -6   3    0.03    0.28
  18  -6  -3   -0.13    0.27
  18   6  -3    0.33    0.32
 -18   6   3    0.33    0.30
  16  -6  -3    0.10    0.25
 -16  -6   3    0.04    0.22
  16  -6  -3    0.69    0.26
  16  -6  -3    0.74    0.31
  16   6  -3    0.01    0.24
  16   6  -3    0.39    0.26
  16   6  -3    0.29    0.25
 -16   6   3   -0.13    0.20
 -16   6   3    0.41    0.25
 -16   6   3    0.52    0.27
  14  -6  -3    1.21    0.25
 -14  -6   3    1.15    0.25
 -14  -6   3    1.51    0.30
  14  -6  -3    1.36    0.30
  14  -6  -3    1.02    0.25
  14   6  -3    0.83    0.25
 -14   6   3    1.50    0.26
  14   6  -3    1.59    0.28
 -14   6   3    1.18    0.25
 -14   6   3    1.56    0.27
  14   6  -3    1.45    0.28
 -12  -6   3   13.50    0.53
  12  -6  -3   13.22    0.58
  12  -6  -3   12.51    0.58
 -12  -6   3   13.18    0.57
  12  -6  -3   14.07    0.59
 -12  -6   3   13.16    0.57
 -12   6   3   13.65    0.58
  12   6  -3   13.51    0.58
 -12   6   3   12.90    0.57
  12   6  -3   14.03    0.52
 -12   6   3   12.81    0.57
  12   6  -3   13.59    0.53
  12   6  -3   13.93    0.58
  12   6  -3   13.86    0.58
 -12   6   3   13.47    0.58
  10  -6  -3    0.45    0.17
 -10  -6   3    0.65    0.16
  10  -6  -3    0.77    0.17
 -10  -6   3    0.38    0.16
 -10  -6   3    0.66    0.15
  10  -6  -3    0.85    0.13
  10   6  -3    0.62    0.17
 -10   6   3    0.66    0.16
  10   6  -3    0.53    0.16
  10   6  -3    0.99    0.20
 -10   6   3    0.94    0.19
 -10   6   3    0.63    0.17
  10   6  -3    0.94    0.17
  -8  -6   3    6.14    0.33
  -8  -6   3    6.99    0.34
   8  -6  -3    6.26    0.35
   8  -6  -3    6.42    0.28
  -8  -6   3    6.96    0.30
   8  -6  -3    6.77    0.34
  -8   6   3    6.83    0.32
   8   6  -3    6.78    0.31
  -8   6   3    6.09    0.33
  -8   6   3    7.40    0.35
  -8   6   3    6.63    0.25
   8   6  -3    6.62    0.35
   8   6  -3    5.92    0.33
   8   6  -3    6.16    0.33
   6  -6  -3   39.11    1.10
  -6  -6   3   38.91    1.09
   6  -6  -3   40.97    1.04
  -6  -6   3   40.84    1.03
   6  -6  -3   39.78    1.09
  -6  -6   3   40.50    1.08
  -6   6   3   39.87    1.06
   6   6  -3   39.95    1.01
   6   6  -3   39.00    1.09
  -6   6   3   39.75    1.08
   6   6  -3   41.58    1.07
   6   6  -3   38.92    1.07
  -6   6   3   39.94    1.08
   6   6  -3   38.83    1.09
  -6   6   3   38.73    1.08
  -4  -6   3   31.26    0.83
   4  -6  -3   29.36    0.76
  -4  -6   3   30.30    0.78
   4  -6  -3   28.95    0.84
   4  -6  -3   29.75    0.82
  -4  -6   3   30.66    0.84
   4   6  -3   29.33    0.77
   4   6  -3   30.09    0.83
   4   6  -3   30.20    0.83
  -4   6   3   28.60    0.82
  -4   6   3   28.90    0.83
  -4   6   3   29.59    0.75
   4   6  -3   30.94    0.85
   4   6  -3   28.57    0.81
  -4   6   3   29.79    0.78
  -4   6   3   29.86    0.83
   4   6  -3   29.52    0.84
   2  -6  -3    3.29    0.18
  -2  -6   3    3.13    0.15
   2  -6  -3    2.98    0.21
  -2  -6   3    3.16    0.20
  -2  -6   3    2.93    0.16
  -2  -6   3    3.12    0.19
   2  -6  -3    3.04    0.20
   2   6  -3    3.33    0.22
   2   6  -3    3.10    0.16
  -2   6   3    2.71    0.18
   2   6  -3    3.02    0.19
   2   6  -3    2.98    0.20
  -2   6   3    3.09    0.19
  -2   6   3    3.17    0.19
   2   6  -3    2.86    0.20
   2   6  -3    3.36    0.22
  -2   6   3    3.16    0.20
   2   6  -3    3.32    0.17
  -2   6   3    3.03    0.20
   0  -6   3    0.80    0.13
   0  -6  -3    0.90    0.13
   0  -6  -3    0.82    0.14
   0  -6  -3    1.25    0.15
   0  -6  -3    1.01    0.09
   0  -6   3    0.85    0.12
   0   6   3    0.82    0.14
   0   6  -3    1.01    0.14
   0   6  -3    1.09    0.13
   0   6   3    1.04    0.14
   0   6   3    1.05    0.12
   0   6   3    1.32    0.14
   0   6  -3    0.82    0.13
   0   6  -3    0.81    0.12
   0   6  -3    0.95    0.12
   0   6   3    1.01    0.14
   0   6  -3    0.98    0.14
   0   6  -3    0.86    0.12
   0   6  -3    0.91    0.12
   0   6  -3    0.90    0.13
  -2  -6  -3    4.49    0.24
   2  -6   3    4.00    0.22
  -2  -6  -3    3.99    0.25
  -2  -6  -3    3.85    0.20
   2  -6   3    4.14    0.21
   2  -6   3    4.06    0.22
  -2   6  -3    3.98    0.23
  -2   6  -3    4.07    0.23
  -2   6  -3    3.63    0.21
   2   6   3    4.10    0.20
  -2   6  -3    4.07    0.21
  -2   6  -3    3.82    0.22
  -2   6  -3    4.28    0.23
   2   6   3    4.14    0.25
   2   6   3    4.18    0.25
  -2   6  -3    4.39    0.21
  -2   6  -3    4.07    0.21
   2   6   3    4.05    0.23
  -2   6  -3    4.23    0.22
   2   6   3    4.21    0.23
  -4  -6  -3    4.50    0.24
   4  -6   3    4.38    0.21
   4  -6   3    4.65    0.24
  -4  -6  -3    4.61    0.25
   4  -6   3    4.54    0.24
   4  -6   3    4.13    0.22
   4  -6   3    4.44    0.26
  -4  -6  -3    3.94    0.26
   4   6   3    5.09    0.28
  -4   6  -3    4.47    0.25
   4   6   3    4.80    0.22
  -4   6  -3    4.71    0.26
  -4   6  -3    4.23    0.26
   4   6   3    4.97    0.27
  -4   6  -3    4.43    0.24
  -4   6  -3    4.57    0.21
   4   6   3    4.11    0.24
   4   6   3    5.04    0.29
  -4   6  -3    4.37    0.26
  -4   6  -3    4.25    0.23
   6  -6   3    1.06    0.17
  -6  -6  -3    0.85    0.12
   6  -6   3    1.18    0.17
  -6  -6  -3    1.05    0.19
   6  -6   3    1.05    0.14
  -6  -6  -3    0.96    0.16
  -6  -6  -3    1.12    0.16
   6  -6   3    1.02    0.15
  -6   6  -3    1.18    0.17
   6   6   3    1.04    0.18
   6   6   3    1.08    0.13
  -6   6  -3    0.90    0.17
  -6   6  -3    1.01    0.17
   6   6   3    1.11    0.16
   6   6   3    1.18    0.18
   6   6   3    0.88    0.18
  -6   6  -3    1.28    0.14
  -6   6  -3    1.14    0.18
  -8  -6  -3    0.63    0.18
   8  -6   3    0.30    0.14
  -8  -6  -3    0.57    0.15
  -8  -6  -3    0.61    0.14
   8  -6   3    0.36    0.15
  -8  -6  -3    0.48    0.16
   8  -6   3    0.60    0.15
  -8   6  -3    0.79    0.19
   8   6   3    0.50    0.18
  -8   6  -3    0.50    0.17
  -8   6  -3    0.38    0.15
   8   6   3    0.75    0.16
   8   6   3    0.60    0.18
   8   6   3    0.37    0.17
  -8   6  -3    0.29    0.14
 -10  -6  -3    3.10    0.33
  10  -6   3    2.23    0.29
  10  -6   3    2.70    0.32
 -10  -6  -3    2.77    0.29
  10   6   3    3.02    0.35
  10   6   3    1.98    0.27
  10   6   3    2.42    0.30
 -10   6  -3    2.47    0.28
 -10   6  -3    2.68    0.32
 -10   6  -3    2.27    0.27
 -12  -6  -3    2.64    0.34
  12  -6   3    2.86    0.35
  12  -6   3    1.66    0.28
 -12  -6  -3    3.04    0.36
  12   6   3    3.14    0.38
  12   6   3    2.56    0.33
 -12   6  -3    2.11    0.31
  12   6   3    2.43    0.33
 -12   6  -3    2.46    0.32
 -12   6  -3    2.83    0.36
 -14  -6  -3    0.18    0.25
  14  -6   3    0.42    0.23
  14  -6   3    0.00    0.26
  14  -6   3    0.95    0.30
 -14  -6  -3   -0.07    0.25
 -14   6  -3    0.22    0.27
  14   6   3    0.35    0.25
  14   6   3   -0.08    0.26
  14   6   3    0.39    0.29
  16  -6   3    0.42    0.29
  16  -6   3    0.55    0.34
  16  -6   3    0.64    0.35
 -16  -6  -3    0.58    0.30
 -16   6  -3    0.81    0.38
  16   6   3    0.83    0.33
  16   6   3    0.51    0.40
  16   6   3    0.62    0.33
 -16   6  -3    0.57    0.36
 -17  -7   3   -0.25    0.24
  17  -7  -3   -0.01    0.26
  17  -7  -3    0.05    0.26
  17   7  -3    0.35    0.29
 -17   7   3   -0.29    0.24
 -17   7   3    0.14    0.27
  17   7  -3    0.15    0.29
  17   7  -3    0.09    0.30
  15  -7  -3    0.24    0.21
 -15  -7   3    0.14    0.23
 -15  -7   3    0.06    0.25
  15  -7  -3   -0.07    0.19
  15  -7  -3   -0.10    0.25
 -15   7   3    0.04    0.21
 -15   7   3    0.27    0.22
  15   7  -3    0.01    0.22
  15   7  -3    0.29    0.25
 -15   7   3    0.16    0.22
  15   7  -3   -0.26    0.21
  13  -7  -3    0.31    0.19
 -13  -7   3    0.30    0.20
  13  -7  -3    0.13    0.21
  13  -7  -3    0.18    0.17
 -13  -7   3    0.45    0.35
 -13  -7   3    0.23    0.17
  13   7  -3    0.27    0.17
 -13   7   3    0.24    0.18
  13   7  -3    0.05    0.22
  13   7  -3    0.34    0.22
 -13   7   3    0.13    0.19
 -13   7   3    0.49    0.21
  13   7  -3    0.43    0.21
  11  -7  -3    6.46    0.39
 -11  -7   3    6.16    0.39
 -11  -7   3    5.75    0.33
  11  -7  -3    4.96    0.37
  11  -7  -3    6.13    0.41
 -11  -7   3    4.98    0.38
 -11   7   3    5.34    0.37
  11   7  -3    6.14    0.36
  11   7  -3    6.29    0.35
  11   7  -3    5.67    0.39
 -11   7   3    5.56    0.38
  11   7  -3    6.71    0.40
 -11   7   3    6.01    0.39
  -9  -7   3    5.99    0.30
   9  -7  -3    6.12    0.29
  -9  -7   3    6.45    0.36
   9  -7  -3    6.40    0.38
  -9  -7   3    6.16    0.36
   9  -7  -3    5.86    0.35
   9   7  -3    7.13    0.34
   9   7  -3    6.61    0.36
  -9   7   3    6.38    0.36
   9   7  -3    5.40    0.35
  -9   7   3    6.77    0.36
   9   7  -3    6.40    0.31
  -9   7   3    6.23    0.36
   9   7  -3    6.62    0.37
  -7  -7   3    8.46    0.40
   7  -7  -3    9.35    0.35
   7  -7  -3    8.67    0.40
   7  -7  -3    9.60    0.42
  -7  -7   3    9.28    0.34
  -7   7   3    9.81    0.38
  -7   7   3    9.36    0.40
  -7   7   3    9.36    0.40
   7   7  -3    8.93    0.34
  -7   7   3    8.36    0.38
   7   7  -3    9.37    0.42
   7   7  -3    9.24    0.38
   7   7  -3    9.29    0.41
   7   7  -3    9.19    0.39
  -5  -7   3   11.72    0.45
   5  -7  -3   11.22    0.43
   5  -7  -3   11.43    0.45
  -5  -7   3   12.39    0.38
   5  -7  -3   11.79    0.42
   5  -7  -3   11.74    0.35
   5   7  -3   11.55    0.45
   5   7  -3   11.37    0.38
   5   7  -3   11.37    0.43
   5   7  -3   11.64    0.46
  -5   7   3   11.87    0.43
   5   7  -3   10.98    0.43
  -5   7   3   11.33    0.44
  -5   7   3   12.10    0.40
  -5   7   3   11.34    0.43
  -3  -7   3    5.47    0.28
   3  -7  -3    6.01    0.24
   3  -7  -3    6.38    0.29
  -3  -7   3    5.66    0.23
   3  -7  -3    5.96    0.30
  -3  -7   3    6.37    0.27
   3   7  -3    5.62    0.28
  -3   7   3    5.68    0.27
   3   7  -3    5.70    0.30
  -3   7   3    5.61    0.27
  -3   7   3    5.49    0.24
   3   7  -3    5.61    0.30
   3   7  -3    5.68    0.24
  -3   7   3    5.87    0.23
   3   7  -3    5.60    0.28
  -3   7   3    5.37    0.28
  -3   7   3    5.75    0.28
   3   7  -3    6.18    0.27
   1  -7  -3    3.16    0.22
   1  -7  -3    2.93    0.21
  -1  -7   3    2.98    0.21
  -1  -7   3    3.10    0.19
  -1  -7   3    2.86    0.18
   1  -7  -3    3.15    0.20
  -1   7   3    3.16    0.22
   1   7  -3    2.97    0.18
   1   7  -3    3.00    0.21
   1   7  -3    2.77    0.20
   1   7  -3    2.96    0.20
   1   7  -3    3.04    0.19
  -1   7   3    2.74    0.20
  -1   7   3    2.89    0.19
   1   7  -3    2.95    0.21
  -1   7   3    2.99    0.21
  -1   7   3    2.98    0.20
   1   7  -3    2.96    0.22
   1   7  -3    2.89    0.18
   1   7  -3    3.02    0.20
  -1  -7  -3    1.86    0.19
  -1  -7  -3    1.38    0.16
  -1  -7  -3    1.62    0.14
   1  -7   3    1.76    0.16
   1  -7   3    1.71    0.17
  -1   7  -3    1.57    0.16
  -1   7  -3    1.63    0.17
  -1   7  -3    1.73    0.18
  -1   7  -3    1.51    0.16
  -1   7  -3    1.48    0.16
  -1   7  -3    1.43    0.16
   1   7   3    1.49    0.17
   1   7   3    1.48    0.14
  -1   7  -3    1.68    0.17
  -1   7  -3    1.68    0.17
  -1   7  -3    1.54    0.16
   1   7   3    1.55    0.17
   1   7   3    1.77    0.18
  -3  -7  -3    2.27    0.18
   3  -7   3    1.88    0.17
   3  -7   3    1.46    0.15
  -3  -7  -3    1.92    0.19
  -3  -7  -3    1.88    0.20
   3  -7   3    1.82    0.19
  -3   7  -3    1.58    0.16
  -3   7  -3    2.28    0.21
  -3   7  -3    1.96    0.18
  -3   7  -3    1.95    0.19
  -3   7  -3    2.14    0.20
   3   7   3    1.90    0.16
  -3   7  -3    1.81    0.17
   3   7   3    1.72    0.19
  -3   7  -3    1.41    0.17
   3   7   3    1.28    0.18
   3   7   3    1.76    0.21
   3   7   3    2.19    0.20
  -3   7  -3    2.08    0.19
  -3   7  -3    1.95    0.17
  -5  -7  -3    2.50    0.21
  -5  -7  -3    2.68    0.25
   5  -7   3    2.22    0.22
   5  -7   3    2.30    0.18
   5  -7   3    2.22    0.21
   5  -7   3    2.28    0.18
  -5  -7  -3    2.79    0.24
  -5   7  -3    2.37    0.24
   5   7   3    2.09    0.23
  -5   7  -3    2.30    0.18
  -5   7  -3    2.19    0.23
   5   7   3    2.81    0.19
  -5   7  -3    2.41    0.24
   5   7   3    2.37    0.23
  -5   7  -3    2.10    0.20
  -5   7  -3    1.83    0.20
   5   7   3    2.95    0.24
   5   7   3    2.23    0.24
  -5   7  -3    2.36    0.19
   7  -7   3    2.43    0.25
  -7  -7  -3    2.84    0.28
  -7  -7  -3    3.20    0.28
  -7  -7  -3    3.02    0.26
   7  -7   3    2.93    0.27
   7  -7   3    2.82    0.26
  -7   7  -3    2.42    0.27
  -7   7  -3    2.41    0.25
   7   7   3    3.69    0.30
  -7   7  -3    3.07    0.25
   7   7   3    3.18    0.27
  -7   7  -3    2.46    0.26
   7   7   3    3.33    0.30
   7   7   3    2.51    0.29
  -9  -7  -3    0.10    0.17
   9  -7   3    0.32    0.16
   9  -7   3    0.03    0.15
  -9  -7  -3   -0.15    0.15
  -9  -7  -3    0.00    0.17
   9  -7   3    0.26    0.16
   9   7   3    0.19    0.17
  -9   7  -3    0.03    0.16
  -9   7  -3   -0.01    0.13
   9   7   3    0.07    0.19
  -9   7  -3    0.22    0.16
   9   7   3    0.13    0.17
   9   7   3    0.05    0.16
  -9   7  -3   -0.04    0.15
  11  -7   3    0.42    0.19
  11  -7   3    0.49    0.21
 -11  -7  -3    0.17    0.22
 -11  -7  -3    0.73    0.23
 -11   7  -3    0.09    0.19
  11   7   3    0.61    0.26
 -11   7  -3    0.30    0.20
  11   7   3    0.30    0.22
 -11   7  -3    0.82    0.22
  11   7   3   -0.08    0.19
  13  -7   3    0.92    0.26
  13  -7   3    1.82    0.33
 -13  -7  -3    2.32    0.36
 -13  -7  -3    1.40    0.30
  13   7   3    1.71    0.32
 -13   7  -3    1.32    0.30
  13   7   3    1.87    0.37
  13   7   3    0.90    0.30
 -13   7  -3    0.98    0.26
  15  -7   3   -0.38    0.30
 -15  -7  -3    0.79    0.33
  15  -7   3    0.25    0.24
 -15  -7  -3    0.46    0.33
 -15   7  -3    0.13    0.32
  15   7   3    0.15    0.28
 -15   7  -3    0.12    0.27
  15   7   3   -0.10    0.30
 -15   7  -3    0.22    0.30
  15   7   3    0.26    0.34
  18  -8  -3   -0.26    0.28
 -18  -8   3    0.03    0.33
  18  -8  -3   -0.20    0.30
  18   8  -3    0.04    0.33
 -18   8   3    0.16    0.33
 -18   8   3    0.16    0.29
  16  -8  -3   -0.17    0.29
  16  -8  -3    0.33    0.24
  16  -8  -3   -0.08    0.24
  16   8  -3    0.19    0.30
  16   8  -3    0.03    0.27
  16   8  -3    0.04    0.28
 -16   8   3   -0.03    0.24
 -16   8   3    0.48    0.26
 -16   8   3    0.34    0.26
  14  -8  -3    0.52    0.24
  14  -8  -3    0.78    0.25
 -14  -8   3    0.85    0.29
  14  -8  -3    0.48    0.28
 -14  -8   3    0.35    0.23
  14   8  -3    0.39    0.26
 -14   8   3    0.83    0.26
  14   8  -3    0.64    0.26
 -14   8   3    0.53    0.25
  14   8  -3    0.94    0.27
 -12  -8   3    1.01    0.23
 -12  -8   3    1.25    0.26
  12  -8  -3    1.03    0.24
  12  -8  -3    1.22    0.27
  12  -8  -3    0.94    0.23
 -12  -8   3    0.78    0.22
  12   8  -3    1.36    0.27
 -12   8   3    0.78    0.23
 -12   8   3    0.87    0.23
 -12   8   3    1.31    0.24
  12   8  -3    0.90    0.24
  12   8  -3    1.11    0.25
  12   8  -3    1.11    0.22
 -10  -8   3    6.98    0.41
 -10  -8   3    7.77    0.35
 -10  -8   3    7.97    0.41
  10  -8  -3    7.84    0.45
  10  -8  -3    7.62    0.42
 -10  -8   3    8.21    0.44
  10   8  -3    8.04    0.44
 -10   8   3    6.89    0.42
  10   8  -3    7.02    0.51
  10   8  -3    7.31    0.42
  10   8  -3    7.47    0.39
  10   8  -3    7.63    0.45
 -10   8   3    7.50    0.41
 -10   8   3    6.68    0.42
  -8  -8   3    2.40    0.26
   8  -8  -3    1.60    0.21
   8  -8  -3    2.04    0.20
  -8  -8   3    2.45    0.20
   8  -8  -3    1.76    0.24
  -8  -8   3    2.33    0.24
   8   8  -3    2.31    0.27
  -8   8   3    2.21    0.24
   8   8  -3    1.99    0.19
  -8   8   3    1.87    0.22
  -8   8   3    1.79    0.21
   8   8  -3    1.54    0.20
  -8   8   3    1.69    0.23
   8   8  -3    1.65    0.23
   8   8  -3    1.97    0.23
   6  -8  -3    2.96    0.27
  -6  -8   3    2.78    0.27
   6  -8  -3    2.93    0.22
   6  -8  -3    1.78    0.22
  -6  -8   3    2.34    0.17
  -6  -8   3    2.08    0.22
   6   8  -3    2.29    0.19
  -6   8   3    2.06    0.23
   6   8  -3    2.14    0.22
  -6   8   3    2.37    0.22
   6   8  -3    2.69    0.24
  -6   8   3    2.12    0.19
   6   8  -3    2.54    0.27
  -6   8   3    1.83    0.20
   6   8  -3    1.86    0.22
   4  -8  -3    4.62    0.29
  -4  -8   3    4.49    0.26
   4  -8  -3    4.39    0.26
  -4  -8   3    4.13    0.27
   4  -8  -3    4.89    0.22
  -4  -8   3    4.76    0.21
   4   8  -3    4.33    0.23
   4   8  -3    4.17    0.26
   4   8  -3    4.67    0.29
   4   8  -3    4.89    0.29
  -4   8   3    4.68    0.26
  -4   8   3    4.37    0.26
  -4   8   3    4.65    0.22
   4   8  -3    4.45    0.26
  -4   8   3    4.72    0.27
  -4   8   3    4.73    0.22
  -2  -8   3    4.66    0.21
   2  -8  -3    4.36    0.26
   2  -8  -3    4.55    0.27
   2  -8  -3    4.24    0.23
  -2  -8   3    4.69    0.24
  -2  -8   3    4.89    0.27
   2   8  -3    4.51    0.26
   2   8  -3    3.87    0.26
  -2   8   3    4.58    0.27
   2   8  -3    4.37    0.23
  -2   8   3    4.59    0.26
   2   8  -3    4.40    0.25
  -2   8   3    4.66    0.26
  -2   8   3    4.24    0.24
   2   8  -3    4.32    0.26
  -2   8   3    4.21    0.24
   2   8  -3    4.20    0.25
   0  -8  -3   15.47    0.54
   0  -8  -3   16.63    0.53
   0  -8   3   15.70    0.50
   0  -8  -3   15.94    0.55
   0  -8   3   16.86    0.53
   0  -8  -3   16.13    0.45
   0  -8   3   16.70    0.50
   0   8  -3   15.57    0.53
   0   8  -3   16.00    0.53
   0   8  -3   15.26    0.52
   0   8  -3   16.70    0.52
   0   8   3   15.34    0.53
   0   8  -3   16.63    0.51
   0   8   3   15.21    0.54
   0   8   3   16.01    0.50
   0   8   3   16.63    0.55
   0   8   3   16.68    0.55
   0   8  -3   16.60    0.50
   0   8  -3   15.51    0.50
   0   8  -3   15.26    0.54
   0   8  -3   15.96    0.52
   2  -8   3   25.75    0.79
   2  -8   3   26.98    0.76
  -2  -8  -3   24.89    0.78
  -2  -8  -3   25.64    0.79
  -2  -8  -3   26.57    0.73
  -2   8  -3   27.28    0.77
   2   8   3   25.89    0.78
  -2   8  -3   26.60    0.75
  -2   8  -3   25.83    0.78
   2   8   3   26.62    0.79
  -2   8  -3   25.86    0.74
   2   8   3   26.64    0.79
  -2   8  -3   25.89    0.76
  -2   8  -3   25.95    0.77
  -2   8  -3   26.58    0.75
   2   8   3   26.62    0.81
  -2   8  -3   26.97    0.76
  -2   8  -3   26.84    0.78
  -4  -8  -3    4.61    0.28
   4  -8   3    4.96    0.26
  -4  -8  -3    5.02    0.27
  -4  -8  -3    4.87    0.30
   4  -8   3    4.87    0.26
   4  -8   3    4.89    0.28
   4  -8   3    4.95    0.29
  -4   8  -3    4.86    0.30
   4   8   3    4.37    0.28
  -4   8  -3    5.23    0.30
   4   8   3    4.74    0.24
   4   8   3    4.99    0.30
  -4   8  -3    4.88    0.30
   4   8   3    4.54    0.28
  -4   8  -3    4.67    0.26
  -4   8  -3    5.29    0.28
  -4   8  -3    4.76    0.25
  -4   8  -3    4.44    0.28
   4   8   3    5.30    0.33
  -4   8  -3    4.56    0.25
  -4   8  -3    4.92    0.28
   6  -8   3    3.52    0.27
   6  -8   3    3.07    0.29
  -6  -8  -3    3.34    0.28
  -6  -8  -3    3.37    0.32
  -6  -8  -3    3.62    0.30
   6  -8   3    3.28    0.28
   6  -8   3    2.98    0.22
   6   8   3    3.51    0.27
  -6   8  -3    3.49    0.31
  -6   8  -3    2.98    0.25
  -6   8  -3    2.65    0.27
   6   8   3    2.81    0.29
   6   8   3    3.15    0.29
  -6   8  -3    2.76    0.28
   6   8   3    3.12    0.29
   8  -8   3    0.22    0.15
   8  -8   3    0.23    0.16
   8  -8   3    0.20    0.16
  -8  -8  -3    0.34    0.17
  -8  -8  -3    0.22    0.18
  -8  -8  -3    0.06    0.15
   8   8   3    0.33    0.18
  -8   8  -3    0.25    0.17
   8   8   3    0.22    0.18
  -8   8  -3   -0.23    0.15
  -8   8  -3    0.09    0.16
   8   8   3   -0.06    0.16
  -8   8  -3    0.24    0.15
   8   8   3    0.18    0.19
  10  -8   3    0.07    0.16
 -10  -8  -3    0.28    0.20
  10  -8   3    0.43    0.21
 -10  -8  -3   -0.12    0.20
 -10   8  -3   -0.12    0.15
  10   8   3    0.08    0.17
 -10   8  -3    0.07    0.18
 -10   8  -3   -0.02    0.17
  10   8   3    0.39    0.21
  10   8   3    0.00    0.21
  10   8   3    0.35    0.20
 -10   8  -3   -0.09    0.18
 -12  -8  -3    0.81    0.27
  12  -8   3    0.27    0.20
 -12  -8  -3    0.12    0.25
  12  -8   3    0.41    0.26
  12   8   3    0.69    0.31
 -12   8  -3    0.56    0.26
 -12   8  -3    0.49    0.22
  12   8   3    0.50    0.25
  12   8   3    0.41    0.26
 -12   8  -3    0.29    0.23
 -14  -8  -3    1.60    0.36
 -14  -8  -3    1.07    0.32
  14  -8   3    0.87    0.29
  14   8   3    0.84    0.37
  14   8   3    0.81    0.29
  14   8   3    0.78    0.31
 -14   8  -3    0.88    0.31
 -17  -9   3    0.55    0.37
  17  -9  -3    0.55    0.34
  17  -9  -3    0.32    0.28
  17  -9  -3    0.22    0.45
 -17  -9   3    0.14    0.30
 -17   9   3    0.46    0.27
 -17   9   3    0.04    0.27
  17   9  -3    0.62    0.34
 -17   9   3    0.41    0.29
  17   9  -3    0.02    0.30
 -15  -9   3   -0.23    0.23
  15  -9  -3    0.32    0.23
  15  -9  -3    0.12    0.28
 -15  -9   3    0.26    0.28
  15  -9  -3   -0.05    0.24
 -15   9   3   -0.04    0.23
  15   9  -3   -0.07    0.26
 -15   9   3   -0.10    0.21
 -15   9   3   -0.05    0.24
  15   9  -3   -0.08    0.25
  15   9  -3    0.62    0.29
  13  -9  -3    1.21    0.30
 -13  -9   3    0.72    0.26
 -13  -9   3    0.66    0.27
 -13  -9   3    0.79    0.25
  13  -9  -3    0.57    0.23
  13  -9  -3    0.64    0.23
  13   9  -3    0.86    0.23
 -13   9   3    1.10    0.27
 -13   9   3    0.73    0.24
  13   9  -3    1.25    0.31
  13   9  -3    1.00    0.27
  13   9  -3    0.45    0.26
 -13   9   3    0.75    0.24
 -11  -9   3    1.68    0.27
  11  -9  -3    1.31    0.26
 -11  -9   3    1.88    0.29
 -11  -9   3    1.79    0.27
  11  -9  -3    2.42    0.34
  11   9  -3    1.88    0.30
  11   9  -3    1.55    0.27
 -11   9   3    1.39    0.25
 -11   9   3    1.14    0.24
  11   9  -3    1.50    0.26
   9  -9  -3    0.29    0.17
  -9  -9   3    0.20    0.17
   9  -9  -3    0.20    0.17
  -9  -9   3    0.19    0.17
  -9  -9   3    0.08    0.16
   9  -9  -3    0.37    0.15
   9   9  -3    0.09    0.16
   9   9  -3   -0.03    0.18
  -9   9   3    0.04    0.13
  -9   9   3    0.18    0.16
  -9   9   3   -0.05    0.15
   9   9  -3    0.05    0.16
   9   9  -3    0.14    0.18
  -9   9   3    0.18    0.16
  -7  -9   3    4.43    0.31
  -7  -9   3    4.31    0.30
   7  -9  -3    4.35    0.32
  -7  -9   3    3.93    0.31
   7  -9  -3    4.43    0.28
   7  -9  -3    4.04    0.30
  -7   9   3    4.34    0.29
   7   9  -3    4.13    0.32
   7   9  -3    4.09    0.34
  -7   9   3    4.29    0.28
  -7   9   3    4.36    0.31
  -7   9   3    4.08    0.31
   7   9  -3    3.88    0.29
   7   9  -3    4.06    0.31
  -5  -9   3    0.28    0.12
  -5  -9   3    0.25    0.09
   5  -9  -3    0.00    0.13
  -5  -9   3    0.09    0.12
   5  -9  -3    0.12    0.09
   5  -9  -3    0.23    0.13
   5   9  -3    0.16    0.13
   5   9  -3    0.32    0.15
  -5   9   3    0.10    0.10
  -5   9   3    0.11    0.09
   5   9  -3    0.20    0.12
   5   9  -3    0.24    0.14
  -5   9   3   -0.05    0.11
  -5   9   3    0.03    0.10
   5   9  -3    0.14    0.10
  -5   9   3    0.20    0.11
  -3  -9   3    5.67    0.28
  -3  -9   3    4.97    0.30
   3  -9  -3    5.19    0.31
   3  -9  -3    5.14    0.25
  -3  -9   3    5.23    0.30
  -3  -9   3    4.93    0.23
   3   9  -3    5.07    0.29
   3   9  -3    4.94    0.26
  -3   9   3    4.43    0.28
   3   9  -3    4.49    0.29
  -3   9   3    4.79    0.29
   3   9  -3    5.46    0.31
  -3   9   3    5.14    0.28
  -3   9   3    5.06    0.28
   3   9  -3    4.61    0.28
  -1  -9   3   16.25    0.55
   1  -9  -3   15.92    0.57
  -1  -9   3   15.45    0.55
  -1  -9   3   16.20    0.49
   1  -9  -3   16.18    0.54
   1  -9  -3   15.49    0.55
  -1  -9   3   16.09    0.51
   1   9  -3   15.75    0.56
   1   9  -3   15.92    0.56
   1   9  -3   16.67    0.50
  -1   9   3   16.44    0.57
   1   9  -3   15.78    0.55
   1   9  -3   16.63    0.50
   1   9  -3   15.91    0.54
  -1   9   3   16.54    0.55
  -1   9   3   16.95    0.53
  -1   9   3   16.20    0.56
  -1   9   3   16.19    0.56
   1   9  -3   15.95    0.54
   1   9  -3   15.71    0.52
  -1  -9  -3    0.70    0.15
  -1  -9  -3    0.82    0.16
   1  -9   3    1.17    0.15
   1  -9   3    0.59    0.13
  -1  -9  -3    0.84    0.16
   1  -9   3    0.81    0.15
  -1  -9  -3    1.23    0.13
  -1   9  -3    0.90    0.15
  -1   9  -3    0.93    0.14
  -1   9  -3    1.10    0.15
   1   9   3    1.04    0.14
  -1   9  -3    0.81    0.15
  -1   9  -3    1.05    0.16
   1   9   3    1.32    0.18
   1   9   3    1.14    0.18
  -1   9  -3    0.82    0.16
  -1   9  -3    0.86    0.15
  -1   9  -3    0.68    0.15
  -1   9  -3    0.88    0.17
   3  -9   3    0.38    0.15
   3  -9   3    0.35    0.12
  -3  -9  -3    0.80    0.16
   3  -9   3    0.51    0.12
  -3  -9  -3    0.73    0.14
  -3  -9  -3    0.54    0.15
   3  -9   3    0.55    0.13
   3  -9   3    0.41    0.14
  -3   9  -3    0.69    0.14
   3   9   3    0.62    0.17
  -3   9  -3    0.57    0.15
  -3   9  -3    0.47    0.14
  -3   9  -3    0.53    0.14
   3   9   3    0.66    0.15
  -3   9  -3    0.45    0.14
  -3   9  -3    0.58    0.15
  -3   9  -3    0.46    0.15
  -3   9  -3    0.63    0.14
   3   9   3    0.55    0.16
   3   9   3    0.89    0.16
   3   9   3    0.49    0.11
  -3   9  -3    0.41    0.13
  -5  -9  -3   -0.07    0.13
   5  -9   3    0.18    0.13
  -5  -9  -3    0.12    0.15
   5  -9   3    0.00    0.10
  -5  -9  -3    0.00    0.11
   5  -9   3    0.01    0.12
   5  -9   3    0.14    0.10
   5  -9   3    0.02    0.12
  -5   9  -3    0.24    0.12
   5   9   3   -0.14    0.11
  -5   9  -3    0.08    0.11
   5   9   3    0.06    0.12
   5   9   3    0.13    0.15
  -5   9  -3   -0.05    0.13
  -5   9  -3   -0.05    0.13
  -5   9  -3    0.05    0.13
  -5   9  -3    0.11    0.13
  -5   9  -3   -0.02    0.11
   5   9   3    0.22    0.15
   7  -9   3    2.16    0.26
   7  -9   3    2.54    0.28
   7  -9   3    2.15    0.27
  -7  -9  -3    2.40    0.28
  -7  -9  -3    2.42    0.28
  -7  -9  -3    2.25    0.29
  -7   9  -3    2.35    0.30
  -7   9  -3    2.14    0.26
   7   9   3    2.63    0.28
  -7   9  -3    2.02    0.24
   7   9   3    2.32    0.29
  -7   9  -3    2.23    0.29
   7   9   3    2.81    0.33
   7   9   3    2.77    0.30
  -9  -9  -3   -0.10    0.20
   9  -9   3   -0.11    0.15
   9  -9   3    0.28    0.21
  -9  -9  -3    0.15    0.19
  -9  -9  -3    0.18    0.19
   9  -9   3   -0.06    0.18
   9   9   3   -0.09    0.19
  -9   9  -3   -0.02    0.17
   9   9   3    0.23    0.20
   9   9   3    0.19    0.19
  -9   9  -3   -0.09    0.18
   9   9   3   -0.05    0.21
  -9   9  -3    0.25    0.20
 -11  -9  -3    0.28    0.24
  11  -9   3    0.34    0.21
 -11  -9  -3    0.02    0.23
  11  -9   3    0.50    0.23
  11   9   3    0.37    0.28
 -11   9  -3    0.25    0.21
  11   9   3    0.10    0.22
  11   9   3    0.07    0.23
 -11   9  -3    0.41    0.24
  13  -9   3    0.64    0.29
 -13  -9  -3    0.71    0.30
 -13  -9  -3    0.33    0.31
  13  -9   3    0.35    0.21
 -13   9  -3    0.72    0.28
  13   9   3    0.36    0.33
 -13   9  -3    0.47    0.28
  13   9   3   -0.33    0.24
  13   9   3    0.97    0.30
  15  -9   3    0.08    0.32
  15  -9   3    0.05    0.29
 -15  -9  -3   -0.25    0.30
 -15  -9  -3    0.36    0.34
  15   9   3   -0.18    0.29
  15   9   3    0.01    0.32
 -15   9  -3    0.07    0.30
 -16 -10   3    0.08    0.33
  16 -10  -3    0.02    0.24
 -16 -10   3   -0.02    0.29
  16 -10  -3    0.24    0.28
  16 -10  -3    0.25    0.34
  16  10  -3    0.57    0.31
 -16  10   3    0.10    0.27
 -16  10   3   -0.01    0.27
 -16  10   3    0.07    0.25
  16  10  -3   -0.03    0.31
  14 -10  -3    0.85    0.29
 -14 -10   3    0.98    0.30
  14 -10  -3    1.57    0.37
  14 -10  -3    0.77    0.28
 -14 -10   3    1.26    0.34
  14  10  -3    1.25    0.31
 -14  10   3    0.95    0.29
  14  10  -3    1.28    0.35
 -14  10   3    1.12    0.28
  14  10  -3    1.14    0.31
 -14  10   3    1.12    0.30
 -12 -10   3    2.45    0.34
 -12 -10   3    1.39    0.30
  12 -10  -3    1.08    0.26
  12 -10  -3    2.07    0.36
 -12 -10   3    1.66    0.30
 -12  10   3    1.51    0.28
  12  10  -3    0.75    0.25
  12  10  -3    0.97    0.27
  12  10  -3    1.37    0.30
 -12  10   3    0.74    0.25
  10 -10  -3    0.65    0.23
 -10 -10   3    0.69    0.21
  10 -10  -3    0.38    0.22
 -10 -10   3    0.48    0.23
 -10 -10   3    0.33    0.21
  10  10  -3    0.45    0.23
 -10  10   3    0.62    0.21
 -10  10   3    1.04    0.24
  10  10  -3    0.34    0.21
  10  10  -3    0.66    0.21
 -10  10   3    0.08    0.18
  10  10  -3    0.78    0.23
   8 -10  -3    3.09    0.28
   8 -10  -3    2.35    0.30
  -8 -10   3    2.40    0.28
  -8 -10   3    3.35    0.32
  -8 -10   3    3.23    0.31
   8 -10  -3    2.96    0.32
   8  10  -3    3.26    0.33
   8  10  -3    2.68    0.29
  -8  10   3    2.48    0.27
   8  10  -3    2.85    0.32
  -8  10   3    2.76    0.31
   8  10  -3    3.78    0.37
  -8  10   3    3.45    0.30
  -8  10   3    3.00    0.29
  -6 -10   3    0.33    0.16
   6 -10  -3    0.47    0.16
   6 -10  -3    0.29    0.15
   6 -10  -3    0.33    0.17
  -6 -10   3    0.19    0.15
  -6 -10   3    0.27    0.15
   6  10  -3    0.36    0.16
   6  10  -3    0.15    0.14
   6  10  -3    0.02    0.16
   6  10  -3    0.25    0.16
  -6  10   3    0.41    0.16
  -6  10   3    0.24    0.14
  -6  10   3    0.28    0.15
   6  10  -3    0.36    0.14
  -4 -10   3    0.76    0.16
  -4 -10   3    0.62    0.16
   4 -10  -3    1.00    0.19
   4 -10  -3    0.82    0.17
   4 -10  -3    0.88    0.14
  -4 -10   3    0.84    0.17
   4  10  -3    0.88    0.19
   4  10  -3    0.57    0.17
  -4  10   3    0.68    0.16
  -4  10   3    0.76    0.17
  -4  10   3    0.82    0.17
  -4  10   3    0.97    0.15
   4  10  -3    1.04    0.20
   4  10  -3    0.60    0.15
   4  10  -3    0.82    0.17
  -2 -10   3    0.27    0.14
   2 -10  -3    0.69    0.14
  -2 -10   3    0.25    0.13
  -2 -10   3    0.31    0.12
   2 -10  -3    0.26    0.13
  -2 -10   3    0.32    0.11
  -2  10   3    0.39    0.12
   2  10  -3    0.34    0.13
  -2  10   3    0.56    0.14
   2  10  -3    0.37    0.14
   2  10  -3    0.36    0.14
   2  10  -3    0.43    0.13
  -2  10   3    0.15    0.13
  -2  10   3    0.47    0.14
   2  10  -3    0.49    0.17
   2  10  -3    0.24    0.12
  -2  10   3    0.51    0.14
   0 -10  -3    8.53    0.40
   0 -10   3    9.76    0.40
   0 -10  -3    8.79    0.42
   0 -10   3    9.35    0.35
   0 -10  -3    8.91    0.40
   0 -10   3    9.18    0.36
   0 -10   3    8.90    0.40
   0  10  -3    9.23    0.40
   0  10  -3    8.68    0.40
   0  10  -3    9.07    0.40
   0  10  -3    8.70    0.39
   0  10  -3    9.11    0.39
   0  10  -3    8.80    0.42
   0  10   3    8.84    0.41
   0  10   3    8.75    0.36
   0  10   3    8.20    0.40
   0  10  -3    9.71    0.37
   0  10   3    8.45    0.40
   0  10   3    8.87    0.41
   0  10  -3    9.69    0.36
  -2 -10  -3    1.71    0.21
   2 -10   3    1.56    0.19
   2 -10   3    2.22    0.21
  -2 -10  -3    1.91    0.18
   2 -10   3    2.03    0.26
  -2 -10  -3    2.05    0.23
   2 -10   3    2.16    0.21
  -2  10  -3    2.17    0.23
   2  10   3    1.94    0.25
  -2  10  -3    1.64    0.20
  -2  10  -3    1.94    0.21
   2  10   3    1.90    0.23
  -2  10  -3    1.81    0.20
  -2  10  -3    1.95    0.21
  -2  10  -3    2.16    0.25
   2  10   3    1.90    0.23
   2  10   3    1.80    0.18
  -2  10  -3    2.11    0.19
  -2  10  -3    2.00    0.24
   2  10   3    1.92    0.25
  -2  10  -3    2.04    0.23
   4 -10   3    1.10    0.22
   4 -10   3    0.73    0.17
   4 -10   3    0.64    0.14
  -4 -10  -3    1.24    0.21
   4 -10   3    0.76    0.16
  -4 -10  -3    0.77    0.18
  -4 -10  -3    0.81    0.16
   4 -10   3    0.91    0.16
  -4  10  -3    1.16    0.19
  -4  10  -3    0.82    0.16
  -4  10  -3    0.43    0.17
   4  10   3    0.56    0.18
   4  10   3    0.97    0.20
   4  10   3    1.16    0.21
  -4  10  -3    0.76    0.18
  -4  10  -3    0.83    0.17
   4  10   3    0.74    0.20
  -4  10  -3    0.59    0.17
  -4  10  -3    0.76    0.19
  -6 -10  -3    0.62    0.18
  -6 -10  -3    0.86    0.21
   6 -10   3    0.90    0.20
   6 -10   3    1.24    0.24
  -6 -10  -3    1.25    0.24
   6 -10   3    0.74    0.19
   6  10   3    1.14    0.22
  -6  10  -3    0.80    0.22
  -6  10  -3    1.01    0.19
   6  10   3    1.09    0.24
  -6  10  -3    0.74    0.20
  -6  10  -3    0.74    0.21
   6  10   3    1.01    0.21
   6  10   3    0.69    0.20
  -6  10  -3    0.78    0.20
   8 -10   3    1.13    0.24
  -8 -10  -3    0.73    0.21
   8 -10   3    1.06    0.24
   8 -10   3    1.03    0.23
  -8 -10  -3    1.50    0.27
  -8 -10  -3    1.95    0.29
  -8  10  -3    1.24    0.27
   8  10   3    1.12    0.24
  -8  10  -3    1.39    0.28
   8  10   3    1.59    0.26
   8  10   3    1.24    0.26
  -8  10  -3    1.03    0.25
   8  10   3    1.42    0.30
 -10 -10  -3    0.64    0.27
  10 -10   3    0.85    0.27
  10 -10   3    0.71    0.22
 -10 -10  -3    1.36    0.30
  10  10   3    0.89    0.28
 -10  10  -3    0.69    0.26
 -10  10  -3    0.93    0.26
  10  10   3    0.64    0.26
  10  10   3    0.81    0.25
  10  10   3    0.95    0.32
 -10  10  -3    0.93    0.27
  12 -10   3    1.60    0.34
 -12 -10  -3    0.54    0.28
  12 -10   3    0.15    0.20
 -12 -10  -3    0.49    0.28
  12  10   3   -0.03    0.25
  12  10   3    0.27    0.25
 -12  10  -3    0.21    0.24
 -12  10  -3    0.56    0.28
 -12  10  -3    0.18    0.24
  14 -10   3    0.90    0.35
 -14 -10  -3    0.93    0.38
 -14 -10  -3    0.97    0.34
  14 -10   3    0.68    0.26
 -14  10  -3    1.23    0.37
  14  10   3    0.99    0.35
  14  10   3    1.20    0.37
 -15 -11   3    0.55    0.29
  15 -11  -3    0.07    0.29
  15 -11  -3    0.39    0.35
  15 -11  -3   -0.01    0.22
 -15 -11   3   -0.02    0.31
  15  11  -3    0.52    0.34
 -15  11   3    0.33    0.27
 -15  11   3    0.48    0.30
  15  11  -3    0.11    0.32
  13 -11  -3    0.48    0.25
 -13 -11   3    0.60    0.28
  13 -11  -3    0.48    0.22
 -13 -11   3    0.71    0.29
  13 -11  -3    0.62    0.30
 -13 -11   3    0.64    0.29
  13  11  -3    0.69    0.27
 -13  11   3    0.74    0.27
 -13  11   3    0.80    0.30
 -13  11   3    0.41    0.28
  13  11  -3    0.39    0.28
  13  11  -3    0.56    0.32
  13  11  -3    0.37    0.29
  11 -11  -3    0.94    0.26
  11 -11  -3    1.19    0.30
 -11 -11   3    0.82    0.27
 -11 -11   3    0.65    0.25
  11  11  -3    0.48    0.26
 -11  11   3    0.62    0.24
 -11  11   3    0.58    0.22
 -11  11   3    0.39    0.23
  11  11  -3    0.77    0.26
  11  11  -3    0.91    0.26
  -9 -11   3    4.82    0.39
  -9 -11   3    3.97    0.38
   9 -11  -3    3.78    0.39
   9 -11  -3    3.88    0.40
  -9 -11   3    5.09    0.41
   9 -11  -3    4.53    0.34
  -9  11   3    4.66    0.40
   9  11  -3    4.20    0.43
  -9  11   3    4.63    0.41
  -9  11   3    4.52    0.37
  -9  11   3    4.23    0.39
   9  11  -3    5.47    0.42
   9  11  -3    4.56    0.40
   9  11  -3    4.51    0.43
   7 -11  -3    2.23    0.27
  -7 -11   3    2.44    0.30
  -7 -11   3    2.29    0.27
   7 -11  -3    1.80    0.26
  -7 -11   3    2.67    0.30
   7 -11  -3    2.37    0.30
   7  11  -3    2.31    0.28
  -7  11   3    2.51    0.29
   7  11  -3    2.43    0.31
  -7  11   3    2.96    0.34
   7  11  -3    2.42    0.31
  -7  11   3    2.39    0.28
   7  11  -3    2.68    0.30
  -7  11   3    2.14    0.27
   5 -11  -3    0.53    0.17
   5 -11  -3    0.51    0.18
  -5 -11   3    0.45    0.16
  -5 -11   3    0.44    0.16
  -5 -11   3    0.71    0.19
  -5  11   3    0.97    0.20
  -5  11   3    0.77    0.18
   5  11  -3    0.48    0.19
   5  11  -3    0.89    0.20
  -5  11   3    0.91    0.19
   5  11  -3    0.68    0.19
   5  11  -3    0.51    0.18
   3 -11  -3    0.48    0.14
   3 -11  -3    0.52    0.17
  -3 -11   3    0.52    0.16
  -3 -11   3    0.44    0.14
  -3 -11   3    0.57    0.18
   3 -11  -3    0.74    0.18
   3  11  -3    0.58    0.18
  -3  11   3    0.57    0.17
  -3  11   3    0.57    0.15
  -3  11   3    0.44    0.14
   3  11  -3    0.30    0.15
   3  11  -3    0.55    0.16
   3  11  -3    0.69    0.16
   3  11  -3    0.23    0.17
  -3  11   3    0.53    0.16
  -3  11   3    0.42    0.16
   1 -11  -3    0.73    0.16
  -1 -11   3    0.81    0.18
   1 -11  -3    1.26    0.22
  -1 -11   3    0.60    0.16
  -1 -11   3    1.05    0.16
   1 -11  -3    1.46    0.20
  -1  11   3    1.05    0.19
  -1  11   3    1.37    0.21
   1  11  -3    1.03    0.20
  -1  11   3    1.18    0.21
  -1  11   3    0.87    0.17
   1  11  -3    1.04    0.20
   1  11  -3    0.94    0.19
  -1  11   3    1.23    0.21
   1  11  -3    0.78    0.19
  -1 -11  -3    0.43    0.16
   1 -11   3    0.34    0.12
   1 -11   3    0.36    0.13
   1 -11   3    0.43    0.15
   1 -11   3    0.81    0.15
   1 -11   3    0.26    0.17
  -1 -11  -3    0.40    0.14
  -1  11  -3    0.72    0.19
   1  11   3    0.60    0.17
   1  11   3    0.59    0.13
  -1  11  -3    0.15    0.14
   1  11   3    0.12    0.13
  -1  11  -3    0.35    0.16
  -1  11  -3    0.39    0.14
  -1  11  -3    0.26    0.13
  -1  11  -3    0.29    0.16
  -1  11  -3    0.45    0.16
  -1  11  -3    0.13    0.14
   1  11   3    0.18    0.16
   1  11   3    0.30    0.16
  -1  11  -3    0.43    0.14
   3 -11   3    0.20    0.16
   3 -11   3    0.32    0.14
  -3 -11  -3    0.24    0.13
  -3 -11  -3    0.05    0.15
  -3 -11  -3    0.12    0.15
   3 -11   3    0.31    0.13
   3 -11   3    0.29    0.13
   3 -11   3    0.22    0.13
  -3  11  -3    0.07    0.15
   3  11   3    0.25    0.17
   3  11   3    0.39    0.17
   3  11   3    0.32    0.16
  -3  11  -3    0.23    0.16
  -3  11  -3    0.20    0.15
  -3  11  -3    0.15    0.15
  -3  11  -3    0.11    0.15
   3  11   3    0.17    0.17
  -3  11  -3    0.01    0.15
  -3  11  -3    0.16    0.17
  -3  11  -3    0.29    0.16
   5 -11   3    0.36    0.20
  -5 -11  -3    0.19    0.18
  -5 -11  -3    0.16    0.17
   5 -11   3   -0.01    0.16
  -5 -11  -3    0.19    0.17
   5 -11   3    0.00    0.15
   5  11   3    0.06    0.19
   5  11   3   -0.12    0.16
  -5  11  -3    0.07    0.17
  -5  11  -3    0.20    0.17
  -5  11  -3    0.12    0.17
   5  11   3    0.40    0.18
   5  11   3    0.22    0.19
  -5  11  -3    0.41    0.20
  -5  11  -3    0.32    0.18
  -7 -11  -3    1.53    0.27
   7 -11   3    1.29    0.27
  -7 -11  -3    1.04    0.23
   7 -11   3    1.45    0.29
   7 -11   3    0.95    0.22
  -7 -11  -3    1.30    0.27
  -7  11  -3    1.83    0.29
  -7  11  -3    0.62    0.24
   7  11   3    1.01    0.28
   7  11   3    1.97    0.29
  -7  11  -3    0.84    0.24
   7  11   3    1.39    0.27
   7  11   3    1.33    0.25
  -9 -11  -3    0.77    0.26
  -9 -11  -3    0.46    0.26
   9 -11   3    0.07    0.18
   9 -11   3    0.16    0.23
  -9 -11  -3    0.24    0.22
  -9  11  -3    0.70    0.25
   9  11   3    0.16    0.23
   9  11   3    0.46    0.28
  -9  11  -3    0.37    0.25
  -9  11  -3    0.16    0.24
   9  11   3    0.47    0.24
   9  11   3    0.12    0.23
  11 -11   3    0.27    0.20
 -11 -11  -3    0.12    0.26
 -11 -11  -3    0.49    0.30
 -11  11  -3    0.02    0.24
  11  11   3    0.12    0.26
  11  11   3    0.31    0.31
 -11  11  -3    0.44    0.28
  11  11   3    0.37    0.27
 -13 -11  -3    0.45    0.33
  13 -11   3    0.07    0.24
 -13 -11  -3   -0.09    0.27
 -13  11  -3    0.28    0.27
 -13  11  -3   -0.18    0.25
  13  11   3    0.32    0.32
  13  11   3    0.11    0.28
  14 -12  -3    0.28    0.25
  14 -12  -3    0.32    0.35
 -14 -12   3    0.52    0.31
 -14  12   3    0.24    0.31
  14  12  -3    0.37    0.34
 -14  12   3   -0.20    0.24
 -14  12   3    0.18    0.28
  14  12  -3    0.52    0.31
 -12 -12   3    0.21    0.29
  12 -12  -3    0.31    0.30
  12 -12  -3    0.41    0.24
 -12 -12   3    0.07    0.27
 -12 -12   3    0.33    0.26
 -12  12   3    0.41    0.25
  12  12  -3    0.00    0.24
  12  12  -3    0.61    0.30
 -12  12   3    0.26    0.26
 -12  12   3    0.62    0.24
  12  12  -3   -0.04    0.26
 -10 -12   3    0.07    0.22
  10 -12  -3    0.27    0.25
 -10 -12   3    0.21    0.23
 -10 -12   3    0.38    0.27
  10 -12  -3    0.49    0.22
 -10  12   3    0.33    0.25
  10  12  -3    0.71    0.27
  10  12  -3    0.49    0.26
 -10  12   3    0.64    0.23
  10  12  -3    0.69    0.24
  10  12  -3    0.17    0.26
 -10  12   3    0.28    0.22
  -8 -12   3    0.59    0.22
  -8 -12   3    0.70    0.26
   8 -12  -3    0.49    0.26
  -8 -12   3    0.24    0.18
   8 -12  -3    0.24    0.19
   8  12  -3    0.53    0.20
  -8  12   3    0.16    0.19
  -8  12   3    0.53    0.20
   8  12  -3    0.54    0.22
   8  12  -3    0.56    0.24
   8  12  -3    0.25    0.20
  -8  12   3    0.14    0.19
  -6 -12   3    0.87    0.23
  -6 -12   3    0.82    0.21
   6 -12  -3    0.60    0.20
   6 -12  -3    0.94    0.23
  -6 -12   3    1.07    0.23
   6  12  -3    0.35    0.18
  -6  12   3    1.09    0.22
   6  12  -3    1.43    0.27
   6  12  -3    0.66    0.21
   6  12  -3    1.08    0.26
  -6  12   3    0.79    0.21
  -6  12   3    0.82    0.21
   4 -12  -3    2.47    0.29
   4 -12  -3    2.10    0.23
  -4 -12   3    2.43    0.26
   4 -12  -3    1.82    0.26
  -4 -12   3    1.88    0.25
   4  12  -3    2.40    0.26
   4  12  -3    2.11    0.28
   4  12  -3    1.55    0.27
  -4  12   3    2.22    0.26
  -4  12   3    2.24    0.27
   4  12  -3    2.72    0.30
  -4  12   3    1.60    0.23
  -4  12   3    2.22    0.26
   4  12  -3    2.06    0.28
  -2 -12   3    2.82    0.25
   2 -12  -3    2.18    0.27
  -2 -12   3    2.53    0.28
   2 -12  -3    2.89    0.28
   2 -12  -3    2.53    0.31
  -2 -12   3    1.78    0.24
   2  12  -3    2.43    0.30
  -2  12   3    2.59    0.27
   2  12  -3    2.60    0.29
  -2  12   3    1.85    0.27
  -2  12   3    2.27    0.27
   2  12  -3    2.62    0.27
   2  12  -3    3.07    0.32
   2  12  -3    2.40    0.29
  -2  12   3    2.33    0.25
  -2  12   3    2.45    0.28
   0 -12   3    0.88    0.18
   0 -12   3    1.05    0.17
   0 -12   3    1.17    0.21
   0 -12  -3    1.12    0.20
   0 -12  -3    0.57    0.19
   0 -12  -3    0.73    0.20
   0  12  -3    1.19    0.21
   0  12   3    0.95    0.18
   0  12   3    0.37    0.19
   0  12   3    0.68    0.19
   0  12  -3    1.30    0.23
   0  12  -3    1.39    0.24
   0  12   3    0.85    0.20
   0  12  -3    0.86    0.20
   0  12  -3    1.08    0.22
   0  12   3    0.99    0.21
   2 -12   3   -0.07    0.13
  -2 -12  -3    0.05    0.15
   2 -12   3   -0.08    0.12
  -2 -12  -3    0.13    0.17
  -2 -12  -3   -0.14    0.13
   2 -12   3    0.11    0.17
  -2  12  -3    0.03    0.14
  -2  12  -3    0.15    0.16
   2  12   3   -0.23    0.13
   2  12   3    0.14    0.17
  -2  12  -3    0.15    0.16
   2  12   3   -0.15    0.17
  -2  12  -3    0.18    0.17
   2  12   3   -0.08    0.16
  -2  12  -3    0.10    0.16
  -2  12  -3    0.03    0.16
  -4 -12  -3    0.88    0.21
   4 -12   3    1.25    0.22
   4 -12   3    1.22    0.24
   4 -12   3    1.21    0.25
  -4 -12  -3    1.58    0.27
   4  12   3    1.45    0.24
   4  12   3    2.09    0.32
   4  12   3    1.63    0.27
  -4  12  -3    0.72    0.22
  -4  12  -3    1.23    0.25
   4  12   3    1.37    0.25
  -4  12  -3    1.11    0.24
  -4  12  -3    1.67    0.25
  -4  12  -3    1.02    0.24
   6 -12   3    1.38    0.24
  -6 -12  -3    2.04    0.31
  -6 -12  -3    1.45    0.26
   6 -12   3    2.23    0.32
   6 -12   3    2.23    0.32
  -6 -12  -3    1.94    0.30
   6  12   3    2.42    0.32
  -6  12  -3    1.88    0.32
  -6  12  -3    1.92    0.29
   6  12   3    1.48    0.30
   6  12   3    2.07    0.34
  -6  12  -3    1.48    0.27
  -6  12  -3    2.17    0.33
   6  12   3    1.84    0.31
   8 -12   3    0.50    0.23
  -8 -12  -3    0.74    0.24
   8 -12   3    0.14    0.24
   8 -12   3    0.76    0.26
  -8 -12  -3    0.36    0.22
  -8 -12  -3    0.35    0.26
  -8  12  -3    0.47    0.27
  -8  12  -3    0.68    0.25
  -8  12  -3    0.32    0.25
   8  12   3    0.32    0.24
   8  12   3    0.70    0.31
   8  12   3    0.54    0.26
   8  12   3    0.83    0.25
 -10 -12  -3   -0.54    0.22
 -10 -12  -3    0.29    0.25
 -10 -12  -3   -0.14    0.27
  10 -12   3   -0.01    0.19
 -10  12  -3    1.11    0.32
 -10  12  -3   -0.10    0.24
  10  12   3    0.03    0.29
  10  12   3   -0.16    0.28
  10  12   3   -0.14    0.21
 -10  12  -3    0.25    0.26
  10  12   3    0.19    0.27
  12 -12   3   -0.06    0.21
 -12 -12  -3    0.16    0.31
 -12 -12  -3    0.38    0.29
  12  12   3    0.07    0.30
  12  12   3    0.35    0.26
 -12  12  -3   -0.14    0.27
 -12  12  -3   -0.15    0.30
 -13 -13   3   -0.57    0.27
 -13 -13   3   -0.16    0.32
 -13 -13   3    0.24    0.29
  13 -13  -3    0.59    0.37
  13 -13  -3   -0.13    0.25
  13 -13  -3    0.29    0.21
  13  13  -3   -0.07    0.29
  13  13  -3    0.45    0.31
 -13  13   3    0.10    0.29
  11 -13  -3   -0.23    0.21
 -11 -13   3    0.37    0.26
 -11 -13   3   -0.31    0.23
 -11 -13   3   -0.02    0.29
  11 -13  -3   -0.13    0.26
  11  13  -3    0.22    0.27
  11  13  -3    0.06    0.28
 -11  13   3   -0.52    0.20
 -11  13   3    0.13    0.24
  11  13  -3   -0.06    0.25
  11  13  -3   -0.02    0.25
  -9 -13   3    0.72    0.25
   9 -13  -3    0.76    0.26
  -9 -13   3    0.62    0.28
  -9 -13   3    0.99    0.25
  -9  13   3    0.64    0.24
  -9  13   3    0.75    0.25
   9  13  -3    1.16    0.32
   9  13  -3    0.73    0.27
   9  13  -3    0.79    0.28
  -9  13   3    1.04    0.27
   9  13  -3    1.32    0.30
  -7 -13   3    0.87    0.24
   7 -13  -3    0.84    0.26
  -7 -13   3    1.02    0.24
   7 -13  -3    1.39    0.27
  -7 -13   3    0.74    0.26
   7 -13  -3    0.94    0.25
  -7  13   3    0.88    0.25
   7  13  -3    0.96    0.26
  -7  13   3    0.99    0.24
   7  13  -3    1.10    0.28
   7  13  -3    1.58    0.28
  -7  13   3    1.01    0.23
   7  13  -3    0.92    0.24
   5 -13  -3    2.79    0.34
   5 -13  -3    2.78    0.32
  -5 -13   3    1.78    0.27
  -5 -13   3    2.88    0.32
   5  13  -3    3.48    0.35
   5  13  -3    2.32    0.33
  -5  13   3    3.24    0.32
  -5  13   3    2.39    0.30
   5  13  -3    2.11    0.30
   5  13  -3    2.70    0.31
  -5  13   3    2.29    0.29
  -3 -13   3    0.22    0.19
   3 -13  -3    0.39    0.19
   3 -13  -3    0.26    0.16
   3 -13  -3    0.27    0.17
  -3 -13   3    0.27    0.16
  -3 -13   3    0.28    0.18
   3  13  -3    0.39    0.21
  -3  13   3    0.24    0.17
   3  13  -3    0.35    0.20
   3  13  -3    0.38    0.19
   3  13  -3    0.02    0.17
  -3  13   3    0.16    0.15
  -3  13   3    0.50    0.19
   3  13  -3    0.53    0.23
  -3  13   3    0.35    0.17
   1 -13  -3    0.52    0.19
  -1 -13   3    0.87    0.20
   1 -13  -3    0.73    0.22
  -1 -13   3    0.65    0.19
   1 -13  -3    1.06    0.21
   1  13  -3    0.89    0.23
  -1  13   3    1.03    0.23
  -1  13   3    0.70    0.21
   1  13  -3    1.13    0.24
  -1  13   3    0.83    0.22
   1  13  -3    0.74    0.22
   1  13  -3    0.79    0.22
   1  13  -3    0.73    0.22
  -1  13   3    0.53    0.19
   1 -13   3    0.22    0.21
  -1 -13  -3   -0.07    0.16
  -1 -13  -3    0.19    0.17
   1 -13   3    0.16    0.17
   1 -13   3    0.21    0.15
  -1 -13  -3    0.35    0.17
  -1  13  -3    0.12    0.19
  -1  13  -3    0.17    0.18
  -1  13  -3    0.27    0.20
   1  13   3    0.50    0.20
   1  13   3    0.09    0.19
   1  13   3    0.35    0.19
  -1  13  -3   -0.03    0.19
   1  13   3    0.03    0.16
   3 -13   3    0.10    0.16
  -3 -13  -3    0.04    0.17
   3 -13   3    0.11    0.17
  -3 -13  -3    0.30    0.19
   3 -13   3   -0.07    0.22
   3  13   3   -0.02    0.17
   3  13   3    0.04    0.22
  -3  13  -3    0.20    0.20
  -3  13  -3    0.03    0.19
  -3  13  -3    0.17    0.19
   3  13   3    0.32    0.21
   3  13   3    0.14    0.21
  -5 -13  -3    0.57    0.24
   5 -13   3    0.79    0.26
  -5 -13  -3    0.51    0.22
   5 -13   3    0.55    0.23
  -5  13  -3    0.68    0.25
  -5  13  -3    1.14    0.27
   5  13   3    0.41    0.21
   5  13   3    0.78    0.26
   5  13   3    0.81    0.24
  -5  13  -3    0.63    0.23
  -5  13  -3    0.48    0.24
   5  13   3    1.14    0.32
  -7 -13  -3    0.83    0.27
   7 -13   3    0.53    0.23
  -7 -13  -3    0.35    0.26
   7 -13   3    0.71    0.27
   7 -13   3    0.77    0.26
  -7  13  -3    0.67    0.29
  -7  13  -3    0.83    0.29
   7  13   3    0.80    0.27
   7  13   3    0.78    0.28
   7  13   3    0.64    0.31
  -7  13  -3    0.77    0.28
   7  13   3    0.48    0.24
  -7  13  -3    0.43    0.27
   9 -13   3    0.16    0.19
  -9 -13  -3    0.33    0.27
  -9 -13  -3    0.73    0.45
   9 -13   3    1.13    0.31
  -9  13  -3    0.08    0.24
  -9  13  -3    0.32    0.29
   9  13   3    0.47    0.27
   9  13   3    0.19    0.26
   9  13   3    0.50    0.29
  -9  13  -3    0.06    0.27
   9  13   3   -0.10    0.32
 -11 -13  -3    0.04    0.31
  11 -13   3   -0.10    0.20
 -11 -13  -3    0.16    0.30
 -11  13  -3    0.22    0.29
  11  13   3    0.21    0.31
 -11  13  -3   -0.15    0.31
 -11  13  -3    0.75    0.34
  11  13   3    0.78    0.29
 -12 -14   3    0.03    0.29
  12 -14  -3    0.56    0.29
 -12 -14   3   -0.35    0.28
 -12 -14   3    0.23    0.37
 -12  14   3    0.35    0.29
  12  14  -3    0.31    0.29
  12  14  -3    0.22    0.29
  12  14  -3    0.40    0.30
 -10 -14   3    0.00    0.24
  10 -14  -3    0.13    0.33
 -10 -14   3    0.04    0.28
  10 -14  -3    0.60    0.27
 -10 -14   3    0.36    0.27
  10  14  -3    0.07    0.26
 -10  14   3   -0.16    0.25
  10  14  -3    0.22    0.29
 -10  14   3    0.11    0.24
  10  14  -3    0.39    0.29
 -10  14   3   -0.13    0.22
  10  14  -3    0.44    0.29
   8 -14  -3    1.13    0.35
  -8 -14   3    0.83    0.32
   8 -14  -3    1.05    0.28
  -8 -14   3    0.73    0.26
  -8 -14   3    0.81    0.26
   8 -14  -3    0.70    0.25
   8  14  -3    0.58    0.26
   8  14  -3    0.46    0.28
   8  14  -3    1.16    0.31
  -8  14   3    0.66    0.26
  -8  14   3    0.80    0.25
   8  14  -3    0.32    0.25
  -8  14   3    0.72    0.25
  -6 -14   3   -0.13    0.19
  -6 -14   3    0.22    0.21
   6 -14  -3   -0.24    0.19
   6 -14  -3    0.03    0.24
  -6 -14   3    0.00    0.19
   6 -14  -3   -0.13    0.18
   6  14  -3    0.09    0.22
  -6  14   3    0.00    0.19
  -6  14   3   -0.03    0.17
   6  14  -3    0.01    0.19
   6  14  -3   -0.06    0.22
   6  14  -3   -0.04    0.26
  -6  14   3   -0.07    0.19
   4 -14  -3    0.48    0.23
  -4 -14   3    1.06    0.26
  -4 -14   3    0.97    0.24
   4 -14  -3    1.11    0.25
   4  14  -3    1.33    0.30
  -4  14   3    1.36    0.25
  -4  14   3    1.08    0.24
   4  14  -3    0.74    0.28
   4  14  -3    1.22    0.25
   4  14  -3    0.68    0.20
  -4  14   3    1.37    0.28
   2 -14  -3    0.62    0.23
  -2 -14   3    1.30    0.26
  -2 -14   3    0.83    0.23
   2 -14  -3    1.03    0.24
  -2  14   3    0.90    0.24
   2  14  -3    1.12    0.25
  -2  14   3    1.03    0.25
   2  14  -3    1.23    0.28
   2  14  -3    0.64    0.23
   2  14  -3    0.77    0.22
  -2  14   3    1.02    0.24
   0 -14  -3    0.21    0.19
   0 -14   3    0.49    0.19
   0 -14  -3    0.35    0.20
   0 -14   3    0.17    0.24
   0 -14   3    0.19    0.16
   0 -14  -3    0.44    0.20
   0  14   3    0.13    0.19
   0  14   3    0.10    0.19
   0  14  -3    0.22    0.21
   0  14  -3   -0.07    0.21
   0  14   3    0.06    0.20
   0  14   3    0.04    0.20
   0  14  -3    0.23    0.19
   0  14  -3    0.48    0.22
   0  14  -3    0.11    0.24
  -2 -14  -3    0.59    0.22
   2 -14   3    1.00    0.24
  -2 -14  -3    0.80    0.23
   2 -14   3    1.03    0.28
  -2 -14  -3    1.22    0.27
  -2  14  -3    0.85    0.27
   2  14   3    1.03    0.28
   2  14   3    1.26    0.25
  -2  14  -3    1.10    0.26
  -2  14  -3    0.97    0.28
   2  14   3    0.87    0.25
   4 -14   3    0.59    0.26
  -4 -14  -3   -0.20    0.22
  -4 -14  -3    0.16    0.18
   4 -14   3   -0.21    0.19
   4 -14   3    0.13    0.20
   4  14   3   -0.23    0.18
   4  14   3    0.00    0.22
  -4  14  -3    0.16    0.24
  -4  14  -3   -0.16    0.20
   4  14   3    0.04    0.27
  -4  14  -3    0.14    0.20
   4  14   3    0.32    0.22
  -4  14  -3   -0.11    0.23
   6 -14   3    1.17    0.34
   6 -14   3    0.57    0.27
  -6 -14  -3    0.51    0.27
  -6 -14  -3    0.08    0.22
   6  14   3    0.34    0.23
   6  14   3    0.74    0.27
   6  14   3    0.50    0.27
  -6  14  -3    0.41    0.28
  -6  14  -3    0.49    0.29
  -6  14  -3    0.56    0.26
   8 -14   3    0.29    0.27
   8 -14   3    0.09    0.28
  -8 -14  -3    0.11    0.28
  -8 -14  -3   -0.12    0.25
   8 -14   3    0.15    0.23
  -8  14  -3    0.01    0.25
   8  14   3    0.15    0.25
   8  14   3    0.15    0.28
  -8  14  -3    0.25    0.27
   8  14   3   -0.11    0.32
 -10 -14  -3    0.12    0.34
 -10 -14  -3    0.21    0.30
  10 -14   3   -0.12    0.23
  10  14   3    0.29    0.32
 -10  14  -3    0.01    0.32
 -10  14  -3    0.04    0.29
  10  14   3    0.15    0.29
 -11 -15   3   -0.23    0.27
  11 -15  -3    0.01    0.35
 -11 -15   3   -0.06    0.30
 -11 -15   3    0.16    0.36
  11 -15  -3    0.36    0.30
 -11  15   3    0.27    0.30
  11  15  -3    0.34    0.31
 -11  15   3    0.34    0.28
 -11  15   3    0.05    0.29
  11  15  -3    0.35    0.33
   9 -15  -3    0.37    0.32
  -9 -15   3    0.10    0.23
   9 -15  -3   -0.07    0.23
  -9 -15   3   -0.27    0.28
  -9 -15   3    0.37    0.27
   9  15  -3    0.26    0.29
  -9  15   3   -0.24    0.23
   9  15  -3    0.09    0.29
  -9  15   3    0.01    0.24
   9  15  -3    0.36    0.31
   9  15  -3    0.00    0.31
  -9  15   3   -0.05    0.24
  -7 -15   3    0.68    0.29
   7 -15  -3    0.38    0.26
   7 -15  -3    0.07    0.29
  -7 -15   3    0.67    0.26
   7 -15  -3    0.48    0.25
   7  15  -3    0.36    0.29
   7  15  -3    0.48    0.31
  -7  15   3    0.54    0.26
   7  15  -3    0.57    0.27
  -7  15   3    0.34    0.24
  -7  15   3    0.51    0.27
   7  15  -3    0.34    0.30
   5 -15  -3   -0.10    0.21
  -5 -15   3    0.32    0.23
  -5 -15   3    0.03    0.19
   5 -15  -3   -0.08    0.24
   5  15  -3   -0.21    0.24
   5  15  -3    0.09    0.21
   5  15  -3    0.14    0.23
  -5  15   3    0.32    0.22
   5  15  -3   -0.44    0.26
  -5  15   3    0.03    0.22
  -5  15   3    0.12    0.23
   3 -15  -3    1.25    0.27
  -3 -15   3    1.27    0.27
  -3 -15   3    1.23    0.27
   3 -15  -3    0.89    0.26
   3  15  -3    0.95    0.26
  -3  15   3    1.17    0.28
  -3  15   3    1.61    0.29
   3  15  -3    1.57    0.34
   3  15  -3    1.07    0.25
   3  15  -3    1.54    0.32
  -3  15   3    1.63    0.31
   1 -15  -3    2.81    0.36
   1 -15  -3    3.92    0.38
   1 -15  -3    3.79    0.40
  -1 -15   3    2.59    0.32
   1  15  -3    3.86    0.39
   1  15  -3    3.42    0.39
   1  15  -3    3.84    0.40
  -1  15   3    3.17    0.38
   1  15  -3    3.43    0.40
   1  15  -3    3.04    0.38
  -1  15   3    4.29    0.43
  -1  15   3    3.38    0.39
   1 -15   3    0.26    0.18
   1 -15   3   -0.10    0.27
   1 -15   3    0.22    0.20
  -1 -15  -3   -0.12    0.19
  -1 -15  -3   -0.18    0.20
  -1 -15  -3    0.22    0.20
  -1  15  -3    0.05    0.23
  -1  15  -3    0.37    0.22
   1  15   3    0.18    0.23
  -1  15  -3    0.19    0.26
   1  15   3    0.02    0.22
   1  15   3    0.65    0.24
   1  15   3    0.30    0.26
  -3 -15  -3    0.93    0.29
  -3 -15  -3    1.71    0.28
   3 -15   3    1.30    0.36
   3 -15   3    1.37    0.28
  -3 -15  -3    1.17    0.30
   3  15   3    1.59    0.37
   3  15   3    1.55    0.30
  -3  15  -3    1.74    0.35
   3  15   3    1.41    0.30
   3  15   3    2.22    0.39
  -3  15  -3    1.84    0.35
  -3  15  -3    1.39    0.31
  -5 -15  -3    0.69    0.26
   5 -15   3    0.86    0.29
   5 -15   3    0.89    0.33
  -5 -15  -3    0.97    0.33
   5  15   3    0.60    0.29
  -5  15  -3    0.75    0.32
   5  15   3    0.74    0.28
   5  15   3    1.12    0.35
  -5  15  -3    1.11    0.31
   5  15   3    0.76    0.31
  -5  15  -3    0.66    0.32
  -5  15  -3    0.62    0.27
   7 -15   3    0.21    0.29
  -7 -15  -3    0.03    0.30
   7 -15   3    0.36    0.27
   7 -15   3    0.00    0.20
  -7 -15  -3   -0.10    0.23
  -7  15  -3   -0.25    0.26
   7  15   3   -0.03    0.27
  -7  15  -3    0.28    0.30
  -7  15  -3    0.37    0.30
   7  15   3    0.28    0.27
   7  15   3   -0.32    0.34
   9 -15   3    0.11    0.30
  -9 -15  -3    0.04    0.30
   9 -15   3    0.41    0.27
   9  15   3   -0.04    0.31
   9  15   3    0.03    0.30
   9  15   3   -0.24    0.26
  -9  15  -3    0.02    0.34
  10 -16  -3    0.47    0.33
 -10 -16   3   -0.13    0.34
 -10 -16   3    0.60    0.34
  10 -16  -3   -0.22    0.34
 -10  16   3    0.15    0.31
  10  16  -3   -0.03    0.33
  10  16  -3    0.02    0.32
  10  16  -3    1.56    0.39
 -10  16   3    0.50    0.32
  -8 -16   3   -0.12    0.30
  -8 -16   3    0.28    0.27
   8 -16  -3    0.20    0.30
   8 -16  -3    0.04    0.27
   8 -16  -3    0.14    0.29
  -8  16   3    0.10    0.27
  -8  16   3    0.28    0.28
   8  16  -3    0.35    0.33
  -8  16   3   -0.09    0.26
   8  16  -3   -0.54    0.26
   8  16  -3    0.02    0.29
   6 -16  -3    0.28    0.26
   6 -16  -3    0.46    0.31
   6 -16  -3    0.41    0.30
  -6 -16   3    0.02    0.22
  -6  16   3   -0.09    0.24
   6  16  -3    0.32    0.27
   6  16  -3   -0.13    0.28
  -6  16   3    0.28    0.26
   6  16  -3   -0.27    0.33
   6  16  -3    0.27    0.26
  -6  16   3   -0.18    0.23
   4 -16  -3    0.54    0.28
   4 -16  -3    0.36    0.25
  -4 -16   3    0.54    0.24
  -4 -16   3    0.57    0.25
   4  16  -3    0.74    0.26
   4  16  -3    0.13    0.29
  -4  16   3    0.40    0.25
  -4  16   3    0.44    0.24
   4  16  -3    0.60    0.30
   4  16  -3    0.20    0.31
   2 -16  -3    0.20    0.24
  -2 -16   3    0.09    0.22
  -2 -16   3    0.06    0.21
   2 -16  -3   -0.03    0.21
  -2  16   3    0.15    0.23
   2  16  -3    0.01    0.21
  -2  16   3   -0.03    0.23
   2  16  -3    0.16    0.22
   2  16  -3    0.30    0.29
   2  16  -3   -0.16    0.25
  -2  16   3   -0.33    0.20
   0 -16   3    0.15    0.30
   0 -16   3    0.44    0.24
   0 -16  -3    0.06    0.21
   0 -16  -3    0.09    0.23
   0 -16   3    0.22    0.21
   0 -16  -3    0.48    0.23
   0  16  -3    0.22    0.28
   0  16   3    0.14    0.24
   0  16  -3    0.47    0.25
   0  16   3    0.22    0.26
   0  16   3    0.18    0.25
   0  16  -3    0.66    0.29
   2 -16   3    1.10    0.29
  -2 -16  -3    1.47    0.31
  -2 -16  -3    1.09    0.28
   2 -16   3    1.47    0.38
   2  16   3    1.90    0.37
  -2  16  -3    1.71    0.34
   2  16   3    1.03    0.32
   2  16   3    1.09    0.38
  -2  16  -3    1.25    0.34
  -2  16  -3    1.25    0.33
   2  16   3    1.34    0.33
   4 -16   3    0.02    0.29
  -4 -16  -3    0.26    0.27
   4 -16   3    0.82    0.33
  -4 -16  -3    0.30    0.30
  -4 -16  -3    0.47    0.24
   4 -16   3    0.45    0.26
  -4  16  -3    0.09    0.31
   4  16   3    0.44    0.36
   4  16   3    0.06    0.25
   4  16   3    0.77    0.30
  -4  16  -3   -0.45    0.25
   4  16   3    0.15    0.28
  -6 -16  -3    0.00    0.29
   6 -16   3    0.10    0.36
  -6 -16  -3    0.10    0.25
   6  16   3    0.02    0.25
  -6  16  -3   -0.25    0.28
   6  16   3   -0.11    0.27
  -6  16  -3    0.14    0.32
   6  16   3    0.20    0.30
  -8 -16  -3   -0.15    0.28
  -8 -16  -3   -0.03    0.34
   8 -16   3    0.19    0.26
   8 -16   3    0.19    0.31
   8 -16   3    0.14    0.47
  -8  16  -3   -0.20    0.32
   8  16   3   -0.08    0.32
  -8  16  -3   -0.09    0.34
  -8  16  -3    0.96    0.40
   8  16   3    0.06    0.30
   8  16   3   -0.09    0.31
   7 -17  -3    0.50    0.37
   7 -17  -3    0.19    0.28
  -7 -17   3    0.03    0.33
  -7 -17   3    0.10    0.25
   7  17  -3    0.13    0.29
  -7  17   3    0.13    0.32
   7  17  -3   -0.30    0.28
   7  17  -3    0.50    0.33
  -7  17   3    0.15    0.30
   5 -17  -3   -0.42    0.25
  -5 -17   3    0.00    0.22
   5 -17  -3   -0.46    0.30
  -5  17   3    0.31    0.32
   5  17  -3   -0.29    0.30
   5  17  -3    0.11    0.27
   5  17  -3    0.12    0.39
  -5  17   3    0.36    0.26
  -3 -17   3    0.54    0.25
   3 -17  -3   -0.25    0.26
   3 -17  -3   -0.09    0.22
  -3 -17   3   -0.05    0.22
   3  17  -3    0.36    0.28
   3  17  -3   -0.25    0.27
  -3  17   3   -0.17    0.25
  -3  17   3    0.16    0.29
   3  17  -3    0.17    0.37
  -3  17   3    0.08    0.25
   1 -17  -3   -0.16    0.21
  -1 -17   3   -0.05    0.21
  -1 -17   3    0.15    0.22
  -1 -17   3   -0.03    0.33
   1 -17  -3   -0.05    0.27
   1  17  -3    0.14    0.30
  -1  17   3    0.11    0.26
   1  17  -3    0.18    0.26
  -1  17   3    0.48    0.27
  -1 -17  -3    0.55    0.25
   1 -17   3    0.16    0.26
   1 -17   3    0.20    0.37
  -1 -17  -3    0.04    0.25
   1  17   3    0.33    0.30
  -1  17  -3    0.11    0.24
   1  17   3    0.40    0.29
  -1  17  -3   -0.05    0.36
  -1  17  -3   -0.04    0.29
   1  17   3    0.26    0.29
   3 -17   3    0.39    0.28
  -3 -17  -3    0.12    0.25
  -3 -17  -3    0.04    0.25
  -3 -17  -3    0.59    0.32
   3  17   3    0.38    0.40
  -3  17  -3   -0.07    0.25
   3  17   3    0.32    0.30
  -3  17  -3    0.44    0.34
  -3  17  -3    0.81    0.34
   3  17   3    0.51    0.31
  -5 -17  -3   -0.12    0.23
  -5 -17  -3   -0.36    0.33
   5 -17   3    0.20    0.36
   5 -17   3    0.02    0.28
  -5 -17  -3   -0.34    0.25
   5  17   3   -0.16    0.31
   5  17   3    0.51    0.32
   5  17   3    0.14    0.27
  -5  17  -3    0.25    0.36
  -6 -18   3   -0.29    0.36
  -6 -18   3    0.31    0.27
   6 -18  -3   -0.05    0.34
   6 -18  -3    0.08    0.35
   6 -18  -3    0.34    0.33
   6  18  -3    1.01    0.36
   6  18  -3    0.37    0.37
  -6  18   3    0.01    0.32
  -6  18   3    0.22    0.33
   4 -18  -3    0.24    0.30
   4 -18  -3    0.59    0.37
  -4 -18   3    0.53    0.33
  -4 -18   3    0.01    0.25
  -4  18   3   -0.14    0.29
  -4  18   3    0.12    0.31
   4  18  -3    0.67    0.34
   4  18  -3    0.55    0.36
  -2 -18   3    0.17    0.36
  -2 -18   3   -0.06    0.24
   2 -18  -3    0.36    0.32
   2 -18  -3   -0.11    0.23
  -2 -18   3    0.19    0.25
   2  18  -3   -0.37    0.32
  -2  18   3   -0.25    0.26
  -2  18   3    0.24    0.31
   2  18  -3    0.37    0.29
   0 -18  -3    1.16    0.33
   0 -18   3    0.53    0.36
   0 -18   3    0.74    0.31
   0 -18  -3    0.22    0.30
   0  18   3    0.73    0.38
   0  18  -3    0.37    0.36
   0  18  -3    0.37    0.28
  -2 -18  -3    0.40    0.30
   2 -18   3    0.75    0.38
  -2 -18  -3    0.68    0.36
   2 -18   3    0.22    0.26
  -2 -18  -3    0.14    0.28
  -2  18  -3    0.23    0.29
  -2  18  -3    0.90    0.38
   2  18   3    0.81    0.35
   2  18   3    0.64    0.35
 -20   0   4    1.70    0.40
  20   0  -4    2.67    0.47
  18   0  -4    4.75    0.52
 -18   0   4    4.89    0.49
 -18   0   4    5.30    0.51
  18   0  -4    5.76    0.55
  16   0  -4    7.13    0.50
  16   0  -4    7.42    0.50
 -16   0   4    6.82    0.48
 -16   0   4    7.54    0.49
  16   0  -4    7.68    0.50
 -14   0   4    0.41    0.18
 -14   0   4    1.04    0.23
  14   0  -4    0.82    0.21
  14   0  -4    0.60    0.21
  14   0  -4    0.66    0.24
 -14   0   4    1.18    0.22
  12   0  -4    0.01    0.10
  12   0  -4    0.06    0.11
  12   0  -4    0.08    0.14
  12   0  -4    0.04    0.13
  12   0  -4    0.00    0.14
 -12   0   4    0.12    0.13
 -12   0   4    0.24    0.14
 -12   0   4    0.03    0.11
 -10   0   4    1.48    0.17
 -10   0   4    1.66    0.15
  10   0  -4    1.47    0.14
 -10   0   4    1.21    0.18
  10   0  -4    1.67    0.15
[truncated: 2,329,995 more chars]
