# Supplementary material for: Syntheses and crystal structures of a nitro–anthracene–isoxazole and its oxidation product
Source: Acta Crystallogr E Crystallogr Commun. 2022 Jun 10;78(Pt 7):703–8. doi: 10.1107/S2056989022005710 (PMC9260358; doi:10.1107/S2056989022005710)
Supplement: Supplementary file 2 [file e-78-00703-Isup2.hkl]

data_I                                                                          
_shelx_title ' CL_MJW2_109C7_1_0m in Cc No9' 
_shelx_refln_list_code          4                                               
_shelx_F_calc_maximum      479.36                                               
_exptl_crystal_F_000      1568.00                                               
_reflns_d_resolution_high  0.7903                                               
                                                                                
loop_                                                                           
 _space_group_symop_operation_xyz                                               
 'x, y, z'                                                                      
 'x, -y, z+1/2'                                                                 
 'x+1/2, y+1/2, z'                                                              
 'x+1/2, -y+1/2, z+1/2'                                                         
                                                                                
_cell_length_a    16.4968                                                       
_cell_length_b    14.8697                                                       
_cell_length_c    16.1836                                                       
_cell_angle_alpha  90.000                                                       
_cell_angle_beta  114.879                                                       
_cell_angle_gamma  90.000                                                       
                                                                                
_shelx_F_squared_multiplier     1.000                                           
                                                                                
loop_                                                                           
 _refln_index_h                                                                 
 _refln_index_k                                                                 
 _refln_index_l                                                                 
 _refln_F_squared_calc                                                          
 _refln_F_squared_meas                                                          
 _refln_F_squared_sigma                                                         
 _refln_observed_status                                                         
   6   0 -20        563.36        829.10        68.91 o                         
   8   0 -20         29.35         37.67        48.37 o                         
  10   0 -20         27.90        136.82        69.31 o                         
  12   0 -20         25.23        -10.46        55.48 o                         
   5   1 -20         66.04        155.81        53.25 o                         
   7   1 -20        189.55        323.17        43.97 o                         
   9   1 -20         16.99         14.68        35.22 o                         
  11   1 -20          5.17         34.89        42.36 o                         
   6   2 -20        114.33        237.53        44.34 o                         
   8   2 -20        319.42        417.29        46.96 o                         
  10   2 -20        119.83        137.67        43.03 o                         
  12   2 -20         13.46         58.23        48.61 o                         
   7   3 -20         55.60        159.63        40.24 o                         
   9   3 -20        151.00        247.23        42.80 o                         
  11   3 -20         94.51        156.38        49.78 o                         
   8   4 -20        133.98        228.20        63.80 o                         
   3   1 -19         24.76         38.00        31.31 o                         
   5   1 -19        386.26        439.23        38.36 o                         
   7   1 -19         42.48         29.48        40.01 o                         
   9   1 -19         39.08         96.21        38.49 o                         
  11   1 -19        107.40         61.31        36.83 o                         
  13   1 -19         45.87         47.42        44.03 o                         
  15   1 -19         32.26         30.28        41.45 o                         
   2   2 -19        268.18        264.78        42.50 o                         
   4   2 -19         23.51        100.19        45.92 o                         
   6   2 -19          2.22        -16.34        31.47 o                         
   8   2 -19         79.55        158.28        36.78 o                         
  10   2 -19         12.37         21.12        65.38 o                         
  12   2 -19          3.96        -35.14        50.63 o                         
  14   2 -19         17.33         12.90        39.44 o                         
   3   3 -19        218.63        153.69        47.59 o                         
   5   3 -19         56.31         64.71        34.41 o                         
   7   3 -19         36.35         65.10        38.24 o                         
   9   3 -19         30.46          7.07        36.17 o                         
  11   3 -19         62.42         21.46        60.15 o                         
  13   3 -19        129.82        190.33        48.17 o                         
   4   4 -19         30.53          1.10        46.76 o                         
   6   4 -19         54.35         29.17        37.18 o                         
   8   4 -19          8.80         42.04        34.01 o                         
  10   4 -19        222.94        192.69        43.79 o                         
  12   4 -19        120.83        159.36        46.29 o                         
   5   5 -19         60.72         13.08        34.75 o                         
   7   5 -19        128.95        158.12        37.55 o                         
   9   5 -19         86.91        256.58        68.70 o                         
  11   5 -19         11.08          6.35        43.63 o                         
  13   5 -19        153.75        199.02        51.77 o                         
   6   6 -19        171.70        181.89        44.83 o                         
   8   6 -19         96.95        170.74        47.30 o                         
  10   6 -19         43.94         -5.84        56.57 o                         
   0   0 -18        103.21         59.70        53.25 o                         
   2   0 -18         91.22        183.07        83.69 o                         
   4   0 -18         71.32        158.80        42.76 o                         
   6   0 -18        308.72        430.75        61.21 o                         
   8   0 -18        408.54        518.05        50.78 o                         
  10   0 -18        547.68        581.59        66.50 o                         
  12   0 -18        221.69        197.06       119.00 o                         
  14   0 -18         88.25        140.30        69.31 o                         
  16   0 -18         32.97         23.45        52.10 o                         
  -1   1 -18          4.83        -37.89        37.89 o                         
   1   1 -18         18.24         13.42        43.07 o                         
   3   1 -18         45.56         18.25        28.17 o                         
   5   1 -18        840.59        906.53        48.83 o                         
   7   1 -18        110.43        198.95        31.06 o                         
   9   1 -18         35.30         65.22        38.17 o                         
  11   1 -18         81.09         70.42        33.89 o                         
  13   1 -18        263.91        292.43        49.65 o                         
  15   1 -18         38.89         37.18        38.09 o                         
   0   2 -18          0.42         -8.72        41.65 o                         
   2   2 -18        133.26        169.69        35.38 o                         
   4   2 -18         41.42         63.88        35.20 o                         
   6   2 -18         24.59         79.42        30.65 o                         
   8   2 -18         58.05         31.76        36.39 o                         
  10   2 -18        248.33        200.51        45.30 o                         
  12   2 -18         98.72        100.69        49.93 o                         
  14   2 -18         17.76         36.26        35.70 o                         
  16   2 -18         47.87         18.08        37.87 o                         
   1   3 -18         55.53         68.43        38.20 o                         
   3   3 -18         70.47         42.68        35.90 o                         
   5   3 -18        176.07        178.91        44.58 o                         
   7   3 -18         65.59         48.13        31.50 o                         
   9   3 -18         10.76          0.60        33.68 o                         
  11   3 -18         87.88         79.07        56.24 o                         
  13   3 -18        296.18        380.10        62.77 o                         
  15   3 -18         16.50         13.60        41.62 o                         
   0   4 -18         26.98        119.00        57.33 o                         
   2   4 -18         53.74         49.24        38.53 o                         
   4   4 -18        135.72        155.14        34.77 o                         
   6   4 -18         80.77        136.37        34.43 o                         
   8   4 -18         21.01         -5.72        29.81 o                         
  10   4 -18         63.88         84.68        36.38 o                         
  12   4 -18         98.83         92.19        37.15 o                         
  14   4 -18         19.36         12.42        35.41 o                         
   1   5 -18        418.33        478.44        50.87 o                         
   3   5 -18        247.64        199.70        42.20 o                         
   5   5 -18         24.03         29.34        57.46 o                         
   7   5 -18        134.80        139.30        34.12 o                         
   9   5 -18          6.32         39.15        35.76 o                         
  11   5 -18        117.75        141.14        53.53 o                         
  13   5 -18        131.44        169.09        42.12 o                         
  15   5 -18        283.82        274.74        46.23 o                         
   2   6 -18         72.81         37.47        44.22 o                         
   4   6 -18          6.94          8.80        34.00 o                         
   6   6 -18         18.42         15.25        36.60 o                         
   8   6 -18        202.02        264.59        43.00 o                         
  10   6 -18         50.89         23.30        50.23 o                         
  12   6 -18        156.36        146.92        43.83 o                         
  14   6 -18        375.42        402.35        51.20 o                         
   3   7 -18         94.23        135.45        93.84 o                         
   5   7 -18         27.85         68.83        35.01 o                         
   7   7 -18        206.46        201.38        43.00 o                         
   9   7 -18        305.04        471.91        54.82 o                         
  11   7 -18        115.45        101.60        47.97 o                         
  13   7 -18         62.18         91.14        37.62 o                         
   4   8 -18         52.94         42.09        36.29 o                         
   6   8 -18         37.20         78.92        35.87 o                         
   8   8 -18        136.32        163.32        61.93 o                         
  10   8 -18         37.94         90.56        46.84 o                         
  -3   1 -17        191.68        197.47        38.55 o                         
  -1   1 -17          7.79         18.63        35.55 o                         
   1   1 -17         58.89         72.57        30.30 o                         
   3   1 -17        171.35        180.50        32.12 o                         
   5   1 -17         25.49         57.71        28.52 o                         
   7   1 -17        198.72        256.80        32.04 o                         
   9   1 -17         61.48         56.76        27.03 o                         
  11   1 -17         93.64        103.57        27.17 o                         
  13   1 -17         19.02        -23.52        27.46 o                         
  15   1 -17         60.60         44.20        34.93 o                         
  17   1 -17         85.93         75.33        51.86 o                         
  -2   2 -17        112.33         59.45        45.30 o                         
   0   2 -17          6.85        -15.96        35.11 o                         
   2   2 -17         85.85        109.47        31.79 o                         
   4   2 -17         40.80         13.35        24.79 o                         
   6   2 -17          0.61        -22.86        22.86 o                         
   8   2 -17          1.17        -24.95        24.95 o                         
  10   2 -17        467.95        483.44        45.30 o                         
  12   2 -17        198.49        188.24        31.87 o                         
  14   2 -17        224.96        179.42        36.83 o                         
  16   2 -17        139.02         87.67        42.76 o                         
  -1   3 -17         89.45        114.06        39.01 o                         
   1   3 -17        125.24         36.52        39.74 o                         
   3   3 -17        579.82        616.38        41.13 o                         
   5   3 -17        171.82        199.76        32.11 o                         
   7   3 -17        191.00        203.95        32.52 o                         
   9   3 -17         70.23         57.64        28.67 o                         
  11   3 -17        305.22        307.09        35.66 o                         
  13   3 -17        318.79        311.48        36.54 o                         
  15   3 -17        177.98        134.92        37.79 o                         
  17   3 -17         33.88         17.86        43.79 o                         
  -2   4 -17         74.31         75.99        35.88 o                         
   0   4 -17          4.53        -50.63        50.63 o                         
   2   4 -17        371.52        344.04        37.10 o                         
   4   4 -17         56.55         66.95        30.14 o                         
   6   4 -17          1.30          4.69        27.51 o                         
   8   4 -17         20.83         69.43        31.27 o                         
  10   4 -17         93.17        117.52        33.89 o                         
  12   4 -17        411.39        293.87        48.04 o                         
  14   4 -17        349.24        422.63        38.86 o                         
  16   4 -17         91.34        151.71        46.43 o                         
  -1   5 -17        212.52        157.09        49.65 o                         
   1   5 -17         29.83         30.32        35.62 o                         
   3   5 -17         20.40        -23.95        38.12 o                         
   5   5 -17        183.90        122.05        36.58 o                         
   7   5 -17         58.71         68.44        33.33 o                         
   9   5 -17        168.61        100.57        52.06 o                         
  11   5 -17         90.37        116.48        32.73 o                         
  13   5 -17        496.10        483.98        43.15 o                         
  15   5 -17        133.99        140.55        32.25 o                         
   0   6 -17         24.24         79.75        40.41 o                         
   2   6 -17        119.59         92.21        42.52 o                         
   4   6 -17        258.25        376.54        43.35 o                         
   6   6 -17         11.66         -8.64        29.69 o                         
   8   6 -17        221.16        289.82        35.53 o                         
  10   6 -17         13.43        -10.47        38.84 o                         
  12   6 -17         74.25         33.89        34.19 o                         
  14   6 -17        220.24        395.31        42.04 o                         
   1   7 -17         12.97        139.03        56.97 o                         
   3   7 -17         48.36         46.44        67.04 o                         
   5   7 -17         51.87         58.00        34.50 o                         
   7   7 -17         34.27         18.04        30.32 o                         
   9   7 -17         13.01         45.44        40.13 o                         
  11   7 -17         51.27         73.77        39.33 o                         
  13   7 -17        107.74        161.89        40.31 o                         
  15   7 -17         66.79         79.02        40.04 o                         
   2   8 -17        195.47        258.32        44.06 o                         
   4   8 -17        103.31        149.30        43.34 o                         
   6   8 -17         24.62          2.71        57.38 o                         
   8   8 -17        111.88        144.82        54.34 o                         
  10   8 -17         16.34        -44.38        44.38 o                         
  12   8 -17        166.12        252.43        41.19 o                         
  14   8 -17         51.98         -0.27        38.13 o                         
   3   9 -17         56.31        115.64        46.74 o                         
   5   9 -17         49.17         19.58        38.08 o                         
   7   9 -17         70.55        110.00        61.77 o                         
   9   9 -17         35.39        -27.48        42.52 o                         
  11   9 -17          4.42          9.49        55.11 o                         
   6  10 -17        119.10        186.79        45.23 o                         
   8  10 -17         24.99        -24.34        47.30 o                         
  10  10 -17         13.16        -36.14        46.45 o                         
  -4   0 -16        112.80        175.62        47.20 o                         
  -2   0 -16          0.81        -59.09        65.38 o                         
   0   0 -16        531.82        611.07        65.63 o                         
   2   0 -16        290.17        293.44        41.76 o                         
   4   0 -16       1391.93       1267.34        63.76 o                         
   6   0 -16        140.41        163.94        34.62 o                         
   8   0 -16       2351.44       2636.99       107.08 o                         
  10   0 -16       1824.56       1802.14        71.96 o                         
  12   0 -16         55.16         43.44        48.94 o                         
  14   0 -16        123.58        175.13        48.98 o                         
  16   0 -16        122.63        174.26        52.49 o                         
  18   0 -16        401.18        389.98       188.30 o                         
  -3   1 -16         30.59          3.33        28.94 o                         
  -1   1 -16         13.06          4.91        31.65 o                         
   1   1 -16          4.21         17.64        25.61 o                         
   3   1 -16        172.19        148.50        25.32 o                         
   5   1 -16        398.44        384.29        33.60 o                         
   7   1 -16        246.62        194.88        31.78 o                         
   9   1 -16       1707.50       1910.55        58.32 o                         
  11   1 -16        150.89        199.96        36.26 o                         
  13   1 -16        550.79        605.37        41.25 o                         
  15   1 -16         95.79        123.76        34.93 o                         
  17   1 -16         95.51        116.56        37.21 o                         
  -4   2 -16        119.56        162.77        33.86 o                         
  -2   2 -16          5.11         -1.96        27.80 o                         
   0   2 -16         58.38         53.22        28.21 o                         
   2   2 -16          3.22          3.83        22.89 o                         
   4   2 -16         29.50         48.75        25.67 o                         
   6   2 -16          6.63         -5.81        21.19 o                         
   8   2 -16        377.06        341.85        34.89 o                         
  10   2 -16        967.60       1019.38        42.89 o                         
  12   2 -16        517.65        552.79        38.30 o                         
  14   2 -16        414.33        461.22        43.79 o                         
  16   2 -16        106.65         39.09        50.63 o                         
  18   2 -16         38.79         22.21        38.46 o                         
  -3   3 -16        127.00        119.22        38.88 o                         
  -1   3 -16         20.33          1.34        31.58 o                         
   1   3 -16        540.52        543.10        56.66 o                         
   3   3 -16        146.79        175.86        29.55 o                         
   5   3 -16       1047.41       1188.50        44.98 o                         
   7   3 -16        322.28        353.28        42.13 o                         
   9   3 -16       1523.50       1465.38       118.55 o                         
  11   3 -16        829.98        862.06        57.37 o                         
  13   3 -16        145.41        155.13        29.19 o                         
  15   3 -16        215.53        174.88        37.18 o                         
  17   3 -16          7.55         19.79        35.66 o                         
  -4   4 -16          2.21         -8.97        34.25 o                         
  -2   4 -16        155.06        152.45        34.82 o                         
   0   4 -16        105.93         15.73        28.94 o                         
   2   4 -16        185.03        217.16        38.50 o                         
   4   4 -16         10.91         -1.17        33.65 o                         
   6   4 -16        673.51        643.40        67.96 o                         
   8   4 -16        557.41        690.59       107.29 o                         
  10   4 -16         64.20         73.22        26.56 o                         
  12   4 -16        392.64        278.76        33.79 o                         
  14   4 -16        172.24        217.49        35.79 o                         
  16   4 -16         16.37         18.87        38.17 o                         
  -3   5 -16          2.62         33.29        34.80 o                         
  -1   5 -16        272.74        323.34        43.47 o                         
   1   5 -16         83.58         73.00        33.33 o                         
   3   5 -16          4.42         56.58        32.20 o                         
   5   5 -16        345.66        400.86        35.99 o                         
   7   5 -16          4.60        -24.21        24.21 o                         
   9   5 -16         86.35        134.40        31.94 o                         
  11   5 -16         63.14         51.40        26.62 o                         
  13   5 -16        254.38        232.68        31.34 o                         
  15   5 -16        124.54        138.08        33.15 o                         
  17   5 -16         50.95         30.28        37.25 o                         
  -2   6 -16         73.48         91.15        38.20 o                         
   0   6 -16         22.32         51.23        39.74 o                         
   2   6 -16         47.62        110.28        34.70 o                         
   4   6 -16         41.27          4.45        27.65 o                         
   6   6 -16         11.63        -25.24        25.24 o                         
   8   6 -16         63.58         66.02        31.70 o                         
  10   6 -16        151.37        180.65        31.64 o                         
  12   6 -16         40.29         34.09        25.75 o                         
  14   6 -16         87.67         70.65        30.22 o                         
  16   6 -16        109.36         44.16        31.88 o                         
  -1   7 -16        161.11        174.46        38.69 o                         
   1   7 -16         36.59         90.85        36.17 o                         
   3   7 -16          7.93         63.54        32.96 o                         
   5   7 -16         36.78         28.33        31.58 o                         
   7   7 -16         16.90         41.24        27.96 o                         
   9   7 -16        120.45         94.57        30.85 o                         
  11   7 -16        121.22        148.68        32.23 o                         
  13   7 -16         60.41         64.72        40.94 o                         
  15   7 -16         18.54         42.16        33.79 o                         
   0   8 -16        161.81        116.66        47.29 o                         
   2   8 -16         99.55        166.93        37.86 o                         
   4   8 -16         14.05         89.90        32.23 o                         
   6   8 -16        235.81        252.00        37.05 o                         
   8   8 -16         55.89        -10.61        33.96 o                         
  10   8 -16         12.90         46.04        34.70 o                         
  12   8 -16          4.69         24.61        29.07 o                         
  14   8 -16         14.97         -0.98        32.47 o                         
   1   9 -16        249.08        276.71        51.74 o                         
   3   9 -16        176.46        254.35        49.13 o                         
   5   9 -16         34.19         44.80        31.56 o                         
   7   9 -16         53.00         59.21        34.82 o                         
   9   9 -16         14.58         15.47        33.45 o                         
  11   9 -16         71.57        119.22        34.28 o                         
  13   9 -16         28.94         52.23        37.92 o                         
   2  10 -16        100.85         21.79        40.51 o                         
   4  10 -16        255.46        354.14        53.54 o                         
   6  10 -16         55.90         91.40        45.76 o                         
   8  10 -16         66.63         86.31        75.84 o                         
  10  10 -16         23.06         -3.00        47.99 o                         
  12  10 -16         48.37         45.16        44.58 o                         
   3  11 -16         29.40         19.66        48.76 o                         
   5  11 -16        163.22        181.50        44.77 o                         
   7  11 -16         58.45         -7.62        43.40 o                         
   9  11 -16         22.76         17.67        59.03 o                         
  11  11 -16         45.73         35.10        34.26 o                         
  -5   1 -15        660.24        672.45        59.92 o                         
  -3   1 -15        179.69        123.67        28.19 o                         
  -1   1 -15          6.44         63.69        28.99 o                         
   1   1 -15        561.35        571.07        33.37 o                         
   3   1 -15        190.16        111.00        26.12 o                         
   5   1 -15        577.88        483.13        37.73 o                         
   7   1 -15       1204.87       1154.25        40.68 o                         
   9   1 -15       1018.58        921.17        36.89 o                         
  11   1 -15       3427.08       3815.42        68.83 o                         
  13   1 -15         45.62         73.93        31.25 o                         
  15   1 -15        242.05        162.90        46.05 o                         
  17   1 -15         98.25        102.52        36.02 o                         
  19   1 -15         45.11         77.15        62.88 o                         
  -6   2 -15        160.72        109.61        41.36 o                         
  -4   2 -15         38.40         42.12        33.88 o                         
  -2   2 -15         22.99         35.15        26.79 o                         
   0   2 -15        394.35        413.07        33.89 o                         
   2   2 -15        672.30        700.82        38.97 o                         
   4   2 -15        444.44        460.38        44.07 o                         
   6   2 -15       1206.35       1352.52        57.76 o                         
   8   2 -15        416.52        431.86        34.32 o                         
  10   2 -15        521.46        597.85        39.86 o                         
  12   2 -15        511.21        661.76        43.00 o                         
  14   2 -15         94.01         74.53        28.04 o                         
  16   2 -15         16.73        -22.81        30.26 o                         
  18   2 -15         26.48          2.26        36.35 o                         
  -5   3 -15         23.71          0.63        32.13 o                         
  -3   3 -15         13.36         52.87        29.41 o                         
  -1   3 -15        141.92        118.97        25.81 o                         
   1   3 -15         14.47         21.57        24.07 o                         
   3   3 -15        153.21        151.14        23.42 o                         
   5   3 -15       3278.36       3332.47        70.13 o                         
   7   3 -15        868.26        882.25        77.76 o                         
   9   3 -15        353.60        357.63        28.81 o                         
  11   3 -15        356.00        340.60        33.06 o                         
  13   3 -15       1117.54       1191.98        55.95 o                         
  15   3 -15         47.85         30.65        31.53 o                         
  17   3 -15         97.54        101.75        63.42 o                         
  -4   4 -15         40.16         45.69        35.90 o                         
  -2   4 -15         78.51         64.78        28.88 o                         
   0   4 -15        315.62        254.90        30.91 o                         
   2   4 -15         65.00         53.70        22.99 o                         
   4   4 -15         34.40         67.46        24.43 o                         
   6   4 -15        136.51        169.03        26.94 o                         
   8   4 -15        178.09        248.05        24.19 o                         
  10   4 -15          3.32         25.87        22.60 o                         
  12   4 -15        291.43        322.50        32.82 o                         
  14   4 -15         81.97         65.34        30.21 o                         
  16   4 -15        146.65        199.04        37.86 o                         
  18   4 -15         49.64         61.17        43.97 o                         
  -5   5 -15         53.26         34.94        39.40 o                         
  -3   5 -15         62.71         14.60        36.62 o                         
  -1   5 -15         79.87        107.87        29.92 o                         
   1   5 -15        126.29        135.40        29.69 o                         
   3   5 -15        419.76        370.39        37.49 o                         
   5   5 -15        849.67        888.28        48.31 o                         
   7   5 -15        156.63        171.35        31.18 o                         
   9   5 -15        169.43        202.64        23.97 o                         
  11   5 -15        228.97        270.34        35.48 o                         
  13   5 -15        331.08        322.00        31.53 o                         
  15   5 -15         16.35         15.71        27.17 o                         
  17   5 -15         91.06         27.25        38.88 o                         
  -4   6 -15         51.92         61.74        38.76 o                         
  -2   6 -15        400.55        358.40        51.37 o                         
   0   6 -15        868.66        949.39       111.74 o                         
   2   6 -15        246.61        193.28        32.58 o                         
   4   6 -15        124.24         90.54        28.55 o                         
   6   6 -15         77.07         57.04        29.60 o                         
   8   6 -15        108.14        111.87        24.42 o                         
  10   6 -15         65.31         51.36        24.99 o                         
  12   6 -15         46.56         13.95        25.14 o                         
  14   6 -15         37.78          8.56        25.83 o                         
  16   6 -15        209.67        199.96        36.26 o                         
  -3   7 -15        184.71        168.24        50.34 o                         
  -1   7 -15         11.83         23.67        33.62 o                         
   1   7 -15        185.80        258.14        43.22 o                         
   3   7 -15        514.54        561.58        43.08 o                         
   5   7 -15          2.74        -24.52        24.52 o                         
   7   7 -15         42.78         21.03        26.71 o                         
   9   7 -15         23.62         23.81        24.50 o                         
  11   7 -15         19.58         -7.43        25.29 o                         
  13   7 -15         10.01         63.23        29.51 o                         
  15   7 -15        108.71        136.48        38.28 o                         
  17   7 -15         17.36          7.03        42.26 o                         
  -2   8 -15         10.33          9.90        51.39 o                         
   0   8 -15        151.32        206.97        42.93 o                         
   2   8 -15          2.42         -2.14        28.26 o                         
   4   8 -15        170.89        174.31        42.13 o                         
   6   8 -15        118.23        163.67        31.73 o                         
   8   8 -15        283.18        242.82        33.55 o                         
  10   8 -15        188.50        326.94        32.96 o                         
  12   8 -15         68.72         66.49        30.52 o                         
  14   8 -15         56.89         69.63        35.14 o                         
  16   8 -15          1.65         51.60        36.76 o                         
  -1   9 -15          0.09        -32.45        32.45 o                         
   1   9 -15         55.42         17.67        34.63 o                         
   3   9 -15        123.09        112.94        35.66 o                         
   5   9 -15         45.01        116.41        35.07 o                         
   7   9 -15         25.08        105.30        84.61 o                         
   9   9 -15          3.82          0.06        31.22 o                         
  11   9 -15         88.52         77.63        30.14 o                         
  13   9 -15          1.08        -31.25        31.25 o                         
  15   9 -15         13.21         27.35        33.17 o                         
   0  10 -15         29.83         79.62        46.10 o                         
   2  10 -15        163.33        164.11        40.26 o                         
   4  10 -15          0.31          4.24        33.18 o                         
   6  10 -15         83.41         66.85        34.24 o                         
   8  10 -15         27.05        -31.47        35.04 o                         
  10  10 -15         37.55          9.38        30.00 o                         
  12  10 -15         22.43        -43.41        43.41 o                         
  14  10 -15         23.33         50.33        34.75 o                         
   1  11 -15        163.51        120.51        42.45 o                         
   3  11 -15        175.73        227.03        43.79 o                         
   5  11 -15        279.03        169.95        40.64 o                         
   7  11 -15         29.44         27.80        56.23 o                         
   9  11 -15         94.66         92.57        34.74 o                         
  11  11 -15         55.79        117.90        44.17 o                         
  13  11 -15          1.51         -7.87        31.95 o                         
   2  12 -15         21.71         -3.51        52.80 o                         
   4  12 -15        415.63        455.36        50.27 o                         
   6  12 -15        135.83        112.04        51.16 o                         
   8  12 -15         77.89         84.69        38.72 o                         
  10  12 -15         18.30         47.07        37.98 o                         
  -6   0 -14        151.08        105.42        43.07 o                         
  -4   0 -14        313.64        246.89        47.71 o                         
  -2   0 -14       1167.51       1077.31        60.36 o                         
   0   0 -14       1679.74       1857.74        68.74 o                         
   2   0 -14       5035.16       4129.91       118.31 o                         
   4   0 -14        712.98        746.43        45.73 o                         
   6   0 -14       3230.69       3152.47        80.47 o                         
   8   0 -14       2789.94       2898.80        66.67 o                         
  10   0 -14       1898.82       2102.61        69.89 o                         
  12   0 -14        902.23        846.29        67.33 o                         
  14   0 -14        298.38        342.16        51.39 o                         
  16   0 -14        149.90        168.59        47.98 o                         
  18   0 -14        121.95        238.56        57.33 o                         
  -7   1 -14         61.54        136.46        34.77 o                         
  -5   1 -14         94.89         92.74        28.54 o                         
  -3   1 -14        253.17        241.19        28.78 o                         
  -1   1 -14        467.34        411.40        29.55 o                         
   1   1 -14        332.59        289.30        27.32 o                         
   3   1 -14        873.43        808.30        34.05 o                         
   5   1 -14        755.56        661.62        38.80 o                         
   7   1 -14        514.67        498.41        24.18 o                         
   9   1 -14       1049.11       1052.10        56.92 o                         
  11   1 -14        777.97        642.68        43.36 o                         
  13   1 -14        473.00        510.90        40.15 o                         
  15   1 -14          1.74         -4.74        33.08 o                         
  17   1 -14         33.86         63.61        34.85 o                         
  19   1 -14         34.12         64.31        82.38 o                         
  -6   2 -14          2.82          2.95        35.01 o                         
  -4   2 -14         33.10         -0.88        28.49 o                         
  -2   2 -14        328.87        346.92        34.17 o                         
   0   2 -14        377.49        335.86        27.19 o                         
   2   2 -14        369.16        329.86        26.00 o                         
   4   2 -14        429.31        426.00        33.48 o                         
   6   2 -14        602.08        509.63        28.88 o                         
   8   2 -14       3098.50       3060.45        49.21 o                         
  10   2 -14        899.27        885.06        55.29 o                         
  12   2 -14         15.89         16.17        21.03 o                         
  14   2 -14        182.72        188.35        29.69 o                         
  16   2 -14         23.21         30.33        30.54 o                         
  18   2 -14         75.12         15.02        41.00 o                         
  -7   3 -14        123.44        109.72        42.31 o                         
  -5   3 -14         70.71         26.59        32.89 o                         
  -3   3 -14        401.64        403.83        32.18 o                         
  -1   3 -14         65.95         37.42        23.77 o                         
   1   3 -14        702.59        616.64        35.85 o                         
   3   3 -14        440.00        497.04        28.24 o                         
   5   3 -14        471.57        377.42        26.21 o                         
   7   3 -14        884.03        915.89        35.88 o                         
   9   3 -14         17.99         71.49        20.92 o                         
  11   3 -14        105.08        119.39        22.20 o                         
  13   3 -14        270.83        319.21        29.01 o                         
  15   3 -14        464.92        407.06        39.39 o                         
  17   3 -14        201.70        152.97        42.66 o                         
  19   3 -14         66.53         59.68        60.94 o                         
  -6   4 -14        115.02        122.03        34.99 o                         
  -4   4 -14         29.78         16.75        31.22 o                         
  -2   4 -14          2.28        -23.15        23.15 o                         
   0   4 -14        560.99        449.57        29.98 o                         
   2   4 -14       1440.95       1384.64        63.42 o                         
   4   4 -14        227.54        204.60        23.87 o                         
   6   4 -14        360.02        377.02        27.33 o                         
   8   4 -14       1224.03       1354.23        39.12 o                         
  10   4 -14        136.90         52.35        19.04 o                         
  12   4 -14         91.76         52.00        22.85 o                         
  14   4 -14         39.56         29.46        23.46 o                         
  16   4 -14         23.95         92.96        34.12 o                         
  18   4 -14         10.08         -7.66        41.29 o                         
  -5   5 -14         37.38         48.07        36.51 o                         
  -3   5 -14        166.03        235.55        35.87 o                         
  -1   5 -14        103.97         67.70        23.58 o                         
   1   5 -14        258.40        288.38        33.33 o                         
   3   5 -14       1051.25       1328.33        49.09 o                         
   5   5 -14        248.63        140.39        30.16 o                         
   7   5 -14        759.53        682.49        31.26 o                         
   9   5 -14        235.32        197.81        26.67 o                         
  11   5 -14        176.83        219.28        30.74 o                         
  13   5 -14        176.32        148.05        26.23 o                         
  15   5 -14          7.74        -15.22        36.97 o                         
  17   5 -14          0.25        -12.08        37.69 o                         
  -6   6 -14        600.14        800.07        77.13 o                         
  -4   6 -14         61.44        156.13        33.58 o                         
  -2   6 -14         31.43         42.96        24.44 o                         
   0   6 -14        115.27         71.85        30.34 o                         
   2   6 -14        359.31        408.16        33.10 o                         
   4   6 -14        900.24        841.64        50.16 o                         
   6   6 -14       1421.62       1471.43        47.61 o                         
   8   6 -14         83.66         51.04        22.62 o                         
  10   6 -14        275.61        258.32        35.76 o                         
  12   6 -14         89.65         70.44        28.49 o                         
  14   6 -14         22.14         23.32        25.68 o                         
  16   6 -14         10.07         63.89        31.41 o                         
  18   6 -14         11.08         64.34        53.38 o                         
  -5   7 -14         14.93        -20.71        38.12 o                         
  -3   7 -14         28.28         90.25        34.82 o                         
  -1   7 -14        110.88        140.14        30.95 o                         
   1   7 -14         10.82         38.68        29.31 o                         
   3   7 -14         53.65         51.43        32.52 o                         
   5   7 -14        275.52        311.98        31.56 o                         
   7   7 -14         95.40        109.05        22.80 o                         
   9   7 -14        152.04        106.14        27.71 o                         
  11   7 -14         53.06         36.03        27.77 o                         
  13   7 -14         14.56        -16.07        24.74 o                         
  15   7 -14         90.82         87.73        29.12 o                         
  17   7 -14         56.46         76.97        42.11 o                         
  -4   8 -14         92.17        137.20        47.70 o                         
  -2   8 -14        497.00        435.63        44.92 o                         
   0   8 -14        116.69         89.60        35.90 o                         
   2   8 -14        753.15        837.67        44.91 o                         
   4   8 -14          7.30         63.55        30.20 o                         
   6   8 -14         55.15         60.63        24.28 o                         
   8   8 -14         50.28         36.65        23.81 o                         
  10   8 -14        164.75        187.64        27.68 o                         
  12   8 -14          8.95        -24.42        24.42 o                         
  14   8 -14         59.40         23.51        30.61 o                         
  16   8 -14          0.09         -5.73        30.05 o                         
  -3   9 -14        172.44        182.83        44.54 o                         
  -1   9 -14        226.55        269.31        40.72 o                         
   1   9 -14         33.67         33.92        29.80 o                         
   3   9 -14         54.92         54.84        28.46 o                         
   5   9 -14        125.27        117.76        27.56 o                         
   7   9 -14        106.83        121.34        27.49 o                         
   9   9 -14        283.32        246.93        30.48 o                         
  11   9 -14         70.39        104.32        28.65 o                         
  13   9 -14        121.55        109.65        29.26 o                         
  15   9 -14         20.18         13.43        30.55 o                         
  -2  10 -14         46.23         70.27        53.23 o                         
   0  10 -14          8.91         -3.99        34.46 o                         
   2  10 -14         63.14         29.50        36.40 o                         
   4  10 -14         23.30         20.58        27.62 o                         
   6  10 -14          5.13         54.12        28.92 o                         
   8  10 -14         75.18         88.48        32.55 o                         
  10  10 -14        195.13        187.80        40.19 o                         
  12  10 -14         11.13         27.41        34.14 o                         
  14  10 -14         22.43         52.98        30.42 o                         
  -1  11 -14         87.73        178.65        41.31 o                         
   1  11 -14        219.53        216.80        50.43 o                         
   3  11 -14        521.76        517.44        41.77 o                         
   5  11 -14        104.01         69.80        37.94 o                         
   7  11 -14        101.97        172.81        42.66 o                         
   9  11 -14          7.82        -26.74        26.74 o                         
  11  11 -14         38.89         88.00        35.15 o                         
  13  11 -14        126.59         88.69        44.70 o                         
   0  12 -14         45.64        125.17        59.26 o                         
   2  12 -14          0.93         -0.72        33.54 o                         
   4  12 -14        496.00        607.47        63.62 o                         
   6  12 -14        129.50         59.24        38.50 o                         
   8  12 -14         45.50         21.31        35.27 o                         
  10  12 -14         13.47         -9.38        32.50 o                         
  12  12 -14         64.37         56.39        33.39 o                         
   3  13 -14         80.83         71.06        38.52 o                         
   5  13 -14        125.03        213.68        54.23 o                         
   7  13 -14         60.83         26.55        38.49 o                         
   9  13 -14         99.44         80.93        63.46 o                         
  -9   1 -13         36.73          9.35        35.99 o                         
  -7   1 -13         28.66         53.04        28.49 o                         
  -5   1 -13         39.55         63.80        24.90 o                         
  -3   1 -13        202.82        205.01        29.59 o                         
  -1   1 -13        701.41        597.43        26.78 o                         
   1   1 -13       2533.55       2553.72        50.84 o                         
   3   1 -13        696.81        615.26        28.34 o                         
   5   1 -13       1707.91       1601.12        36.39 o                         
   7   1 -13       1280.22       1119.49        34.99 o                         
   9   1 -13       1452.93       1477.72        39.98 o                         
  11   1 -13        193.47        182.32        27.49 o                         
  13   1 -13        131.94        194.42        23.76 o                         
  15   1 -13        107.26        104.69        43.79 o                         
  17   1 -13        103.98        186.85        41.11 o                         
  19   1 -13         73.10         29.46        59.09 o                         
  -8   2 -13        361.18        429.52        54.28 o                         
  -6   2 -13        248.09        226.50        31.20 o                         
  -4   2 -13         58.69         66.78        25.67 o                         
  -2   2 -13         43.98         32.91        18.69 o                         
   0   2 -13        854.15        908.35        36.26 o                         
   2   2 -13         10.52         35.04        17.99 o                         
   4   2 -13       1097.07       1103.82        39.77 o                         
   6   2 -13       1073.54       1083.00        30.24 o                         
   8   2 -13        543.53        587.61        30.94 o                         
  10   2 -13        121.05         78.06        18.59 o                         
  12   2 -13         74.77         84.71        22.42 o                         
  14   2 -13         45.01         25.81        29.13 o                         
  16   2 -13          9.15         17.15        30.38 o                         
  18   2 -13         26.53         33.89        45.58 o                         
  20   2 -13         37.01         29.03        64.41 o                         
  -7   3 -13         75.16         49.53        35.19 o                         
  -5   3 -13        213.74        220.17        29.55 o                         
  -3   3 -13         84.53        122.93        24.21 o                         
  -1   3 -13        397.98        375.03        24.92 o                         
   1   3 -13         35.84         44.57        18.23 o                         
   3   3 -13        131.36         91.86        20.28 o                         
   5   3 -13        507.24        451.59        27.80 o                         
   7   3 -13       1459.47       1474.01        32.99 o                         
   9   3 -13          5.97          3.01        16.31 o                         
  11   3 -13        340.61        325.96        25.53 o                         
  13   3 -13        228.30        224.85        25.92 o                         
  15   3 -13        710.37        721.74        47.46 o                         
  17   3 -13          6.76         44.28        48.13 o                         
  19   3 -13          4.70         47.08        81.07 o                         
  -8   4 -13        438.20        619.98        55.29 o                         
  -6   4 -13         97.92         43.99        29.86 o                         
  -4   4 -13        973.75        995.77        43.16 o                         
  -2   4 -13       1645.97       1599.47        46.71 o                         
   0   4 -13       1295.94       1336.79        57.79 o                         
   2   4 -13        352.09        300.63        23.71 o                         
   4   4 -13        244.84        225.15        27.72 o                         
   6   4 -13        113.84         88.17        16.13 o                         
   8   4 -13       3123.33       2834.59        50.33 o                         
  10   4 -13         74.94         96.41        19.68 o                         
  12   4 -13        274.88        228.99        25.47 o                         
  14   4 -13        119.15        130.99        38.60 o                         
  16   4 -13         23.29         24.36        31.94 o                         
  18   4 -13         73.09        106.57        44.47 o                         
  -7   5 -13        166.54        202.09        50.58 o                         
  -5   5 -13          4.25        -20.60        27.14 o                         
  -3   5 -13        576.88        557.58        42.68 o                         
  -1   5 -13        504.26        484.69        34.87 o                         
   1   5 -13        898.06        889.64        35.84 o                         
   3   5 -13        386.71        377.28        30.02 o                         
   5   5 -13       1985.07       1898.91        50.29 o                         
   7   5 -13        721.80        742.65        28.68 o                         
   9   5 -13         65.99         58.79        26.80 o                         
  11   5 -13         31.28         47.11        21.03 o                         
  13   5 -13         98.81         57.31        22.84 o                         
  15   5 -13        197.17        175.57        28.15 o                         
  17   5 -13         81.19        129.62        41.65 o                         
  19   5 -13          6.64         22.33        61.93 o                         
  -6   6 -13        100.14         98.93        35.81 o                         
  -4   6 -13         11.89         24.52        29.57 o                         
  -2   6 -13         48.88         40.14        24.80 o                         
   0   6 -13         34.55         22.87        19.42 o                         
   2   6 -13        905.46        795.24        41.86 o                         
   4   6 -13       1050.59       1044.33        43.01 o                         
   6   6 -13       1669.32       1536.25        43.25 o                         
   8   6 -13        438.91        545.38        28.79 o                         
  10   6 -13        415.89        404.16        29.69 o                         
  12   6 -13         51.18         37.30        23.08 o                         
  14   6 -13        129.82        131.00        26.68 o                         
  16   6 -13          8.69        -25.62        25.62 o                         
  18   6 -13         35.93         90.66        65.38 o                         
  -7   7 -13         73.14        105.98        61.35 o                         
  -5   7 -13         55.90         82.58        35.90 o                         
  -3   7 -13          6.33         20.50        28.21 o                         
  -1   7 -13         73.58         73.29        26.16 o                         
   1   7 -13         27.98         -2.54        25.11 o                         
   3   7 -13        217.58        223.25        37.23 o                         
   5   7 -13        127.74        118.05        20.58 o                         
   7   7 -13        139.94        213.20        22.74 o                         
   9   7 -13        916.37        796.05        61.06 o                         
  11   7 -13         49.25         48.95        22.83 o                         
  13   7 -13         52.58         45.99        29.18 o                         
  15   7 -13         29.89         27.65        31.22 o                         
  17   7 -13        126.79        100.75        47.14 o                         
  -6   8 -13         49.10         48.06        44.00 o                         
  -4   8 -13         23.84         93.91        39.20 o                         
  -2   8 -13          9.23        -27.24        29.86 o                         
   0   8 -13        723.94        688.25        48.16 o                         
   2   8 -13       2027.00       2175.46        59.40 o                         
   4   8 -13        710.91        697.66        39.03 o                         
   6   8 -13        305.93        331.05        26.24 o                         
   8   8 -13        234.82        315.51        30.80 o                         
  10   8 -13        365.14        201.08        27.05 o                         
  12   8 -13         10.69        -13.45        23.18 o                         
  14   8 -13         34.92         24.56        29.64 o                         
  16   8 -13         66.22         81.66        43.40 o                         
  -5   9 -13         77.27        -53.25        53.25 o                         
  -3   9 -13         83.09         62.91        31.81 o                         
  -1   9 -13         38.01         67.91        29.38 o                         
   1   9 -13       1349.68       1220.90        58.28 o                         
   3   9 -13       1295.34       1114.91        62.58 o                         
   5   9 -13        213.35        222.20        28.20 o                         
   7   9 -13        125.88         92.36        24.79 o                         
   9   9 -13         27.26         46.63        26.74 o                         
  11   9 -13         32.13         25.21        24.49 o                         
  13   9 -13         46.41         46.39        25.94 o                         
  15   9 -13         13.25        -21.74        33.62 o                         
  17   9 -13        159.62        158.56        49.49 o                         
  -4  10 -13        192.24         90.81        46.10 o                         
  -2  10 -13         83.78         21.83        32.32 o                         
   0  10 -13        111.45         97.78        34.82 o                         
   2  10 -13         74.58        114.46        33.15 o                         
   4  10 -13        458.99        457.75        42.11 o                         
   6  10 -13         18.79         -4.92        24.30 o                         
   8  10 -13         83.55         99.91        28.85 o                         
  10  10 -13        178.83        191.84        29.83 o                         
  12  10 -13         99.90         95.85        29.87 o                         
  14  10 -13         44.70         58.38        30.58 o                         
  16  10 -13         41.09         75.61        47.99 o                         
  -3  11 -13         43.76         48.56        37.55 o                         
  -1  11 -13         11.73         -1.38        34.21 o                         
   1  11 -13         49.76         42.53        31.25 o                         
   3  11 -13        339.54        401.44        50.08 o                         
   5  11 -13        377.68        344.03        42.32 o                         
   7  11 -13        202.32        165.45        37.04 o                         
   9  11 -13        158.32        129.45        41.45 o                         
  11  11 -13         78.00         62.70        29.82 o                         
  13  11 -13         75.90         91.87        32.20 o                         
  15  11 -13         57.55         95.91        44.05 o                         
  -2  12 -13         87.81        133.60        42.74 o                         
   0  12 -13         39.52         38.91        44.17 o                         
   2  12 -13        259.98        256.04        45.48 o                         
   4  12 -13        442.76        485.60        45.07 o                         
   6  12 -13         95.91         93.22        32.96 o                         
   8  12 -13         67.17         99.02        35.48 o                         
  10  12 -13         20.27         31.69        32.98 o                         
  12  12 -13         11.27         18.59        30.19 o                         
   1  13 -13         12.12        -29.05        39.63 o                         
   3  13 -13        100.25        154.94        37.12 o                         
   5  13 -13        493.00        593.88        77.72 o                         
   7  13 -13         29.54         -0.89        31.45 o                         
   9  13 -13         52.32         35.57        31.32 o                         
  11  13 -13         70.65         74.63        37.82 o                         
   2  14 -13         24.86          6.61        41.22 o                         
   4  14 -13         68.34        164.81       109.84 o                         
   6  14 -13          1.16        -31.88        36.22 o                         
   8  14 -13         38.47         37.80        35.21 o                         
 -10   0 -12         82.65        118.57        59.91 o                         
  -8   0 -12         47.21         30.25        40.34 o                         
  -6   0 -12         33.99         76.49        34.62 o                         
  -4   0 -12        765.90        636.01        47.80 o                         
  -2   0 -12         72.77         23.56        31.43 o                         
   0   0 -12        594.08        471.00        31.27 o                         
   2   0 -12        135.50        192.82        26.14 o                         
   4   0 -12         76.23         68.82        21.41 o                         
   6   0 -12        852.48        819.72        40.71 o                         
   8   0 -12       1354.65       1243.79        86.56 o                         
  10   0 -12       2167.18       2178.38       106.07 o                         
  12   0 -12        544.34        494.66        35.59 o                         
  14   0 -12        554.94        594.55        96.77 o                         
  16   0 -12        246.68        314.08        52.77 o                         
  18   0 -12        416.78        494.29        96.77 o                         
  20   0 -12        436.38        648.60       133.38 o                         
  -9   1 -12         75.89        204.52        54.51 o                         
  -7   1 -12        425.06        450.56        35.03 o                         
  -5   1 -12        495.22        492.58        32.54 o                         
  -3   1 -12        122.52         75.36        20.69 o                         
  -1   1 -12         48.99         59.03        15.00 o                         
   1   1 -12          6.90          0.30        14.13 o                         
   3   1 -12         71.77         64.48        15.53 o                         
   5   1 -12        916.63        832.38        24.85 o                         
   7   1 -12        216.83        226.38        16.67 o                         
   9   1 -12        448.88        366.85        28.96 o                         
  11   1 -12       1469.70       1423.69        40.36 o                         
  13   1 -12         21.50        -10.22        19.13 o                         
  15   1 -12         22.82         26.67        26.09 o                         
  17   1 -12         97.11         64.31        36.18 o                         
  19   1 -12        108.37         20.92       136.00 o                         
 -10   2 -12         33.68        -19.04        34.16 o                         
  -8   2 -12         27.13         51.73        30.50 o                         
  -6   2 -12         69.03         37.94        23.64 o                         
  -4   2 -12        710.27        687.43        38.10 o                         
  -2   2 -12       2840.43       2888.79        54.88 o                         
   0   2 -12        336.87        275.05        20.30 o                         
   2   2 -12        357.95        397.90        23.09 o                         
   4   2 -12        653.93        728.27        29.00 o                         
   6   2 -12        399.74        361.62        19.11 o                         
   8   2 -12        195.87        139.71        16.81 o                         
  10   2 -12        604.33        624.39        26.57 o                         
  12   2 -12        185.09        170.56        21.94 o                         
  14   2 -12        109.30         85.32        24.09 o                         
  16   2 -12        182.09        108.72        31.94 o                         
  18   2 -12        146.45        104.79        51.12 o                         
  20   2 -12        105.50        171.81        57.77 o                         
  -9   3 -12        571.20        594.45        52.46 o                         
  -7   3 -12         16.25         37.16        25.96 o                         
  -5   3 -12        204.00        188.04        26.61 o                         
  -3   3 -12        220.50        242.05        23.53 o                         
  -1   3 -12        409.10        345.75        22.46 o                         
   1   3 -12        591.57        502.33        24.02 o                         
   3   3 -12       1713.83       1676.78        39.43 o                         
   5   3 -12       2246.92       2395.48        38.81 o                         
   7   3 -12        115.24         97.16        17.17 o                         
   9   3 -12        917.52        958.47        35.29 o                         
  11   3 -12        240.33        224.58        24.56 o                         
  13   3 -12        202.38        221.21        24.17 o                         
  15   3 -12        292.66        290.33        46.04 o                         
  17   3 -12         32.40         52.75        33.97 o                         
  19   3 -12         27.21         34.20        44.28 o                         
  -8   4 -12        127.88        168.30        39.22 o                         
  -6   4 -12         21.02          7.45        29.47 o                         
  -4   4 -12        194.54        156.16        24.66 o                         
  -2   4 -12         59.95         59.50        19.96 o                         
   0   4 -12         88.20         89.05        16.93 o                         
   2   4 -12        965.41        938.51        33.92 o                         
   4   4 -12        517.08        496.41        23.25 o                         
   6   4 -12        163.35        188.04        16.41 o                         
   8   4 -12        410.94        384.01        29.63 o                         
  10   4 -12         66.25         58.48        17.38 o                         
  12   4 -12        232.99        216.35        24.51 o                         
  14   4 -12        125.24         88.16        21.45 o                         
  16   4 -12          2.60        -13.69        28.00 o                         
  18   4 -12         39.87         86.31        75.84 o                         
  -9   5 -12         63.75         89.31        41.81 o                         
  -7   5 -12         20.39         16.88        33.45 o                         
  -5   5 -12        387.07        412.60        35.45 o                         
  -3   5 -12        244.58        213.92        25.26 o                         
  -1   5 -12       1631.38       1529.12        41.90 o                         
   1   5 -12       1074.70        949.75        32.42 o                         
   3   5 -12       1022.51       1108.92        35.72 o                         
   5   5 -12        145.13         84.63        17.72 o                         
   7   5 -12       1641.40       1373.26        46.09 o                         
   9   5 -12         87.51         98.39        17.65 o                         
  11   5 -12        108.06         82.99        23.28 o                         
  13   5 -12         20.28          8.87        20.90 o                         
  15   5 -12        402.60        357.51        33.53 o                         
  17   5 -12         96.16        125.74        37.38 o                         
  19   5 -12         10.99         60.38        49.49 o                         
  -8   6 -12        391.64        430.51        64.93 o                         
  -6   6 -12        298.80        423.53        39.46 o                         
  -4   6 -12         83.30        133.96        28.32 o                         
  -2   6 -12        266.88        297.16        27.51 o                         
   0   6 -12        343.93        401.39        39.97 o                         
   2   6 -12          1.05        -18.87        18.87 o                         
   4   6 -12       1350.45       1286.27        52.51 o                         
   6   6 -12        897.71        977.56        33.46 o                         
   8   6 -12        100.76        146.61        19.46 o                         
  10   6 -12         47.75         78.46        22.38 o                         
  12   6 -12        796.04        669.95        31.63 o                         
  14   6 -12        221.56        219.89        25.30 o                         
  16   6 -12         76.67        123.48        35.87 o                         
  18   6 -12         30.65         -7.25        42.76 o                         
  -7   7 -12        503.75        570.32        51.34 o                         
  -5   7 -12         26.46         28.25        27.92 o                         
  -3   7 -12        406.49        376.41        36.65 o                         
  -1   7 -12        802.07        831.81        60.95 o                         
   1   7 -12        465.37        396.17        28.50 o                         
   3   7 -12        624.08        565.12        54.68 o                         
   5   7 -12        772.75        628.75        27.51 o                         
   7   7 -12        250.64        259.57        22.13 o                         
   9   7 -12         22.43          1.86        19.43 o                         
  11   7 -12         93.93         62.37        20.15 o                         
  13   7 -12          0.01        -13.71        19.89 o                         
  15   7 -12          8.21         16.12        22.75 o                         
  17   7 -12         55.40         53.87        41.53 o                         
  -6   8 -12         29.87        -30.36        40.19 o                         
  -4   8 -12         94.73         64.11        33.12 o                         
  -2   8 -12        456.74        408.41        37.18 o                         
   0   8 -12       2677.32       2680.00        71.18 o                         
   2   8 -12        444.40        373.36        31.11 o                         
   4   8 -12        724.30        759.62        36.69 o                         
   6   8 -12        463.75        392.69        24.15 o                         
   8   8 -12         18.66         20.16        20.23 o                         
  10   8 -12        527.75        471.16        28.94 o                         
  12   8 -12         51.76          3.59        20.19 o                         
  14   8 -12         15.48         41.84        22.73 o                         
  16   8 -12         79.66         62.44        35.51 o                         
  18   8 -12         72.84         67.99        42.16 o                         
  -7   9 -12        109.09         76.95        49.31 o                         
  -5   9 -12         21.28        -25.45        38.12 o                         
  -3   9 -12         70.79         86.70        29.99 o                         
  -1   9 -12        182.27        159.15        29.41 o                         
   1   9 -12       1325.87       1324.93        57.39 o                         
   3   9 -12        271.01        187.53        25.43 o                         
   5   9 -12         78.39         72.10        21.27 o                         
   7   9 -12        373.17        372.00        29.94 o                         
   9   9 -12        396.47        430.18        31.03 o                         
  11   9 -12        124.00        219.61        28.64 o                         
  13   9 -12         53.31         57.46        23.61 o                         
  15   9 -12          0.27         -1.53        29.52 o                         
  17   9 -12         59.76         15.09        39.52 o                         
  -6  10 -12        146.04         53.83        55.22 o                         
  -4  10 -12         13.53        -10.43        36.05 o                         
  -2  10 -12         72.25        104.41        31.14 o                         
   0  10 -12        141.04        116.55        28.46 o                         
   2  10 -12        599.93        600.40        37.62 o                         
   4  10 -12        117.91        134.83        26.76 o                         
   6  10 -12        402.93        378.29        31.63 o                         
   8  10 -12         94.94         81.89        22.62 o                         
  10  10 -12        774.45        729.89        41.65 o                         
  12  10 -12         14.57         14.60        23.08 o                         
  14  10 -12         41.65         92.20        31.51 o                         
  16  10 -12         40.43         77.53        51.34 o                         
  -5  11 -12        174.45        285.54        52.94 o                         
  -3  11 -12         94.81         81.25        36.51 o                         
  -1  11 -12         99.58        169.34        44.84 o                         
   1  11 -12          4.98         64.09        34.72 o                         
   3  11 -12         54.97         37.48        23.94 o                         
   5  11 -12        155.28        131.37        24.70 o                         
   7  11 -12        453.99        428.11        48.92 o                         
   9  11 -12         44.58         47.22        30.43 o                         
  11  11 -12        305.37        279.27        32.31 o                         
  13  11 -12         68.98         46.83        32.57 o                         
  15  11 -12          8.34        -36.73        36.73 o                         
  -4  12 -12        128.07        147.08        51.04 o                         
  -2  12 -12        276.81        197.12        35.74 o                         
   0  12 -12         28.05         33.71        39.26 o                         
   2  12 -12        871.15        993.61        66.47 o                         
   4  12 -12         58.58         56.86        26.03 o                         
   6  12 -12        119.48        109.84        28.56 o                         
   8  12 -12         60.19         33.41        25.65 o                         
  10  12 -12        156.76        218.43        29.14 o                         
  12  12 -12         13.70         13.42        27.95 o                         
  14  12 -12        147.53        149.84        37.10 o                         
  -1  13 -12         16.90         39.34        39.17 o                         
   1  13 -12         11.46         14.67        36.77 o                         
   3  13 -12        215.76        230.81        31.68 o                         
   5  13 -12        413.35        459.72        38.77 o                         
   7  13 -12        121.17        174.42        36.53 o                         
   9  13 -12         67.02        134.49        35.72 o                         
  11  13 -12         24.67         16.09        29.79 o                         
  13  13 -12          1.02         35.57        40.67 o                         
   0  14 -12         10.04         38.53        50.89 o                         
   2  14 -12         19.62         12.31        39.64 o                         
   4  14 -12        180.19        202.12        48.71 o                         
   6  14 -12         80.70         57.83        33.31 o                         
   8  14 -12         52.86         30.49        32.45 o                         
  10  14 -12         24.21        -18.35        29.84 o                         
   3  15 -12         21.15        -24.25        59.69 o                         
   5  15 -12         97.76        157.68        45.92 o                         
   7  15 -12         99.75        126.40        36.11 o                         
 -11   1 -11        344.26        468.24        45.43 o                         
  -9   1 -11        157.83        109.21        31.63 o                         
  -7   1 -11        278.01        275.96        28.78 o                         
  -5   1 -11       1286.53       1406.70        62.23 o                         
  -3   1 -11        577.85        647.54        27.22 o                         
  -1   1 -11        307.25        209.85        16.67 o                         
   1   1 -11         68.27         46.63        13.28 o                         
   3   1 -11         54.35         37.34        11.74 o                         
   5   1 -11         60.77        101.18        13.59 o                         
   7   1 -11         42.79         18.48        10.95 o                         
   9   1 -11        583.32        513.63        29.84 o                         
  11   1 -11         31.93         16.12        14.91 o                         
  13   1 -11         91.06         67.45        17.55 o                         
  15   1 -11        197.56        200.38        26.36 o                         
  17   1 -11        341.48        334.22        40.72 o                         
  19   1 -11        551.88        603.34        66.53 o                         
 -10   2 -11        101.64        164.10        37.44 o                         
  -8   2 -11         36.72         -8.37        25.15 o                         
  -6   2 -11         41.15         26.82        22.56 o                         
  -4   2 -11       1592.04       1442.59        42.63 o                         
  -2   2 -11        324.26        279.98        18.39 o                         
   0   2 -11        241.67        277.64        18.50 o                         
   2   2 -11        578.42        544.46        24.27 o                         
   4   2 -11        174.78        175.09        13.59 o                         
   6   2 -11        300.00        265.88        24.38 o                         
   8   2 -11        451.93        428.87        25.01 o                         
  10   2 -11        316.83        312.29        17.83 o                         
  12   2 -11         32.03         27.06        16.43 o                         
  14   2 -11         69.88         56.94        19.24 o                         
  16   2 -11         46.27         38.17        23.52 o                         
  18   2 -11        156.51        170.66        48.71 o                         
  20   2 -11        202.08        161.54        58.78 o                         
  -9   3 -11         26.38          0.02        30.60 o                         
  -7   3 -11        183.25        165.39        27.03 o                         
  -5   3 -11        256.27        272.01        28.40 o                         
  -3   3 -11        563.16        621.20        27.57 o                         
  -1   3 -11         90.69         68.40        13.77 o                         
   1   3 -11        391.46        328.92        23.91 o                         
   3   3 -11       5927.15       6178.01        68.64 o                         
   5   3 -11         38.64         76.10        17.34 o                         
   7   3 -11        615.42        679.90        21.90 o                         
   9   3 -11        154.19        145.59        16.63 o                         
  11   3 -11        105.82         91.28        16.84 o                         
  13   3 -11        111.76         86.02        20.72 o                         
  15   3 -11         56.09         41.25        22.37 o                         
  17   3 -11        207.24        174.89        33.77 o                         
  19   3 -11          1.00        -39.16        40.35 o                         
 -10   4 -11         38.09         18.63        38.10 o                         
  -8   4 -11         84.64         98.14        31.52 o                         
  -6   4 -11         15.10        -20.10        21.24 o                         
  -4   4 -11       1795.73       1833.53        52.59 o                         
  -2   4 -11       2762.63       2512.58        48.58 o                         
   0   4 -11       1350.20       1397.46        36.82 o                         
   2   4 -11       1754.05       1559.95        36.02 o                         
   4   4 -11       1096.80       1062.23        26.28 o                         
   6   4 -11       9558.71       9355.95       122.43 o                         
   8   4 -11       1203.69       1154.55        30.82 o                         
  10   4 -11         46.39         55.37        19.36 o                         
  12   4 -11        260.94        298.62        28.91 o                         
  14   4 -11        195.32        205.42        24.10 o                         
  16   4 -11        177.35        138.69        30.65 o                         
  18   4 -11          2.20         12.00        42.90 o                         
  20   4 -11          9.52        -47.80        47.80 o                         
  -9   5 -11         85.17         22.74        38.68 o                         
  -7   5 -11        238.72        214.71        31.73 o                         
  -5   5 -11        312.52        298.10        30.36 o                         
  -3   5 -11       3413.91       3263.54        54.76 o                         
  -1   5 -11        845.33        874.33        30.97 o                         
   1   5 -11       1243.98       1246.43        32.06 o                         
   3   5 -11        985.97       1014.58        28.66 o                         
   5   5 -11        222.22        223.39        15.21 o                         
   7   5 -11        164.30        218.24        16.27 o                         
   9   5 -11        307.02        285.37        20.96 o                         
  11   5 -11          5.48         -1.86        16.17 o                         
  13   5 -11        220.60        237.84        22.85 o                         
  15   5 -11        166.73        122.22        25.51 o                         
  17   5 -11        184.97        320.10        77.30 o                         
  19   5 -11         14.39         49.87        52.63 o                         
 -10   6 -11         11.88         18.87        40.17 o                         
  -8   6 -11        108.56        186.57        38.49 o                         
  -6   6 -11        163.51        194.73        31.63 o                         
  -4   6 -11         72.72         38.11        20.81 o                         
  -2   6 -11       2427.38       2246.40        56.31 o                         
   0   6 -11       4869.25       4575.48        84.40 o                         
   2   6 -11       1541.46       1489.72        43.23 o                         
   4   6 -11       1639.14       1537.52        33.21 o                         
   6   6 -11       1047.04       1078.65        29.87 o                         
   8   6 -11       1334.60       1262.82        33.27 o                         
  10   6 -11         49.38         48.43        16.98 o                         
  12   6 -11        938.58        838.19        34.15 o                         
  14   6 -11         26.12         22.02        22.32 o                         
  16   6 -11         47.84         37.67        29.40 o                         
  18   6 -11         14.38        -34.00        49.52 o                         
  -9   7 -11        159.71        130.62        41.91 o                         
  -7   7 -11         99.71         92.52        41.02 o                         
  -5   7 -11        279.59        226.65        30.98 o                         
  -3   7 -11        583.53        556.58        44.94 o                         
  -1   7 -11       1789.30       1715.80        41.25 o                         
   1   7 -11       1852.10       1755.03        44.79 o                         
   3   7 -11        289.49        275.58        20.23 o                         
   5   7 -11       2773.23       3030.35        62.18 o                         
   7   7 -11        560.33        608.35        25.40 o                         
   9   7 -11        373.12        262.44        22.06 o                         
  11   7 -11        106.74         99.65        23.77 o                         
  13   7 -11         39.05         44.37        20.94 o                         
  15   7 -11        231.46        224.83        32.18 o                         
  17   7 -11          7.01          3.79        45.05 o                         
  19   7 -11         21.70         85.00        68.12 o                         
  -8   8 -11        287.68        304.22        51.29 o                         
  -6   8 -11        196.18        242.49        55.66 o                         
  -4   8 -11          9.15          2.11        25.84 o                         
  -2   8 -11        233.25        212.61        32.12 o                         
   0   8 -11       1006.75       1057.02        41.20 o                         
   2   8 -11       1514.05       1479.21        42.08 o                         
   4   8 -11       2444.77       2199.27        42.38 o                         
   6   8 -11        188.57        178.68        18.73 o                         
   8   8 -11        516.15        529.98        28.57 o                         
  10   8 -11        773.81        703.40        43.02 o                         
  12   8 -11        698.64        685.29        46.99 o                         
  14   8 -11         44.93          4.65        23.20 o                         
  16   8 -11         55.23         59.26        31.15 o                         
  18   8 -11         36.27         68.58        61.44 o                         
  -7   9 -11         32.43         13.97        40.71 o                         
  -5   9 -11         15.93        143.31        66.28 o                         
  -3   9 -11         63.38         60.01        27.76 o                         
  -1   9 -11        347.82        349.17        30.27 o                         
   1   9 -11        400.37        403.30        30.00 o                         
   3   9 -11        966.85       1036.77        36.65 o                         
   5   9 -11        466.88        448.23        25.82 o                         
   7   9 -11        150.29        111.21        20.68 o                         
   9   9 -11        164.31        146.03        21.78 o                         
  11   9 -11         31.21         51.98        22.11 o                         
  13   9 -11         44.48         68.94        23.16 o                         
  15   9 -11         22.26          0.77        31.84 o                         
  17   9 -11          2.94        -42.68        42.68 o                         
  -6  10 -11          0.34          0.61        40.03 o                         
  -4  10 -11        115.75        121.83        34.98 o                         
  -2  10 -11         44.07        104.38        32.15 o                         
   0  10 -11        773.38        688.44        36.64 o                         
   2  10 -11        685.95        777.81        34.91 o                         
   4  10 -11        381.18        395.58        27.03 o                         
   6  10 -11        487.16        385.92        40.82 o                         
   8  10 -11        396.48        366.53        29.55 o                         
  10  10 -11         26.14          2.56        19.84 o                         
  12  10 -11          3.68        -19.20        20.53 o                         
  14  10 -11         16.26         19.92        28.73 o                         
  16  10 -11         41.18         67.57        36.49 o                         
  -5  11 -11         16.75         41.70        39.38 o                         
  -3  11 -11         76.10         75.53        35.41 o                         
  -1  11 -11        104.94        123.92        31.24 o                         
   1  11 -11        542.29        534.10        35.15 o                         
   3  11 -11        129.62        105.04        24.01 o                         
   5  11 -11         89.03         19.18        26.03 o                         
   7  11 -11         11.80          8.78        21.93 o                         
   9  11 -11          3.58         -2.25        20.16 o                         
  11  11 -11         44.47         33.22        22.65 o                         
  13  11 -11         28.86         39.28        28.12 o                         
  15  11 -11         44.91         79.11        54.65 o                         
  -4  12 -11          4.11         19.16        36.63 o                         
  -2  12 -11        104.37        136.22        43.07 o                         
   0  12 -11        170.51        209.88        29.47 o                         
   2  12 -11        434.26        381.76        30.83 o                         
   4  12 -11        251.77        310.57        32.55 o                         
   6  12 -11        281.64        284.79        30.90 o                         
   8  12 -11         24.18         58.25        27.23 o                         
  10  12 -11        173.19        153.96        26.38 o                         
  12  12 -11         11.75         17.19        28.32 o                         
  14  12 -11         71.97         73.65        42.81 o                         
  -3  13 -11         36.11        -31.67        39.23 o                         
  -1  13 -11         81.96         96.32        43.41 o                         
   1  13 -11        249.30        256.93        41.52 o                         
   3  13 -11        113.04        129.90        30.48 o                         
   5  13 -11         54.86         68.99        27.85 o                         
   7  13 -11         72.73         42.18        27.41 o                         
   9  13 -11         37.05         53.16        25.98 o                         
  11  13 -11          8.55         26.62        32.84 o                         
  13  13 -11        102.00         92.72        40.24 o                         
  -2  14 -11          0.28        -29.91        38.97 o                         
   0  14 -11         48.00         20.61        36.18 o                         
   2  14 -11        149.21        164.46        36.56 o                         
   4  14 -11        168.39        125.18        39.19 o                         
   6  14 -11         21.48         27.83        27.90 o                         
   8  14 -11         14.82         45.29        31.84 o                         
  10  14 -11         15.23         58.29        41.12 o                         
  12  14 -11         21.66         71.16        53.14 o                         
   1  15 -11         50.21        -21.62        34.85 o                         
   3  15 -11         75.86        118.51        55.87 o                         
   5  15 -11        123.59        158.62        47.19 o                         
   7  15 -11         95.23         91.10        29.87 o                         
   9  15 -11         25.04         27.53        32.16 o                         
 -12   0 -10        487.87        674.64        76.60 o                         
 -10   0 -10          1.71         45.61        38.61 o                         
  -8   0 -10        481.44        551.71        63.46 o                         
  -6   0 -10       1108.39       1204.48        59.80 o                         
  -4   0 -10         94.57         89.51        25.58 o                         
  -2   0 -10         52.43         45.39        17.47 o                         
   0   0 -10         53.04         61.49        16.23 o                         
   2   0 -10       1624.05       1868.43        41.50 o                         
   4   0 -10        638.35        579.45        35.11 o                         
   6   0 -10        206.10        205.06        19.55 o                         
   8   0 -10        374.52        471.99        24.67 o                         
  10   0 -10        884.85       1030.85        32.08 o                         
  12   0 -10       1020.57       1185.73        43.78 o                         
  14   0 -10        216.03        232.66        34.54 o                         
  16   0 -10          2.03        -17.31        45.77 o                         
  18   0 -10       1513.59       1735.72       184.38 o                         
  20   0 -10        229.27         92.46       120.30 o                         
 -11   1 -10        135.32        175.98        39.80 o                         
  -9   1 -10        358.74        413.91        33.73 o                         
  -7   1 -10        369.07        362.65        28.40 o                         
  -5   1 -10       3239.32       3183.63        58.69 o                         
  -3   1 -10         59.87         76.06        18.90 o                         
  -1   1 -10       1399.95       1308.46        29.53 o                         
   1   1 -10       2100.60       2081.79        38.74 o                         
   3   1 -10       2683.96       2718.46        40.00 o                         
   5   1 -10        427.16        468.74        18.16 o                         
   7   1 -10        111.87        110.32        11.73 o                         
   9   1 -10        378.64        370.55        16.20 o                         
  11   1 -10        562.21        563.32        18.98 o                         
  13   1 -10        295.11        288.33        20.09 o                         
  15   1 -10        151.37        140.95        30.31 o                         
  17   1 -10        418.38        479.61        44.37 o                         
  19   1 -10        188.00        188.80        45.23 o                         
 -12   2 -10         50.94         47.96        40.17 o                         
 -10   2 -10        387.22        483.63        41.58 o                         
  -8   2 -10         77.89        105.99        27.78 o                         
  -6   2 -10        243.38        265.40        25.36 o                         
  -4   2 -10       1566.94       1434.36        46.91 o                         
  -2   2 -10         63.87         72.29        13.22 o                         
   0   2 -10        465.40        427.40        21.52 o                         
   2   2 -10        783.49        887.21        21.50 o                         
   4   2 -10         27.81         45.96        12.75 o                         
   6   2 -10        336.96        387.87        31.83 o                         
   8   2 -10        778.72        741.50        22.86 o                         
  10   2 -10        514.29        598.32        22.23 o                         
  12   2 -10       1927.14       1918.21        36.60 o                         
  14   2 -10        311.77        328.49        25.72 o                         
  16   2 -10        574.55        471.20        36.28 o                         
  18   2 -10        211.76        221.63        41.90 o                         
  20   2 -10        203.96        164.61        55.98 o                         
 -11   3 -10        280.34        379.18        52.16 o                         
  -9   3 -10         27.48         32.58        26.42 o                         
  -7   3 -10        460.17        504.07        35.54 o                         
  -5   3 -10        218.24        190.29        28.27 o                         
  -3   3 -10        116.09        130.26        16.71 o                         
  -1   3 -10       1161.61       1186.59        27.85 o                         
   1   3 -10         90.34         56.43        11.68 o                         
   3   3 -10        695.93        805.54        22.49 o                         
   5   3 -10       1645.79       1547.97        24.77 o                         
   7   3 -10        365.47        311.95        18.84 o                         
   9   3 -10        399.44        466.99        18.02 o                         
  11   3 -10        385.18        416.47        22.55 o                         
  13   3 -10        250.08        302.22        20.97 o                         
  15   3 -10        517.82        516.16        45.68 o                         
  17   3 -10        149.62        160.11        35.76 o                         
  19   3 -10         77.13         59.83        37.51 o                         
 -10   4 -10        109.25        194.77        40.61 o                         
  -8   4 -10         28.24         17.09        25.76 o                         
  -6   4 -10        134.75        129.25        27.56 o                         
  -4   4 -10        847.05        800.67        53.36 o                         
  -2   4 -10       1079.39       1125.43        30.75 o                         
   0   4 -10        735.81        740.84        25.68 o                         
   2   4 -10       2443.17       2417.29        37.85 o                         
   4   4 -10        780.40        860.03        21.90 o                         
   6   4 -10        537.78        532.80        18.44 o                         
   8   4 -10        647.53        626.58        22.13 o                         
  10   4 -10         34.25         47.82        14.22 o                         
  12   4 -10         32.81         60.93        15.84 o                         
  14   4 -10       1075.91        943.48        41.71 o                         
  16   4 -10         24.51          5.05        26.59 o                         
  18   4 -10         42.13         69.08        42.12 o                         
  20   4 -10         19.55          2.81        40.96 o                         
 -11   5 -10        139.88        103.12        52.04 o                         
  -9   5 -10        144.39        216.48        37.39 o                         
  -7   5 -10        315.90        353.49        34.35 o                         
  -5   5 -10        219.65        183.15        28.25 o                         
  -3   5 -10       1519.77       1440.38        38.47 o                         
  -1   5 -10        133.01        128.81        16.25 o                         
   1   5 -10        707.77        724.24        31.28 o                         
   3   5 -10       1182.52       1188.13        25.14 o                         
   5   5 -10        778.57        754.47        20.17 o                         
   7   5 -10         50.14         93.56        13.46 o                         
   9   5 -10        817.89        768.49        28.60 o                         
  11   5 -10        124.86        131.02        17.95 o                         
  13   5 -10        274.60        317.04        22.06 o                         
  15   5 -10        524.19        517.69        33.61 o                         
  17   5 -10         62.87         92.53        40.30 o                         
  19   5 -10          0.44         -8.25        38.83 o                         
 -10   6 -10         27.17         91.25       134.69 o                         
  -8   6 -10        105.92        151.92        35.66 o                         
  -6   6 -10         23.70         27.16        24.11 o                         
  -4   6 -10        843.20        817.77        34.75 o                         
  -2   6 -10        638.77        520.73        31.98 o                         
   0   6 -10        158.02        172.67        17.74 o                         
   2   6 -10        488.65        520.59        21.24 o                         
   4   6 -10        587.52        595.06        23.13 o                         
   6   6 -10        845.51        790.52        39.17 o                         
   8   6 -10         44.38         62.73        13.66 o                         
  10   6 -10         88.45         51.61        16.50 o                         
  12   6 -10        241.96        196.20        19.88 o                         
  14   6 -10          6.89         13.61        19.52 o                         
  16   6 -10        130.14        116.49        30.94 o                         
  18   6 -10          1.78        -14.63        42.51 o                         
  -9   7 -10         32.86         41.23        35.76 o                         
  -7   7 -10         26.98         20.06        29.19 o                         
  -5   7 -10        236.91        241.72        32.50 o                         
  -3   7 -10         95.61        102.88        23.28 o                         
  -1   7 -10       1519.77       1540.14        37.14 o                         
   1   7 -10       1149.73       1229.71        34.82 o                         
   3   7 -10       1192.90       1198.94        30.41 o                         
   5   7 -10        946.28        993.28        30.76 o                         
   7   7 -10        928.03        838.76        29.85 o                         
   9   7 -10        309.66        332.03        37.36 o                         
  11   7 -10        590.32        542.49        30.64 o                         
  13   7 -10         54.76         23.23        18.59 o                         
  15   7 -10        186.56        308.38        31.50 o                         
  17   7 -10         47.31         32.90        30.66 o                         
  19   7 -10         47.99        167.62        65.68 o                         
 -10   8 -10         99.40        124.54        42.65 o                         
  -8   8 -10          8.62         32.55        29.38 o                         
  -6   8 -10         24.73         84.26        30.63 o                         
  -4   8 -10        225.26        233.93        28.89 o                         
  -2   8 -10        752.36        828.82        51.28 o                         
   0   8 -10       1248.44       1368.24        40.95 o                         
   2   8 -10        481.81        521.49        24.22 o                         
   4   8 -10        453.23        476.66        31.63 o                         
   6   8 -10        162.48        179.60        23.39 o                         
   8   8 -10       1107.61       1118.92        41.00 o                         
  10   8 -10         84.98         70.43        19.15 o                         
  12   8 -10        121.30         93.71        26.20 o                         
  14   8 -10         38.96          9.48        21.37 o                         
  16   8 -10         73.18        106.08        30.08 o                         
  18   8 -10          0.16         33.61        63.04 o                         
  -9   9 -10        164.98        180.29        37.77 o                         
  -7   9 -10        166.51        210.41        33.76 o                         
  -5   9 -10        759.58        685.39        45.20 o                         
  -3   9 -10       1633.54       1695.31        54.72 o                         
  -1   9 -10       2973.62       2891.54        58.26 o                         
   1   9 -10        183.30        173.96        19.54 o                         
   3   9 -10        485.12        544.29        35.56 o                         
   5   9 -10        378.43        427.42        28.13 o                         
   7   9 -10        452.11        446.93        28.23 o                         
   9   9 -10        918.82        948.59        38.31 o                         
  11   9 -10        183.26        130.21        22.18 o                         
  13   9 -10        142.77        186.44        32.88 o                         
  15   9 -10         26.84         34.08        27.97 o                         
  17   9 -10          9.52          5.11        27.78 o                         
  -8  10 -10         46.60        -16.92        40.71 o                         
  -6  10 -10        283.37        327.26        41.62 o                         
  -4  10 -10        680.53        812.63        66.36 o                         
  -2  10 -10        350.71        357.42        34.16 o                         
   0  10 -10       1204.42       1221.14        41.20 o                         
   2  10 -10       1838.39       1929.42        45.09 o                         
   4  10 -10        260.16        273.36        25.55 o                         
   6  10 -10         41.58          5.92        19.55 o                         
   8  10 -10         61.73         75.68        22.02 o                         
  10  10 -10         42.07         33.96        19.53 o                         
  12  10 -10         54.06         10.91        30.21 o                         
  14  10 -10         13.52          3.33        31.05 o                         
  16  10 -10         43.71         53.32        40.77 o                         
  -7  11 -10         41.16         52.35        45.63 o                         
  -5  11 -10         16.79        -52.08        52.08 o                         
  -3  11 -10        150.09        132.35        28.46 o                         
  -1  11 -10        847.35        828.56        40.19 o                         
   1  11 -10       1465.57       1540.09        48.67 o                         
   3  11 -10        182.61        209.96        22.45 o                         
   5  11 -10        522.29        533.50        32.74 o                         
   7  11 -10         59.03         39.11        20.16 o                         
   9  11 -10        165.19        203.64        24.60 o                         
  11  11 -10         73.27         63.08        25.18 o                         
  13  11 -10         94.36         49.66        25.99 o                         
  15  11 -10         32.97         43.45        47.66 o                         
  -6  12 -10         54.28         39.25        37.55 o                         
  -4  12 -10        111.32        111.00        32.15 o                         
  -2  12 -10        193.97        159.55        34.23 o                         
   0  12 -10       1006.48       1041.37        39.82 o                         
   2  12 -10         94.67         65.72        27.03 o                         
   4  12 -10        307.26        282.08        26.63 o                         
   6  12 -10         40.92         20.31        23.25 o                         
   8  12 -10          9.55         29.50        20.75 o                         
  10  12 -10         28.68         -8.09        21.58 o                         
  12  12 -10        126.01        192.10        30.58 o                         
  14  12 -10         46.00         23.78        38.94 o                         
  -5  13 -10         10.36         10.84        57.00 o                         
  -3  13 -10        201.02        164.26        39.73 o                         
  -1  13 -10         89.96        147.57        75.69 o                         
   1  13 -10        267.28        296.31        32.69 o                         
   3  13 -10        495.01        464.18        35.88 o                         
   5  13 -10         79.05        146.14        30.22 o                         
   7  13 -10        111.94         86.41        24.46 o                         
   9  13 -10         42.59        -21.96        21.96 o                         
  11  13 -10          8.62         13.33        32.46 o                         
  13  13 -10         74.70         93.63        41.17 o                         
  -4  14 -10         33.47        -19.74        55.91 o                         
  -2  14 -10         37.19         28.67        42.94 o                         
   0  14 -10         10.13        -35.03        35.03 o                         
   2  14 -10        244.33        314.89        37.37 o                         
   4  14 -10         83.24         88.09        34.08 o                         
   6  14 -10         37.87         13.83        40.09 o                         
   8  14 -10         51.71         74.70        27.41 o                         
  10  14 -10         41.28         45.23        33.79 o                         
  12  14 -10         41.03         43.07        35.57 o                         
  -1  15 -10        129.70         77.30        57.18 o                         
   1  15 -10         14.78        -18.35        34.18 o                         
   3  15 -10          6.75        -19.54        34.45 o                         
   5  15 -10        204.77        153.59        32.42 o                         
   7  15 -10         21.87         49.62        30.27 o                         
   9  15 -10         27.55         21.08        31.32 o                         
  11  15 -10         67.79        122.50        37.77 o                         
   2  16 -10         59.58          2.36        56.20 o                         
   4  16 -10         29.49        107.52        40.88 o                         
   6  16 -10         31.00         39.91        59.64 o                         
   8  16 -10         52.69         53.77        33.73 o                         
 -13   1  -9         92.68        104.30        42.42 o                         
 -11   1  -9        261.52        321.26        54.24 o                         
  -9   1  -9        204.26        212.60        27.32 o                         
  -7   1  -9       3194.01       3304.38        60.84 o                         
  -5   1  -9       2154.35       2179.08        75.44 o                         
  -3   1  -9       2990.51       2998.71        42.30 o                         
  -1   1  -9       2471.73       2678.66        37.79 o                         
   1   1  -9        786.50        886.67        30.66 o                         
   3   1  -9       4807.35       4758.06        67.80 o                         
   5   1  -9        904.41        954.16        22.55 o                         
   7   1  -9        812.11        718.00        18.32 o                         
   9   1  -9       2833.84       3093.62        40.46 o                         
  11   1  -9        564.80        645.32        22.91 o                         
  13   1  -9          4.47         -0.21        13.73 o                         
  15   1  -9         55.65         29.63        22.93 o                         
  17   1  -9        636.44        645.27        47.89 o                         
  19   1  -9        233.05        214.67        52.53 o                         
 -12   2  -9          6.55         56.26        41.15 o                         
 -10   2  -9          2.55        -23.23        26.07 o                         
  -8   2  -9        236.13        224.37        25.86 o                         
  -6   2  -9        618.36        514.04        28.20 o                         
  -4   2  -9        987.10        944.81        29.59 o                         
  -2   2  -9        349.66        420.78        19.30 o                         
   0   2  -9         13.46         -8.72         8.72 o                         
   2   2  -9        944.12        897.39        22.07 o                         
   4   2  -9       1890.81       1932.76        29.95 o                         
   6   2  -9       1819.66       1783.79        45.31 o                         
   8   2  -9       1192.85       1429.22        24.60 o                         
  10   2  -9       1092.57       1199.82        24.50 o                         
  12   2  -9        513.64        460.94        21.45 o                         
  14   2  -9         66.29         68.82        17.90 o                         
  16   2  -9        459.13        466.70        41.27 o                         
  18   2  -9        380.00        540.78        77.76 o                         
  20   2  -9        173.78        212.30        55.62 o                         
 -11   3  -9         60.84        111.26        32.23 o                         
  -9   3  -9        660.49        704.62        37.48 o                         
  -7   3  -9       2761.04       2785.23       104.48 o                         
  -5   3  -9        886.76        833.74        32.89 o                         
  -3   3  -9       6604.62       6436.73        82.66 o                         
  -1   3  -9        323.54        318.24        16.12 o                         
   1   3  -9        383.00        339.09        14.29 o                         
   3   3  -9         60.48         20.02         9.25 o                         
   5   3  -9       2679.88       2652.25        32.18 o                         
   7   3  -9        660.37        637.00        28.30 o                         
   9   3  -9          3.03         12.45        10.48 o                         
  11   3  -9        817.93        799.55        26.08 o                         
  13   3  -9        737.33        752.44        28.95 o                         
  15   3  -9        582.00        529.02        62.43 o                         
  17   3  -9        169.79        157.53        35.34 o                         
  19   3  -9         13.91         44.62        38.45 o                         
 -12   4  -9        303.32        457.21        49.55 o                         
 -10   4  -9          7.83         36.68        33.60 o                         
  -8   4  -9        294.26        301.53        28.37 o                         
  -6   4  -9        206.24        226.44        22.75 o                         
  -4   4  -9        471.84        489.11        23.48 o                         
  -2   4  -9        216.55        251.98        15.99 o                         
   0   4  -9       1623.05       1380.03        24.43 o                         
   2   4  -9       1149.36       1184.18        29.46 o                         
   4   4  -9       2683.82       2862.52        36.31 o                         
   6   4  -9       3348.96       3214.07        37.02 o                         
   8   4  -9         46.46         16.97        11.76 o                         
  10   4  -9        340.16        374.71        19.01 o                         
  12   4  -9        637.19        529.91        26.94 o                         
  14   4  -9       1159.79       1275.88        39.70 o                         
  16   4  -9        274.98        260.61        31.31 o                         
  18   4  -9         57.88         60.42        44.67 o                         
  20   4  -9         20.35         75.06        51.35 o                         
 -11   5  -9         57.69         42.98        37.58 o                         
  -9   5  -9         21.59         70.29        27.71 o                         
  -7   5  -9        330.61        420.68        32.93 o                         
  -5   5  -9        688.78        598.68        29.27 o                         
  -3   5  -9        553.91        500.09        21.45 o                         
  -1   5  -9        123.38        135.38        15.88 o                         
   1   5  -9         64.66         39.81         9.90 o                         
   3   5  -9        834.39        840.13        20.88 o                         
   5   5  -9       2647.18       2728.37        31.56 o                         
   7   5  -9        619.38        585.85        19.17 o                         
   9   5  -9        731.22        727.87        26.48 o                         
  11   5  -9         95.33         84.82        15.35 o                         
  13   5  -9        239.72        251.77        23.70 o                         
  15   5  -9        321.93        267.90        25.55 o                         
  17   5  -9        163.10        240.21        40.10 o                         
  19   5  -9         57.01         93.97        41.40 o                         
 -12   6  -9        161.72        151.74        40.28 o                         
 -10   6  -9         54.35         43.68        29.50 o                         
  -8   6  -9          4.05        -27.06        27.06 o                         
  -6   6  -9        119.49         91.25        22.48 o                         
  -4   6  -9       1065.76       1058.90        36.38 o                         
  -2   6  -9       1651.96       1570.56        34.85 o                         
   0   6  -9       1423.17       1567.57        32.03 o                         
   2   6  -9        250.77        177.03        14.62 o                         
   4   6  -9        208.78        230.89        15.90 o                         
   6   6  -9         88.96         84.43        11.81 o                         
   8   6  -9        184.23        163.81        15.27 o                         
  10   6  -9        132.99         98.31        15.33 o                         
  12   6  -9        308.90        290.97        22.36 o                         
  14   6  -9        290.54        303.31        27.57 o                         
  16   6  -9         27.16         61.55        25.24 o                         
  18   6  -9          2.38         71.02        37.77 o                         
 -11   7  -9         58.48        129.05        41.67 o                         
  -9   7  -9         24.47         73.50        29.25 o                         
  -7   7  -9        574.21        565.82        44.03 o                         
  -5   7  -9        975.99        965.05        35.89 o                         
  -3   7  -9       1414.31       1245.36        35.18 o                         
  -1   7  -9       3034.33       3003.32        50.93 o                         
   1   7  -9         73.88        107.08        12.31 o                         
   3   7  -9       5330.82       5116.29        62.04 o                         
   5   7  -9       1349.96       1244.06        29.15 o                         
   7   7  -9          6.34         -1.52        12.28 o                         
   9   7  -9        162.67        140.15        16.42 o                         
  11   7  -9        131.09         69.14        16.93 o                         
  13   7  -9        570.03        497.36        46.69 o                         
  15   7  -9        179.00        199.20        27.88 o                         
  17   7  -9          4.07          1.11        28.19 o                         
  19   7  -9         45.68         92.33        42.11 o                         
 -10   8  -9          6.47         -0.67        32.25 o                         
  -8   8  -9         63.97         39.15        29.24 o                         
  -6   8  -9          4.77        -13.01        25.50 o                         
  -4   8  -9       2439.97       2490.57        54.22 o                         
  -2   8  -9       2306.85       2395.58        45.67 o                         
   0   8  -9        405.11        401.44        21.89 o                         
   2   8  -9       1632.79       1285.50        43.86 o                         
   4   8  -9        245.99        205.88        18.44 o                         
   6   8  -9       1405.99       1329.23        34.70 o                         
   8   8  -9         41.97         10.35        13.87 o                         
  10   8  -9        300.75        291.27        21.20 o                         
  12   8  -9        185.34        219.63        24.25 o                         
  14   8  -9        293.17        381.83        34.50 o                         
  16   8  -9         52.42         21.50        28.69 o                         
  18   8  -9          1.71        -20.87        36.95 o                         
  -9   9  -9         54.21         55.90        36.20 o                         
  -7   9  -9         23.75         15.98        33.68 o                         
  -5   9  -9         33.95         37.14        21.36 o                         
  -3   9  -9        470.46        463.76        30.36 o                         
  -1   9  -9        460.89        412.03        24.50 o                         
   1   9  -9        302.47        307.21        21.62 o                         
   3   9  -9        261.02        269.23        19.60 o                         
   5   9  -9        202.13        154.83        18.56 o                         
   7   9  -9         48.40         25.01        16.48 o                         
   9   9  -9        180.67        125.89        18.74 o                         
  11   9  -9        156.67        128.02        20.51 o                         
  13   9  -9         43.82         13.24        21.45 o                         
  15   9  -9         20.79         53.80        31.31 o                         
  17   9  -9         41.63         54.85        36.07 o                         
  -8  10  -9         45.35         61.78        33.25 o                         
  -6  10  -9        185.12        169.80        32.57 o                         
  -4  10  -9       1092.88       1036.50        43.13 o                         
  -2  10  -9       2229.15       2252.92        53.02 o                         
   0  10  -9         14.66         16.40        16.15 o                         
   2  10  -9       2554.92       2732.87        49.41 o                         
   4  10  -9        140.31        127.14        20.04 o                         
   6  10  -9        446.66        443.62        31.47 o                         
   8  10  -9        676.45        624.13        27.86 o                         
  10  10  -9         91.33         76.72        19.15 o                         
  12  10  -9         32.75         28.18        23.46 o                         
  14  10  -9         92.08         73.69        27.18 o                         
  16  10  -9         27.47         19.79        31.32 o                         
  -9  11  -9        116.46        201.22        44.93 o                         
  -7  11  -9         32.94         65.63        43.27 o                         
  -5  11  -9        189.68        182.37        33.56 o                         
  -3  11  -9        431.55        438.30        32.56 o                         
  -1  11  -9       1191.57       1218.48        50.21 o                         
   1  11  -9       1014.94       1051.82        35.14 o                         
   3  11  -9         49.41         33.16        17.72 o                         
   5  11  -9         13.49         16.44        20.48 o                         
   7  11  -9        151.01        123.32        21.06 o                         
   9  11  -9        420.47        421.85        28.45 o                         
  11  11  -9         11.22         12.31        21.37 o                         
  13  11  -9        126.16        105.90        27.66 o                         
  15  11  -9         10.62         36.47        34.02 o                         
  -8  12  -9         83.15         30.40        47.20 o                         
  -6  12  -9        168.02        110.70        41.76 o                         
  -4  12  -9        118.19         59.91        32.45 o                         
  -2  12  -9         95.18        102.91        29.30 o                         
   0  12  -9        137.19        154.43        21.68 o                         
   2  12  -9       1044.09       1091.94        38.30 o                         
   4  12  -9         71.55        107.09        24.27 o                         
   6  12  -9        227.96        245.23        26.49 o                         
   8  12  -9        190.11        179.02        24.78 o                         
  10  12  -9         36.13         64.35        23.41 o                         
  12  12  -9         38.54         77.82        26.21 o                         
  14  12  -9         54.97         79.69        48.77 o                         
  -7  13  -9         48.54         -5.35        59.77 o                         
  -5  13  -9         98.39        118.89        38.17 o                         
  -3  13  -9         82.65        -20.95        31.38 o                         
  -1  13  -9        101.13        102.75        24.73 o                         
   1  13  -9        105.33        155.40        24.36 o                         
   3  13  -9        169.73        221.11        26.71 o                         
   5  13  -9         49.41         61.04        25.90 o                         
   7  13  -9         78.88         56.97        24.35 o                         
   9  13  -9          0.81         33.43        25.25 o                         
  11  13  -9         29.68         25.14        30.33 o                         
  13  13  -9          0.90         56.12        38.37 o                         
  -4  14  -9        188.13        178.27        51.72 o                         
  -2  14  -9         39.94        -10.05        40.13 o                         
   0  14  -9        116.29        121.28        37.37 o                         
   2  14  -9        147.34        130.72        29.54 o                         
   4  14  -9          4.08        -12.37        25.35 o                         
   6  14  -9        120.06         54.83        26.12 o                         
   8  14  -9         19.48         67.53        28.11 o                         
  10  14  -9          7.99         16.34        31.08 o                         
  12  14  -9        177.88        168.42        43.32 o                         
  -3  15  -9         57.88         69.04        54.01 o                         
  -1  15  -9        128.66        164.61        46.14 o                         
   1  15  -9          3.67         20.39        29.98 o                         
   3  15  -9        102.69        107.47        30.45 o                         
   5  15  -9         19.16         55.56        28.00 o                         
   7  15  -9         66.99         40.72        28.34 o                         
   9  15  -9         34.38         30.56        39.20 o                         
  11  15  -9        117.73        114.17        36.02 o                         
   0  16  -9         31.70         42.94        36.62 o                         
   2  16  -9         36.41         -7.51        35.80 o                         
   4  16  -9         25.31         14.68        34.89 o                         
   6  16  -9         68.59         66.01        42.28 o                         
   8  16  -9         37.38         55.82        33.98 o                         
 -14   0  -8        378.77        476.10        72.61 o                         
 -12   0  -8         19.62        -31.38        42.41 o                         
 -10   0  -8        833.95        918.55        57.83 o                         
  -8   0  -8        846.35        984.50        53.84 o                         
  -6   0  -8       3779.37       3644.50        85.05 o                         
  -4   0  -8       2956.33       3117.11        60.05 o                         
  -2   0  -8       1406.71       1465.38        37.24 o                         
   0   0  -8        432.67        613.92        25.96 o                         
   2   0  -8       4486.98       4788.04        72.71 o                         
   4   0  -8        632.21        557.46        24.06 o                         
   6   0  -8        740.06        657.48        30.95 o                         
   8   0  -8       3513.27       3644.20        60.61 o                         
  10   0  -8       4515.38       4537.59        63.94 o                         
  12   0  -8        632.83        627.82        49.12 o                         
  14   0  -8         90.03         96.62        27.99 o                         
  16   0  -8         54.28         74.87        39.73 o                         
  18   0  -8        569.03        582.52        72.61 o                         
  20   0  -8        214.16        133.38        99.38 o                         
 -13   1  -8        100.22        120.57        71.92 o                         
 -11   1  -8        132.47        144.73        33.25 o                         
  -9   1  -8         57.77         49.76        21.00 o                         
  -7   1  -8       3129.95       2961.33        60.32 o                         
  -5   1  -8       1151.46       1310.61        40.79 o                         
  -3   1  -8        494.27        477.26        18.17 o                         
  -1   1  -8        234.94        218.89        15.45 o                         
   1   1  -8       1394.32       1537.51        26.50 o                         
   3   1  -8       2099.09       2231.06        31.86 o                         
   5   1  -8        277.58        263.27        11.72 o                         
   7   1  -8       1550.87       1554.25        28.65 o                         
   9   1  -8       1963.05       2128.01        28.23 o                         
  11   1  -8        375.40        342.11        14.26 o                         
  13   1  -8        192.30        188.10        16.97 o                         
  15   1  -8         40.11         41.06        36.85 o                         
  17   1  -8        518.47        547.25        55.63 o                         
  19   1  -8         73.99         73.35        40.24 o                         
 -12   2  -8        176.49        159.40        46.57 o                         
 -10   2  -8        465.34        562.19        42.07 o                         
  -8   2  -8        740.62        717.21        34.03 o                         
  -6   2  -8       2671.81       2371.41        47.25 o                         
  -4   2  -8        770.01        802.41        26.60 o                         
  -2   2  -8       5907.77       6123.57        70.78 o                         
   0   2  -8       2038.46       2279.83        35.59 o                         
   2   2  -8       2279.44       2156.66        30.01 o                         
   4   2  -8        339.21        307.73        13.98 o                         
   6   2  -8        526.91        624.74        16.32 o                         
   8   2  -8       1324.28       1363.79        27.17 o                         
  10   2  -8        889.20        908.06        21.34 o                         
  12   2  -8        312.89        266.37        16.43 o                         
  14   2  -8        242.41        229.96        23.50 o                         
  16   2  -8        109.34        136.37        32.23 o                         
  18   2  -8        257.81        336.85        43.58 o                         
  20   2  -8         98.73        169.30        64.08 o                         
 -13   3  -8          3.84        -18.75        41.65 o                         
 -11   3  -8        118.67        148.23        28.79 o                         
  -9   3  -8         79.50         93.99        21.41 o                         
  -7   3  -8         17.50         20.05        16.15 o                         
  -5   3  -8        548.20        620.68        24.43 o                         
  -3   3  -8        726.44        788.36        24.34 o                         
  -1   3  -8         76.37         81.75        10.57 o                         
   1   3  -8       3195.61       3065.70        35.92 o                         
   3   3  -8       1362.09       1177.19        21.32 o                         
   5   3  -8       1143.85       1239.41        20.47 o                         
   7   3  -8        104.42         94.85        10.23 o                         
   9   3  -8        881.06        939.80        22.67 o                         
  11   3  -8        713.01        741.27        24.65 o                         
  13   3  -8        317.24        316.96        20.18 o                         
  15   3  -8        604.81        674.89        34.34 o                         
  17   3  -8        171.04        213.84        43.40 o                         
  19   3  -8        370.40        404.01        47.51 o                         
 -12   4  -8          1.08         16.45        30.47 o                         
 -10   4  -8        237.43        259.49        29.67 o                         
  -8   4  -8       1268.96       1199.53        47.95 o                         
  -6   4  -8         34.40         26.62        16.30 o                         
  -4   4  -8       2246.51       2231.23        47.69 o                         
  -2   4  -8        209.01        198.07        13.73 o                         
   0   4  -8        458.40        478.96        15.83 o                         
   2   4  -8        246.06        284.67        13.95 o                         
   4   4  -8        146.92        116.79        10.41 o                         
   6   4  -8        536.08        595.55        21.09 o                         
   8   4  -8        467.84        421.69        16.00 o                         
  10   4  -8       1102.36       1032.35        27.46 o                         
  12   4  -8       1379.62       1375.70        31.81 o                         
  14   4  -8        302.22        345.52        23.96 o                         
  16   4  -8        767.56        812.59        44.41 o                         
  18   4  -8         23.59         37.92        40.54 o                         
  20   4  -8         97.52        196.36        52.09 o                         
 -13   5  -8         95.89         71.70        36.75 o                         
 -11   5  -8        144.82        156.45        32.93 o                         
  -9   5  -8         23.87         20.64        24.79 o                         
  -7   5  -8       1503.18       1545.76        40.15 o                         
  -5   5  -8         13.51         29.92        15.94 o                         
  -3   5  -8        421.00        425.30        22.12 o                         
  -1   5  -8        313.88        245.80        16.02 o                         
   1   5  -8       1314.35       1232.41        20.84 o                         
   3   5  -8       1593.91       1546.03        30.23 o                         
   5   5  -8        631.52        700.92        24.50 o                         
   7   5  -8        198.44        323.88        15.58 o                         
   9   5  -8       1174.92       1242.93        27.77 o                         
  11   5  -8        330.82        292.46        18.69 o                         
  13   5  -8       1216.99       1141.58        38.51 o                         
  15   5  -8        172.72        172.16        25.78 o                         
  17   5  -8        115.41         73.24        31.58 o                         
  19   5  -8         18.52         12.71        50.10 o                         
 -12   6  -8        242.31        275.92        44.35 o                         
 -10   6  -8        380.51        425.02        45.64 o                         
  -8   6  -8        115.75         72.43        24.47 o                         
  -6   6  -8       2634.66       2529.23        64.52 o                         
  -4   6  -8       1623.36       1653.31        43.62 o                         
  -2   6  -8        653.50        662.08        22.64 o                         
   0   6  -8         17.00         17.22         8.60 o                         
   2   6  -8        121.89        101.93         9.94 o                         
   4   6  -8        219.79        202.61        13.92 o                         
   6   6  -8        375.43        303.22        16.95 o                         
   8   6  -8         38.73         46.58        11.19 o                         
  10   6  -8        526.05        557.13        39.66 o                         
  12   6  -8       1175.35       1218.08        35.64 o                         
  14   6  -8        301.22        261.56        27.07 o                         
  16   6  -8        215.21        167.47        31.85 o                         
  18   6  -8          6.65        -27.08        32.44 o                         
 -11   7  -8         43.34         68.37        35.69 o                         
  -9   7  -8         16.71         13.37        35.99 o                         
  -7   7  -8        222.05        187.17        26.57 o                         
  -5   7  -8       1244.99       1116.47        35.03 o                         
  -3   7  -8        772.56        740.96        35.28 o                         
  -1   7  -8        842.91        751.43        27.19 o                         
   1   7  -8         34.00         29.14         9.13 o                         
   3   7  -8        470.45        446.39        25.07 o                         
   5   7  -8        386.46        422.54        27.43 o                         
   7   7  -8        214.11        148.19        14.04 o                         
   9   7  -8         65.09         46.69        13.82 o                         
  11   7  -8        823.43        829.27        32.65 o                         
  13   7  -8        101.34         82.22        21.51 o                         
  15   7  -8        134.76        143.94        25.21 o                         
  17   7  -8         62.11         37.10        31.73 o                         
  19   7  -8         34.11         83.76        89.84 o                         
 -12   8  -8        143.43        230.02        44.27 o                         
 -10   8  -8          2.07        -25.10        28.93 o                         
  -8   8  -8         23.03         20.48        26.46 o                         
  -6   8  -8         30.95         32.06        34.85 o                         
  -4   8  -8       1456.79       1514.31        38.40 o                         
  -2   8  -8        111.03        142.65        14.77 o                         
   0   8  -8        116.30        135.08        13.63 o                         
   2   8  -8        128.40        113.22        13.99 o                         
   4   8  -8        341.13        287.53        17.91 o                         
   6   8  -8        459.41        314.68        17.46 o                         
   8   8  -8         29.85         22.15        13.51 o                         
  10   8  -8        152.27        176.19        22.03 o                         
  12   8  -8        279.99        194.18        23.81 o                         
  14   8  -8         12.65         11.36        23.15 o                         
  16   8  -8         77.88        102.31        26.43 o                         
  18   8  -8         32.34         39.64        34.49 o                         
 -11   9  -8         71.43        108.43        44.95 o                         
  -9   9  -8          1.37         -2.90        31.53 o                         
  -7   9  -8        268.78        298.36        53.23 o                         
  -5   9  -8        548.48        582.53        32.23 o                         
  -3   9  -8        129.63        118.51        18.96 o                         
  -1   9  -8        796.11        820.44        29.83 o                         
   1   9  -8         21.90         16.35        15.23 o                         
   3   9  -8        146.24        127.95        15.02 o                         
   5   9  -8        703.65        699.48        30.52 o                         
   7   9  -8          9.27         17.06        14.17 o                         
   9   9  -8         34.64         42.36        15.81 o                         
  11   9  -8         36.72         34.38        19.10 o                         
  13   9  -8         73.27         61.94        24.34 o                         
  15   9  -8         64.06         49.38        26.82 o                         
  17   9  -8         13.88         27.68        30.88 o                         
 -10  10  -8         87.06        120.35        36.20 o                         
  -8  10  -8        151.94        133.51        34.70 o                         
  -6  10  -8        373.25        375.26        34.56 o                         
  -4  10  -8        510.59        563.00        36.06 o                         
  -2  10  -8         10.04         23.45        15.08 o                         
   0  10  -8       1077.16       1211.24        26.87 o                         
   2  10  -8        412.99        430.70        23.15 o                         
   4  10  -8        146.27        129.50        16.79 o                         
   6  10  -8        356.81        273.40        23.10 o                         
   8  10  -8        142.32         67.61        17.30 o                         
  10  10  -8        347.98        295.37        39.51 o                         
  12  10  -8         16.14         12.65        19.61 o                         
  14  10  -8         41.72         33.05        26.99 o                         
  16  10  -8          5.61          3.09        34.14 o                         
  -9  11  -8        256.33        326.71        54.80 o                         
  -7  11  -8        211.30        130.92        37.18 o                         
  -5  11  -8        601.68        692.87        71.90 o                         
  -3  11  -8         28.86         46.94        20.66 o                         
  -1  11  -8        730.46        789.41        27.82 o                         
   1  11  -8        723.93        783.12        32.59 o                         
   3  11  -8        364.57        384.58        25.32 o                         
   5  11  -8        212.62        218.91        21.55 o                         
   7  11  -8         95.83         74.44        19.39 o                         
   9  11  -8        428.59        258.20        25.78 o                         
  11  11  -8         13.10         73.45        24.28 o                         
  13  11  -8        253.51        225.07        35.67 o                         
  15  11  -8          4.88         34.54        33.02 o                         
  -8  12  -8         11.88        -23.68        69.31 o                         
  -6  12  -8        531.90        590.28        95.11 o                         
  -4  12  -8        555.90        485.01        35.01 o                         
  -2  12  -8        375.23        375.03        24.17 o                         
   0  12  -8        338.92        311.28        26.31 o                         
   2  12  -8        206.22        176.46        20.23 o                         
   4  12  -8        209.89        228.98        21.32 o                         
   6  12  -8        403.12        388.66        28.09 o                         
   8  12  -8        458.20        350.47        30.02 o                         
  10  12  -8        228.60        245.39        26.04 o                         
  12  12  -8        632.01        615.08        36.73 o                         
  14  12  -8        231.33        205.89        42.31 o                         
  16  12  -8          6.59         46.91        39.79 o                         
  -7  13  -8        322.51        415.86        72.89 o                         
  -5  13  -8        197.81        176.34        47.82 o                         
  -3  13  -8        516.97        569.38        44.80 o                         
  -1  13  -8        544.87        650.91        31.02 o                         
   1  13  -8        118.52        140.15        22.72 o                         
   3  13  -8         92.69         95.79        21.08 o                         
   5  13  -8         34.64         43.09        21.67 o                         
   7  13  -8        188.91        193.22        25.38 o                         
   9  13  -8          7.94        -11.44        25.00 o                         
  11  13  -8         13.92         75.07        28.13 o                         
  13  13  -8        122.95        143.38        41.50 o                         
  -6  14  -8         57.15        118.59        50.13 o                         
  -4  14  -8          7.81         -2.14        37.56 o                         
  -2  14  -8         84.67         52.42        36.12 o                         
   0  14  -8        454.57        562.96        32.39 o                         
   2  14  -8        359.88        411.51        30.77 o                         
   4  14  -8         71.78         57.32        25.09 o                         
   6  14  -8        313.00        314.65        33.04 o                         
   8  14  -8        121.37         64.37        24.97 o                         
  10  14  -8         25.61         67.51        30.20 o                         
  12  14  -8         52.88         50.46        38.70 o                         
  -5  15  -8         78.37        129.17        83.69 o                         
  -3  15  -8        765.86        504.76        86.31 o                         
  -1  15  -8        273.40        377.51        41.36 o                         
   1  15  -8         45.23         74.03        28.93 o                         
   3  15  -8         26.85        110.99        35.03 o                         
   5  15  -8         14.18        -24.24        26.63 o                         
   7  15  -8         45.42         58.80        25.68 o                         
   9  15  -8         35.29         68.23        32.65 o                         
  11  15  -8         22.27         -3.53        32.67 o                         
  -2  16  -8         49.39         65.81        43.84 o                         
   0  16  -8         55.91          8.59        30.13 o                         
   2  16  -8        159.01        199.49        38.13 o                         
   4  16  -8        112.36         48.49        32.84 o                         
   6  16  -8         44.34          6.12        31.42 o                         
   8  16  -8         27.39         30.32        48.80 o                         
  10  16  -8          2.54        -33.91        33.91 o                         
   1  17  -8         24.00         51.19        58.06 o                         
   3  17  -8          8.74         64.75        40.13 o                         
   5  17  -8          9.58         25.56        39.26 o                         
 -13   1  -7         78.62         22.79        34.27 o                         
 -11   1  -7        369.30        329.51        37.40 o                         
  -9   1  -7       1249.64       1282.94        45.42 o                         
  -7   1  -7       2131.22       2093.03        44.47 o                         
  -5   1  -7       1982.35       1867.88        33.89 o                         
  -3   1  -7       1686.40       1973.47        33.00 o                         
  -1   1  -7      10259.89       9349.68        95.13 o                         
   1   1  -7      29127.02      29921.55       253.44 o                         
   3   1  -7       3694.40       3802.01        41.92 o                         
   5   1  -7       2172.39       2456.90        32.69 o                         
   7   1  -7       2497.44       2475.74        33.09 o                         
   9   1  -7       3477.46       3467.12        35.03 o                         
  11   1  -7        606.68        645.74        16.25 o                         
  13   1  -7        128.47        125.73        16.36 o                         
  15   1  -7        451.20        433.30        38.75 o                         
  17   1  -7        818.81       1254.12        82.29 o                         
  19   1  -7         97.11         80.67        39.61 o                         
 -14   2  -7         42.23         37.78        43.16 o                         
 -12   2  -7         40.88         34.85        25.30 o                         
 -10   2  -7         40.24         34.49        19.60 o                         
  -8   2  -7       2699.73       2829.31        50.22 o                         
  -6   2  -7        955.42        994.25        29.99 o                         
  -4   2  -7        553.40        681.15        21.29 o                         
  -2   2  -7         70.17         85.54        13.25 o                         
   0   2  -7       6700.74       7566.80        69.13 o                         
   2   2  -7       2410.07       2804.27        47.55 o                         
   4   2  -7        806.35        736.56        18.74 o                         
   6   2  -7       1528.75       1322.36        23.54 o                         
   8   2  -7        626.64        679.35        18.53 o                         
  10   2  -7        307.59        313.97        14.26 o                         
  12   2  -7        501.43        519.11        23.11 o                         
  14   2  -7        376.71        416.01        24.45 o                         
  16   2  -7        132.51        131.60        31.65 o                         
  18   2  -7        314.91        427.01        45.13 o                         
  20   2  -7          2.70        -17.88        46.05 o                         
 -13   3  -7         59.91         40.52        33.58 o                         
 -11   3  -7         19.15         36.03        27.34 o                         
  -9   3  -7        149.09        191.13        23.67 o                         
  -7   3  -7       1596.45       1694.93        41.55 o                         
  -5   3  -7       2206.13       2177.95        35.20 o                         
  -3   3  -7       1034.40       1122.31        25.47 o                         
  -1   3  -7       2096.59       2149.29        32.69 o                         
   1   3  -7        272.18        370.05        21.22 o                         
   3   3  -7        888.58        946.69        18.61 o                         
   5   3  -7        204.52        166.98         9.09 o                         
   7   3  -7       4622.77       4506.93        51.76 o                         
   9   3  -7        782.21        756.43        25.89 o                         
  11   3  -7        204.82        189.42        14.85 o                         
  13   3  -7        156.36        163.95        18.92 o                         
  15   3  -7        482.50        582.68        37.45 o                         
  17   3  -7        164.34        149.78        35.66 o                         
  19   3  -7        150.74        296.08        44.28 o                         
 -14   4  -7        121.24        163.60        41.82 o                         
 -12   4  -7        142.52        142.41        36.54 o                         
 -10   4  -7       1795.71       1717.98        50.94 o                         
  -8   4  -7       3110.66       3054.92        52.99 o                         
  -6   4  -7        517.23        631.78        24.87 o                         
  -4   4  -7        377.03        442.00        16.92 o                         
  -2   4  -7        295.56        253.78        14.12 o                         
   0   4  -7       7553.45       8566.96        85.31 o                         
   2   4  -7       1843.98       1617.05        24.43 o                         
   4   4  -7       1803.38       2042.36        25.78 o                         
   6   4  -7       2355.76       2554.88        32.66 o                         
   8   4  -7       1006.65       1012.49        20.92 o                         
  10   4  -7        343.15        369.32        17.69 o                         
  12   4  -7        731.54        669.92        30.38 o                         
  14   4  -7        965.95        980.54        54.72 o                         
  16   4  -7        434.86        435.47        40.93 o                         
  18   4  -7         36.39        110.35        80.93 o                         
  20   4  -7         60.30         70.62        44.17 o                         
 -13   5  -7          8.29         38.54        32.53 o                         
 -11   5  -7        120.52        137.65        29.84 o                         
  -9   5  -7        744.88        678.86        38.32 o                         
  -7   5  -7       1929.97       1821.22        40.89 o                         
  -5   5  -7        673.90        585.12        23.87 o                         
  -3   5  -7       1539.54       1490.65        24.16 o                         
  -1   5  -7        945.63        806.15        19.91 o                         
   1   5  -7        240.94        205.35        12.82 o                         
   3   5  -7       2019.30       2012.99        27.99 o                         
   5   5  -7       2386.74       2501.75        33.43 o                         
   7   5  -7        377.80        266.44        13.50 o                         
   9   5  -7       1424.90       1245.05        26.93 o                         
  11   5  -7        193.45        255.40        18.74 o                         
  13   5  -7        818.07        855.50        31.89 o                         
  15   5  -7         52.98         87.29        23.72 o                         
  17   5  -7         37.24         30.68        30.46 o                         
  19   5  -7          7.90        -33.21        45.02 o                         
 -12   6  -7        157.17        109.76        32.58 o                         
 -10   6  -7        532.93        558.29        40.12 o                         
  -8   6  -7        187.89        176.84        26.67 o                         
  -6   6  -7        984.48       1052.16        58.07 o                         
  -4   6  -7       1913.65       1745.29        32.49 o                         
  -2   6  -7         32.55         20.57         8.78 o                         
   0   6  -7        184.60        185.20        10.96 o                         
   2   6  -7       3486.48       3416.87        35.07 o                         
   4   6  -7        411.71        451.52        17.73 o                         
   6   6  -7        695.56        704.22        19.68 o                         
   8   6  -7       2264.24       2213.64        35.75 o                         
  10   6  -7        428.00        472.50        21.44 o                         
  12   6  -7        877.16        891.56        32.33 o                         
  14   6  -7        260.76        208.53        23.04 o                         
  16   6  -7         40.59         66.25        26.32 o                         
  18   6  -7         25.35         20.81        36.63 o                         
 -13   7  -7         79.78        121.26        46.76 o                         
 -11   7  -7        174.40        161.28        38.08 o                         
  -9   7  -7        101.50         57.11        25.99 o                         
  -7   7  -7        336.93        306.89        28.60 o                         
  -5   7  -7        238.43        188.24        18.43 o                         
  -3   7  -7        227.33        238.55        16.31 o                         
  -1   7  -7        545.65        531.56        15.13 o                         
   1   7  -7        205.53        217.33        10.97 o                         
   3   7  -7       1445.20       1374.58        23.26 o                         
   5   7  -7        304.04        314.97        15.93 o                         
   7   7  -7       3671.67       3492.17        45.91 o                         
   9   7  -7        258.45        217.43        17.06 o                         
  11   7  -7        968.86        832.13        32.75 o                         
  13   7  -7        607.23        614.49        32.56 o                         
  15   7  -7         56.28         77.94        24.93 o                         
  17   7  -7        112.42        116.93        31.25 o                         
  19   7  -7         14.05         18.65        38.22 o                         
 -12   8  -7         67.72        190.92        88.92 o                         
 -10   8  -7        109.73        107.02        30.70 o                         
  -8   8  -7        170.30        162.10        27.29 o                         
  -6   8  -7       1197.49       1189.16        38.19 o                         
  -4   8  -7        363.83        369.62        21.40 o                         
  -2   8  -7         47.06         30.15         9.84 o                         
   0   8  -7       2076.26       1963.64        27.31 o                         
   2   8  -7        226.73        194.03        12.98 o                         
   4   8  -7        198.69        205.61        16.17 o                         
   6   8  -7        635.37        633.24        21.05 o                         
   8   8  -7        161.68        141.44        17.20 o                         
  10   8  -7        861.61       1050.23        43.67 o                         
  12   8  -7        339.15        479.00        40.85 o                         
  14   8  -7        133.58        113.47        37.24 o                         
  16   8  -7         12.77        -12.90        28.60 o                         
  18   8  -7        103.27         38.42        44.17 o                         
 -11   9  -7        122.01        135.80        35.71 o                         
  -9   9  -7         38.89         28.63        28.65 o                         
  -7   9  -7        157.46        129.64        23.87 o                         
  -5   9  -7        179.19        117.85        19.03 o                         
  -3   9  -7         39.69         34.90        11.97 o                         
  -1   9  -7        510.18        506.80        18.84 o                         
   1   9  -7        589.03        597.06        19.30 o                         
   3   9  -7        227.18        145.97        14.03 o                         
   5   9  -7        111.03         99.87        14.30 o                         
   7   9  -7        389.76        324.08        19.89 o                         
   9   9  -7         82.17         49.31        18.36 o                         
  11   9  -7        136.65        197.51        46.96 o                         
  13   9  -7        171.21        165.96        26.60 o                         
  15   9  -7         13.69          0.62        24.34 o                         
  17   9  -7          1.10         -6.51        30.50 o                         
 -10  10  -7         76.47         84.94        36.99 o                         
  -8  10  -7         45.93         78.62        32.74 o                         
  -6  10  -7        199.69        217.75        25.49 o                         
  -4  10  -7        580.11        567.92        26.75 o                         
  -2  10  -7        191.82        209.11        15.68 o                         
   0  10  -7        213.24        245.24        15.27 o                         
   2  10  -7       1238.76       1105.96        26.85 o                         
   4  10  -7        353.41        350.86        19.87 o                         
   6  10  -7         87.75         97.43        18.69 o                         
   8  10  -7          0.60         13.98        15.16 o                         
  10  10  -7        241.84        277.84        23.64 o                         
  12  10  -7        359.64        309.26        29.44 o                         
  14  10  -7        118.76        106.44        28.66 o                         
  16  10  -7         16.31         26.77        29.91 o                         
  -9  11  -7         12.93         98.24        35.79 o                         
  -7  11  -7         74.81         82.65        29.21 o                         
  -5  11  -7        390.35        327.67        29.53 o                         
  -3  11  -7         40.56         45.54        17.54 o                         
  -1  11  -7        560.31        543.13        21.02 o                         
   1  11  -7        139.94        148.26        15.30 o                         
   3  11  -7       1640.55       1568.93        43.15 o                         
   5  11  -7        541.82        454.06        33.61 o                         
   7  11  -7         56.51         40.16        16.80 o                         
   9  11  -7        228.46        228.18        25.97 o                         
  11  11  -7        126.83        128.43        23.51 o                         
  13  11  -7        140.74        216.25        39.05 o                         
  15  11  -7         69.56         68.66        31.13 o                         
 -10  12  -7         48.23         89.26        55.56 o                         
  -8  12  -7        128.96         97.75        60.79 o                         
  -6  12  -7         52.73         81.70        28.96 o                         
  -4  12  -7         98.27        125.36        22.23 o                         
  -2  12  -7        294.09        263.90        19.82 o                         
   0  12  -7         84.11         98.06        19.09 o                         
   2  12  -7        121.23         97.59        18.99 o                         
   4  12  -7          8.66         35.66        16.83 o                         
   6  12  -7         44.66         21.72        18.59 o                         
   8  12  -7         69.71         59.34        21.83 o                         
  10  12  -7        438.80        530.63        45.74 o                         
  12  12  -7        764.12        774.97        45.22 o                         
  14  12  -7        400.80        371.36        41.74 o                         
  16  12  -7          0.93         14.22        38.66 o                         
  -9  13  -7        198.00        117.41        69.31 o                         
  -7  13  -7         45.57        -35.59        36.60 o                         
  -5  13  -7        159.18        157.56        38.77 o                         
  -3  13  -7         27.45         40.98        21.29 o                         
  -1  13  -7        589.76        601.34        29.47 o                         
   1  13  -7         58.60         40.18        20.40 o                         
   3  13  -7        373.19        381.66        29.70 o                         
   5  13  -7        557.78        492.15        35.52 o                         
   7  13  -7        205.34        233.43        32.45 o                         
   9  13  -7         89.57        103.35        25.64 o                         
  11  13  -7        381.75        456.54        34.44 o                         
  13  13  -7        185.57        125.59        46.52 o                         
  15  13  -7         13.56        -16.45        45.74 o                         
  -6  14  -7         54.79        114.84        37.49 o                         
  -4  14  -7         39.55         11.45        29.24 o                         
  -2  14  -7        950.53        969.60        59.94 o                         
   0  14  -7        164.92        184.21        24.28 o                         
   2  14  -7         33.82         10.36        20.31 o                         
   4  14  -7        546.68        569.98        35.57 o                         
   6  14  -7        153.31        126.72        32.34 o                         
   8  14  -7         43.88         31.25        23.24 o                         
  10  14  -7         20.91         60.18        28.62 o                         
  12  14  -7         82.33         39.62        40.40 o                         
  -5  15  -7         54.31         74.96        55.89 o                         
  -3  15  -7        126.46        143.43        50.76 o                         
  -1  15  -7         62.56         92.44        32.63 o                         
   1  15  -7         31.67          2.53        22.87 o                         
   3  15  -7         96.16         35.21        28.22 o                         
   5  15  -7        319.83        254.91        33.49 o                         
   7  15  -7        318.62        324.36        34.57 o                         
   9  15  -7         40.80         20.46        30.51 o                         
  11  15  -7        152.16         97.63        59.59 o                         
  -4  16  -7        136.35         82.01        51.77 o                         
  -2  16  -7         87.22        133.33        38.66 o                         
   0  16  -7        140.01        163.25        33.45 o                         
   2  16  -7          3.61         -9.13        31.85 o                         
   4  16  -7         12.46         15.24        30.39 o                         
   6  16  -7          3.51        -24.01        29.65 o                         
   8  16  -7          9.09        -24.62        34.84 o                         
  10  16  -7          8.21        -34.37        38.80 o                         
  -1  17  -7        137.24        153.42        42.90 o                         
   1  17  -7          6.97        202.06       184.38 o                         
   3  17  -7          7.43         -9.16        31.89 o                         
   5  17  -7         39.81         -7.97        32.78 o                         
   7  17  -7          2.38        -11.57        31.90 o                         
 -14   0  -6          7.21        -15.69        46.23 o                         
 -12   0  -6        132.83         75.84        57.54 o                         
 -10   0  -6        435.26        467.24        40.25 o                         
  -8   0  -6       2957.71       3199.90        77.47 o                         
  -6   0  -6       1274.22       1076.44        42.28 o                         
  -4   0  -6       3932.75       4107.28        74.89 o                         
  -2   0  -6      10413.89      11719.41       151.28 o                         
   0   0  -6      19253.63      19348.92       236.02 o                         
   2   0  -6       8385.84       8417.40       108.45 o                         
   4   0  -6       5414.31       5173.91        58.55 o                         
   6   0  -6        269.69        298.32        15.41 o                         
   8   0  -6       3736.76       3577.78        50.74 o                         
  10   0  -6       5848.96       5735.32        77.36 o                         
  12   0  -6       2252.68       2157.42        42.96 o                         
  14   0  -6        569.08        503.23        44.74 o                         
  16   0  -6       2339.42       2378.63       222.30 o                         
  18   0  -6       1448.81       1634.16       124.23 o                         
  20   0  -6        281.06        390.34        75.93 o                         
 -15   1  -6          2.08         24.55        38.01 o                         
 -13   1  -6         68.64        129.48        30.22 o                         
 -11   1  -6         61.83         67.11        22.49 o                         
  -9   1  -6       1688.14       1744.78        46.54 o                         
  -7   1  -6        960.01        951.89        29.29 o                         
  -5   1  -6       1528.86       1473.04        26.68 o                         
  -3   1  -6       3440.85       3658.51        42.60 o                         
  -1   1  -6        924.72       1010.69        19.44 o                         
   1   1  -6        452.76        579.50        14.24 o                         
   3   1  -6       1824.21       1840.49        22.23 o                         
   5   1  -6        586.75        543.25        13.64 o                         
   7   1  -6       4123.35       3922.78        40.22 o                         
   9   1  -6       1666.05       1890.53        24.61 o                         
  11   1  -6         26.31         30.75         9.07 o                         
  13   1  -6          0.90         -6.74        11.43 o                         
  15   1  -6        183.87        166.45        26.09 o                         
  17   1  -6        291.40        249.07        38.83 o                         
  19   1  -6         31.38         16.35        39.23 o                         
 -14   2  -6         94.70        127.42        33.01 o                         
 -12   2  -6        676.38        661.46        47.32 o                         
 -10   2  -6       1169.75       1325.29        47.86 o                         
  -8   2  -6        454.91        460.60        25.51 o                         
  -6   2  -6       1952.64       1857.85        33.87 o                         
  -4   2  -6        621.81        796.39        22.52 o                         
  -2   2  -6      15773.18      18429.90       161.42 o                         
   0   2  -6       1172.93       1102.27        21.42 o                         
   2   2  -6       4056.35       3813.46        38.58 o                         
   4   2  -6       1166.97       1096.14        18.96 o                         
   6   2  -6       3619.83       4096.21        42.01 o                         
   8   2  -6       1321.31       1448.46        22.40 o                         
  10   2  -6       1230.77       1140.33        26.51 o                         
  12   2  -6         38.69         36.39        12.16 o                         
  14   2  -6        782.14        814.26        34.29 o                         
  16   2  -6         89.84        134.10        28.51 o                         
  18   2  -6          0.58        -38.68        38.68 o                         
  20   2  -6         18.94         60.35        41.90 o                         
 -15   3  -6         36.14         89.57        40.80 o                         
 -13   3  -6         56.79         69.82        27.61 o                         
 -11   3  -6         16.01        -10.86        21.64 o                         
  -9   3  -6       2138.21       1965.08        47.09 o                         
  -7   3  -6         52.65         45.30        13.71 o                         
  -5   3  -6       1001.34        815.93        23.89 o                         
  -3   3  -6        320.88        295.47        12.80 o                         
  -1   3  -6       3996.60       4390.09        44.78 o                         
   1   3  -6        252.29        163.94        10.17 o                         
   3   3  -6       1095.24        858.12        16.88 o                         
   5   3  -6       6952.37       7500.20        68.10 o                         
   7   3  -6        789.99        804.68        18.32 o                         
   9   3  -6        153.07        146.47        12.48 o                         
  11   3  -6        133.60        189.64        14.32 o                         
  13   3  -6        191.64        179.70        21.25 o                         
  15   3  -6        336.13        339.46        51.73 o                         
  17   3  -6        165.50        205.23        33.29 o                         
  19   3  -6        262.05        332.91        64.17 o                         
 -14   4  -6         30.42         -5.95        34.46 o                         
 -12   4  -6         11.63        -23.92        23.92 o                         
 -10   4  -6       1628.21       1665.81        52.63 o                         
  -8   4  -6       1338.75       1350.61        46.26 o                         
  -6   4  -6       3240.12       3398.29        50.10 o                         
  -4   4  -6         89.47        104.03        10.25 o                         
  -2   4  -6        687.74        960.78        19.11 o                         
   0   4  -6         28.04         35.97         7.07 o                         
   2   4  -6        203.57        163.20         9.25 o                         
   4   4  -6        172.25        131.42         9.81 o                         
   6   4  -6       3620.83       3989.71        42.90 o                         
   8   4  -6         37.83         20.97        10.58 o                         
  10   4  -6        193.63        172.04        15.92 o                         
  12   4  -6        331.20        376.84        27.90 o                         
  14   4  -6       2334.19       2083.56        45.04 o                         
  16   4  -6        149.11        222.37        32.41 o                         
  18   4  -6         42.77         62.09        41.25 o                         
  20   4  -6         85.82         98.01        45.45 o                         
 -13   5  -6         14.80         47.68        33.96 o                         
 -11   5  -6        789.98        806.28        46.89 o                         
  -9   5  -6        954.42       1015.24        39.77 o                         
  -7   5  -6        605.94        621.42        25.53 o                         
  -5   5  -6       2445.45       2590.74        43.05 o                         
  -3   5  -6       4629.13       4762.34        47.10 o                         
  -1   5  -6       1798.37       2003.98        25.04 o                         
   1   5  -6        363.85        419.02        12.13 o                         
   3   5  -6       1684.43       1564.01        23.98 o                         
   5   5  -6       1170.23       1450.43        23.58 o                         
   7   5  -6        850.47       1040.43        23.13 o                         
   9   5  -6         27.18         46.35        13.23 o                         
  11   5  -6         83.95        112.56        22.10 o                         
  13   5  -6        146.43        154.20        19.82 o                         
  15   5  -6         68.41         76.22        23.76 o                         
  17   5  -6        316.68        395.31        38.63 o                         
  19   5  -6         38.73         47.68        35.63 o                         
 -14   6  -6          6.47         17.22        53.67 o                         
 -12   6  -6         58.30         45.70        33.18 o                         
 -10   6  -6         89.69         23.84        24.41 o                         
  -8   6  -6        510.24        453.59        38.56 o                         
  -6   6  -6        321.36        398.72        19.88 o                         
  -4   6  -6       2550.13       2397.88        51.53 o                         
  -2   6  -6       1551.06       1533.02        22.96 o                         
   0   6  -6        126.99        155.27         9.29 o                         
   2   6  -6        396.20        478.31        17.18 o                         
   4   6  -6        145.17        156.92        12.01 o                         
   6   6  -6        323.24        268.08        15.94 o                         
   8   6  -6        817.81        838.62        28.49 o                         
  10   6  -6        369.55        248.25        17.90 o                         
  12   6  -6       1815.30       1789.06        39.34 o                         
  14   6  -6         97.65        114.38        23.52 o                         
  16   6  -6        164.30        168.93        29.05 o                         
  18   6  -6        106.45        112.13        35.99 o                         
 -13   7  -6         33.93         -4.19        31.61 o                         
 -11   7  -6        182.29        142.04        31.32 o                         
  -9   7  -6        758.61        677.50        46.54 o                         
  -7   7  -6         49.62         39.05        20.68 o                         
  -5   7  -6        660.25        540.17        25.64 o                         
  -3   7  -6       1492.33       1715.24        24.58 o                         
  -1   7  -6        584.41        715.94        16.19 o                         
   1   7  -6       2336.24       2375.12        27.79 o                         
   3   7  -6        155.09        154.80        11.30 o                         
   5   7  -6        890.53        900.79        22.57 o                         
   7   7  -6        863.24        853.38        23.86 o                         
   9   7  -6        734.15        848.08        28.43 o                         
  11   7  -6       1143.85       1054.34        36.27 o                         
  13   7  -6        647.98        625.39        33.53 o                         
  15   7  -6         24.99         55.71        25.77 o                         
  17   7  -6        141.23        116.42        30.86 o                         
  19   7  -6         18.10         68.78        52.50 o                         
 -12   8  -6        564.27        543.69        60.65 o                         
 -10   8  -6        326.09        297.47        33.98 o                         
  -8   8  -6        590.80        505.81        34.20 o                         
  -6   8  -6        211.23        192.96        20.83 o                         
  -4   8  -6        921.71        900.61        25.93 o                         
  -2   8  -6        127.69        143.96        10.75 o                         
   0   8  -6        473.22        535.08        18.62 o                         
   2   8  -6        127.30        160.95        11.00 o                         
   4   8  -6        129.98        144.04        15.73 o                         
   6   8  -6       2049.27       1786.54        29.95 o                         
   8   8  -6       2236.12       2030.02        36.69 o                         
  10   8  -6       1435.21       1499.81        51.48 o                         
  12   8  -6        128.49         98.59        25.96 o                         
  14   8  -6         22.58         10.59        23.21 o                         
  16   8  -6         58.01          3.12        30.85 o                         
  18   8  -6         19.83         12.47        37.29 o                         
 -13   9  -6        293.96        305.08        47.08 o                         
 -11   9  -6         16.60         22.20        33.42 o                         
  -9   9  -6        609.10        606.33        39.57 o                         
  -7   9  -6        400.20        344.26        31.63 o                         
  -5   9  -6         15.57         37.18        16.68 o                         
  -3   9  -6        296.01        307.29        17.61 o                         
  -1   9  -6        164.34        179.90        11.52 o                         
   1   9  -6        540.76        527.53        18.86 o                         
   3   9  -6        129.29        137.30        13.09 o                         
   5   9  -6        706.07        724.45        34.17 o                         
   7   9  -6        687.28        598.28        33.67 o                         
   9   9  -6       9285.89       9257.15       115.76 o                         
  11   9  -6       1871.92       1979.15        44.82 o                         
  13   9  -6        434.85        346.53        38.10 o                         
  15   9  -6         28.91         45.73        24.82 o                         
  17   9  -6         95.33        142.70        46.41 o                         
 -12  10  -6          1.17          4.99        37.18 o                         
 -10  10  -6          5.51         46.39        30.22 o                         
  -8  10  -6          0.80         -9.09        23.45 o                         
  -6  10  -6        115.29         87.48        24.56 o                         
  -4  10  -6        222.76        237.24        17.84 o                         
  -2  10  -6          6.39          6.63        12.91 o                         
   0  10  -6        993.20        930.34        22.57 o                         
   2  10  -6        331.28        292.05        17.26 o                         
   4  10  -6        126.85        114.06        16.19 o                         
   6  10  -6        429.77        489.46        30.03 o                         
   8  10  -6        765.39        892.49        39.18 o                         
  10  10  -6        778.42        716.18        33.53 o                         
  12  10  -6       1087.23       1262.05        68.37 o                         
  14  10  -6         10.38         17.35        26.59 o                         
  16  10  -6         23.49         35.88        35.23 o                         
 -11  11  -6         75.03        100.82        41.11 o                         
  -9  11  -6         80.96         86.04        50.58 o                         
  -7  11  -6        143.61        121.73        24.06 o                         
  -5  11  -6        401.15        372.68        25.64 o                         
  -3  11  -6        331.65        304.12        18.97 o                         
  -1  11  -6         70.74         68.54        13.42 o                         
   1  11  -6         93.07         51.00        16.28 o                         
   3  11  -6        429.25        429.66        26.27 o                         
   5  11  -6          4.09         31.25        15.53 o                         
   7  11  -6         87.22         94.67        18.67 o                         
   9  11  -6       1179.49       1130.12        64.33 o                         
  11  11  -6        125.33        159.86        26.97 o                         
  13  11  -6         48.29         43.62        26.89 o                         
  15  11  -6         13.68         30.55        27.81 o                         
 -10  12  -6          5.91         37.93        41.88 o                         
  -8  12  -6         25.09         35.49        31.35 o                         
  -6  12  -6        473.12        462.48        38.54 o                         
  -4  12  -6         83.99         76.26        19.38 o                         
  -2  12  -6        368.45        407.69        20.80 o                         
   0  12  -6        206.76        190.54        17.76 o                         
   2  12  -6        500.90        507.57        25.31 o                         
   4  12  -6        386.15        313.17        23.35 o                         
   6  12  -6         92.08         87.36        21.56 o                         
   8  12  -6        182.74        172.07        22.71 o                         
  10  12  -6        672.34        657.51        34.38 o                         
  12  12  -6        490.47        355.26        35.14 o                         
  14  12  -6         34.42         81.42        32.95 o                         
  16  12  -6        264.24        405.94       112.63 o                         
  -9  13  -6         53.03        108.25        52.77 o                         
  -7  13  -6        275.87        308.62        57.95 o                         
  -5  13  -6         54.33         59.68        24.09 o                         
  -3  13  -6         91.13         73.29        20.63 o                         
  -1  13  -6        133.30        121.62        20.06 o                         
   1  13  -6        231.16        280.02        25.99 o                         
   3  13  -6        346.25        314.37        27.68 o                         
   5  13  -6         41.63         62.76        24.41 o                         
   7  13  -6        152.47        164.01        25.54 o                         
   9  13  -6        239.10        262.66        27.21 o                         
  11  13  -6        490.53        503.95        40.23 o                         
  13  13  -6        278.41        248.35        39.06 o                         
  15  13  -6        437.31        613.58        53.96 o                         
  -8  14  -6        175.19        171.01        64.97 o                         
  -6  14  -6          7.76        -42.28        42.28 o                         
  -4  14  -6         23.60          8.34        24.89 o                         
  -2  14  -6        289.80        383.44        28.69 o                         
   0  14  -6        162.07        205.74        26.22 o                         
   2  14  -6         36.42         61.96        25.21 o                         
   4  14  -6        242.45        177.63        26.83 o                         
   6  14  -6         97.10         90.99        26.89 o                         
   8  14  -6         78.48         38.62        25.08 o                         
  10  14  -6        138.78        201.16        29.95 o                         
  12  14  -6         48.12         23.24        33.23 o                         
  -7  15  -6        118.95         60.73        48.61 o                         
  -5  15  -6        140.43        119.78        42.74 o                         
  -3  15  -6        196.38        204.54        35.49 o                         
  -1  15  -6        129.99         91.37        33.75 o                         
   1  15  -6         96.02         62.50        23.81 o                         
   3  15  -6        207.49        246.30        29.86 o                         
   5  15  -6        150.36        105.35        27.65 o                         
   7  15  -6        129.12        143.37        30.16 o                         
   9  15  -6         54.86         51.14        27.40 o                         
  11  15  -6         82.67         89.43        36.90 o                         
  -4  16  -6         27.69        -27.86        42.54 o                         
  -2  16  -6          9.98         29.84        34.56 o                         
   0  16  -6         17.59        -22.61        29.50 o                         
   2  16  -6         62.02        102.81        31.01 o                         
   4  16  -6        118.12         86.82        28.85 o                         
   6  16  -6         16.06         61.00        30.80 o                         
   8  16  -6         39.32        -29.57        34.01 o                         
  10  16  -6         11.99         67.25        42.29 o                         
  -3  17  -6         54.26         49.85        47.05 o                         
  -1  17  -6        195.25        234.36        38.45 o                         
   1  17  -6         12.39         68.02        37.51 o                         
   3  17  -6         22.10         24.85        30.44 o                         
   5  17  -6         25.09        -12.66        35.90 o                         
   7  17  -6         10.61        -31.67        32.01 o                         
 -15   1  -5         43.16         31.28        34.65 o                         
 -13   1  -5        219.26        188.10        33.81 o                         
 -11   1  -5       2254.23       2349.88        48.83 o                         
  -9   1  -5       2064.09       2440.44        43.86 o                         
  -7   1  -5        169.44        210.29        15.76 o                         
  -5   1  -5        477.66        489.43        18.87 o                         
  -3   1  -5       4544.08       5071.00        49.53 o                         
  -1   1  -5       1037.72       1906.41        26.62 o                         
   1   1  -5        288.14        231.50        13.30 o                         
   3   1  -5      10516.21       9063.66        72.50 o                         
   5   1  -5       8105.92       8853.46        71.99 o                         
   7   1  -5        661.31        679.47        14.27 o                         
   9   1  -5        174.34        161.45         9.80 o                         
  11   1  -5        175.33        201.61        12.04 o                         
  13   1  -5         42.13         66.65        16.23 o                         
  15   1  -5        154.15        186.78        24.63 o                         
  17   1  -5        180.20        162.59        32.21 o                         
  19   1  -5         99.85         81.85        41.51 o                         
 -16   2  -5         12.51         76.84        40.07 o                         
 -14   2  -5         59.42         81.25        31.26 o                         
 -12   2  -5        159.00        163.22        25.21 o                         
 -10   2  -5       1542.12       1583.49        42.68 o                         
  -8   2  -5       1802.84       1739.95        35.77 o                         
  -6   2  -5        798.71        784.28        36.95 o                         
  -4   2  -5       5794.61       6217.73        66.83 o                         
  -2   2  -5       1771.37       1602.06        34.68 o                         
   0   2  -5       5444.77       5611.56        48.31 o                         
   2   2  -5        877.36        904.85        15.19 o                         
   4   2  -5         92.82        142.01         8.24 o                         
   6   2  -5       2695.51       2921.40        32.25 o                         
   8   2  -5       7624.06       8223.06        79.03 o                         
  10   2  -5        446.75        546.36        17.32 o                         
  12   2  -5         76.79         53.54        12.42 o                         
  14   2  -5        412.22        399.06        24.77 o                         
  16   2  -5        388.92        337.11        43.16 o                         
  18   2  -5          4.22         39.06        34.77 o                         
  20   2  -5        266.75        268.79        51.59 o                         
 -15   3  -5          6.80        111.45        57.54 o                         
 -13   3  -5         58.71         23.50        24.79 o                         
 -11   3  -5        106.73        120.91        24.00 o                         
  -9   3  -5       1197.17       1136.51        35.17 o                         
  -7   3  -5       4640.38       4421.76        54.02 o                         
  -5   3  -5       2518.38       2846.17        41.90 o                         
  -3   3  -5        936.21        844.26        17.58 o                         
  -1   3  -5       2239.69       2150.95        26.33 o                         
   1   3  -5       5303.42       4721.98        40.45 o                         
   3   3  -5       1288.03        977.05        16.61 o                         
   5   3  -5        176.31        298.57        11.05 o                         
   7   3  -5       2640.80       2975.98        39.21 o                         
   9   3  -5       2229.89       2125.82        33.66 o                         
  11   3  -5        246.03        279.05        14.61 o                         
  13   3  -5        296.79        333.56        21.05 o                         
  15   3  -5       1725.77       1851.83        83.82 o                         
  17   3  -5         27.40        -12.57        28.17 o                         
  19   3  -5         18.41         24.05        42.30 o                         
 -14   4  -5         93.52         42.87        33.33 o                         
 -12   4  -5       1634.31       1622.61        67.85 o                         
 -10   4  -5       1631.03       1614.52        44.26 o                         
  -8   4  -5        166.49        175.51        18.67 o                         
  -6   4  -5       1084.80       1131.84        25.21 o                         
  -4   4  -5       2152.86       2307.26        29.99 o                         
  -2   4  -5       2225.19       2141.65        24.52 o                         
   0   4  -5        438.32        606.25        12.80 o                         
   2   4  -5       4978.25       4665.98        43.04 o                         
   4   4  -5      10460.78      10299.20        94.12 o                         
   6   4  -5       5657.16       5118.76        55.20 o                         
   8   4  -5       2515.58       2304.31        33.43 o                         
  10   4  -5        248.15        160.65        12.97 o                         
  12   4  -5        263.67        294.43        28.31 o                         
  14   4  -5       1615.20       1514.42        44.23 o                         
  16   4  -5        165.75        169.21        30.55 o                         
  18   4  -5          8.07        -30.66        37.75 o                         
  20   4  -5         50.77         -3.29        53.84 o                         
 -15   5  -5         48.13        100.80        60.40 o                         
 -13   5  -5         74.52        101.89        48.67 o                         
 -11   5  -5        403.97        416.60        34.15 o                         
  -9   5  -5        925.33        998.40        36.87 o                         
  -7   5  -5       1010.01       1001.62        31.11 o                         
  -5   5  -5        989.36       1078.16        23.79 o                         
  -3   5  -5       3888.93       4101.75        39.67 o                         
  -1   5  -5         92.61        129.65         8.16 o                         
   1   5  -5         95.84         94.94         7.09 o                         
   3   5  -5       1813.89       2051.21        27.08 o                         
   5   5  -5      14593.65      13870.95       117.90 o                         
   7   5  -5       1898.21       1938.22        30.81 o                         
   9   5  -5         69.20         49.36        13.81 o                         
  11   5  -5        188.70        166.26        16.44 o                         
  13   5  -5        203.83        231.58        21.45 o                         
  15   5  -5         50.37         27.47        22.36 o                         
  17   5  -5         18.30         19.26        31.74 o                         
  19   5  -5         39.67         18.32        40.79 o                         
 -14   6  -5        290.79        352.99        56.08 o                         
 -12   6  -5         39.47         14.67        31.22 o                         
 -10   6  -5        540.49        524.03        34.76 o                         
  -8   6  -5        562.30        585.63        34.54 o                         
  -6   6  -5       2744.87       2762.06        40.15 o                         
  -4   6  -5       1261.12       1301.24        22.67 o                         
  -2   6  -5       3474.75       3767.66        34.97 o                         
   0   6  -5       1549.54       1396.49        19.05 o                         
   2   6  -5        409.77        437.42        13.08 o                         
   4   6  -5       1674.55       1795.49        34.36 o                         
   6   6  -5      11865.33      11840.35       104.28 o                         
   8   6  -5       2012.76       1840.93        30.16 o                         
  10   6  -5         33.32         22.77        12.97 o                         
  12   6  -5        668.18        666.35        31.80 o                         
  14   6  -5        135.56        147.44        25.99 o                         
  16   6  -5        158.74        201.57        33.36 o                         
  18   6  -5         89.26         88.08        40.47 o                         
 -13   7  -5        558.31        588.15        44.61 o                         
 -11   7  -5        518.10        552.38        39.62 o                         
  -9   7  -5        103.87        112.56        24.80 o                         
  -7   7  -5        546.06        526.09        27.73 o                         
  -5   7  -5        163.78        195.92        14.69 o                         
  -3   7  -5       1369.04       1457.28        27.04 o                         
  -1   7  -5       1013.90       1041.23        17.30 o                         
   1   7  -5        911.04        872.52        16.66 o                         
   3   7  -5       2788.00       3367.96        40.85 o                         
   5   7  -5         68.69         97.88        10.17 o                         
   7   7  -5        241.90        231.99        15.33 o                         
   9   7  -5       3099.98       2974.21        47.04 o                         
  11   7  -5       2625.95       2626.51        50.12 o                         
  13   7  -5        203.39        210.30        25.84 o                         
  15   7  -5        198.11        213.46        29.57 o                         
  17   7  -5         36.68         -4.92        27.80 o                         
  19   7  -5          9.97         -6.35        44.34 o                         
 -14   8  -5        223.76        293.40        47.14 o                         
 -12   8  -5        340.90        488.75        64.93 o                         
 -10   8  -5         24.32         13.71        28.04 o                         
  -8   8  -5        456.07        383.29        27.27 o                         
  -6   8  -5        734.94        780.66        42.13 o                         
  -4   8  -5       1195.46       1085.82        24.35 o                         
  -2   8  -5         61.51         77.51         9.03 o                         
   0   8  -5       2277.71       2504.90        27.67 o                         
   2   8  -5        687.52        768.56        24.47 o                         
   4   8  -5        290.70        366.34        15.08 o                         
   6   8  -5       2690.60       2655.23        50.16 o                         
   8   8  -5       2100.88       2219.26        42.01 o                         
  10   8  -5       1053.06       1086.03        44.35 o                         
  12   8  -5        125.48        114.78        22.23 o                         
  14   8  -5          0.30        -20.22        20.22 o                         
  16   8  -5         79.73        142.11        30.25 o                         
  18   8  -5          2.75        -33.84        33.84 o                         
 -13   9  -5         37.63         22.91        44.49 o                         
 -11   9  -5         68.79        111.90        36.15 o                         
  -9   9  -5         93.96         83.31        41.62 o                         
  -7   9  -5        145.73        167.77        21.01 o                         
  -5   9  -5        746.68        883.26        27.36 o                         
  -3   9  -5        102.64        138.14        11.84 o                         
  -1   9  -5        777.66        817.09        18.69 o                         
   1   9  -5        631.68        686.74        17.87 o                         
   3   9  -5        464.73        477.26        19.44 o                         
   5   9  -5        823.10        837.28        28.20 o                         
   7   9  -5        755.43        730.22        27.91 o                         
   9   9  -5       3225.40       2744.48        48.99 o                         
  11   9  -5        350.77        273.65        24.09 o                         
  13   9  -5         45.02         42.96        25.49 o                         
  15   9  -5         26.81         61.26        27.21 o                         
  17   9  -5         94.94         76.67        33.14 o                         
 -12  10  -5         57.43         99.18        38.79 o                         
 -10  10  -5        148.96        140.65        37.37 o                         
  -8  10  -5          3.59         13.90        19.53 o                         
  -6  10  -5         98.75        111.71        23.86 o                         
  -4  10  -5        577.96        565.94        29.57 o                         
  -2  10  -5         70.59         59.10        11.68 o                         
   0  10  -5        264.65        243.62        13.82 o                         
   2  10  -5        108.90         75.26        15.17 o                         
   4  10  -5       1778.88       1631.19        32.42 o                         
   6  10  -5        624.26        571.41        40.80 o                         
   8  10  -5       1048.05        840.49        31.36 o                         
  10  10  -5       1414.22       1401.18        44.04 o                         
  12  10  -5        708.46        697.67        37.97 o                         
  14  10  -5         40.02         64.46        24.83 o                         
  16  10  -5         83.63        131.43        41.88 o                         
 -11  11  -5         79.54        180.16        55.58 o                         
  -9  11  -5         80.59         52.98        29.32 o                         
  -7  11  -5         46.08         39.73        24.76 o                         
  -5  11  -5        259.88        285.89        26.16 o                         
  -3  11  -5         92.26         96.37        14.63 o                         
  -1  11  -5        109.86        122.63        13.82 o                         
   1  11  -5       1854.90       1964.32        45.51 o                         
   3  11  -5        497.21        440.21        23.16 o                         
   5  11  -5        981.13        795.86        32.81 o                         
   7  11  -5        820.32        940.19        62.61 o                         
   9  11  -5        124.91         95.57        20.59 o                         
  11  11  -5        373.73        401.48        32.30 o                         
  13  11  -5        155.21        193.15        35.67 o                         
  15  11  -5         53.21         43.30        31.11 o                         
 -10  12  -5         11.20         74.73        33.21 o                         
  -8  12  -5         70.41         55.46        34.89 o                         
  -6  12  -5        150.46        153.88        27.62 o                         
  -4  12  -5          3.76        -20.98        20.98 o                         
  -2  12  -5         47.22         39.66        14.13 o                         
   0  12  -5        243.03        254.69        18.11 o                         
   2  12  -5        120.30         83.48        15.77 o                         
   4  12  -5       1363.17       1456.10        37.77 o                         
   6  12  -5        890.70        908.37        37.35 o                         
   8  12  -5        101.43         84.09        20.45 o                         
  10  12  -5        916.52        916.26        52.26 o                         
  12  12  -5        192.04        297.78        39.91 o                         
  14  12  -5          4.94        -35.12        35.12 o                         
  -9  13  -5        104.60        119.89        35.07 o                         
  -7  13  -5        146.95        148.26        35.04 o                         
  -5  13  -5        222.38        204.46        24.39 o                         
  -3  13  -5         57.75         48.39        19.75 o                         
  -1  13  -5        232.53        225.46        20.99 o                         
   1  13  -5         49.13         81.25        20.25 o                         
   3  13  -5          6.04         18.12        19.41 o                         
   5  13  -5          6.16         54.42        21.41 o                         
   7  13  -5        138.33         88.14        23.99 o                         
   9  13  -5         23.62         24.13        22.12 o                         
  11  13  -5         99.05         75.57        29.83 o                         
  13  13  -5         11.46         -8.74        32.51 o                         
  15  13  -5         77.20        197.75        42.44 o                         
  -8  14  -5         66.97        155.31        66.20 o                         
  -6  14  -5         52.12          1.76        30.13 o                         
  -4  14  -5        310.60        317.87        30.54 o                         
  -2  14  -5         89.16         56.35        21.03 o                         
   0  14  -5        147.71        117.74        21.23 o                         
   2  14  -5         29.00         14.89        28.19 o                         
   4  14  -5         34.42         55.32        23.51 o                         
   6  14  -5        430.00        474.52        33.51 o                         
   8  14  -5         17.67         28.52        22.85 o                         
  10  14  -5        106.28        153.14        30.96 o                         
  12  14  -5        122.55        196.44        63.80 o                         
  -7  15  -5         64.35         50.84        54.34 o                         
  -5  15  -5         75.01         66.60        30.85 o                         
  -3  15  -5        372.05        401.01        32.41 o                         
  -1  15  -5        174.43        172.10        37.61 o                         
   1  15  -5        102.67        113.48        23.38 o                         
   3  15  -5         50.11         54.66        29.63 o                         
   5  15  -5         44.31        105.60        29.56 o                         
   7  15  -5         96.57        135.86        30.32 o                         
   9  15  -5         14.09         57.93        27.86 o                         
  11  15  -5          2.74         15.00        35.02 o                         
  -6  16  -5          8.34         31.20        65.39 o                         
  -4  16  -5        538.17        504.40        41.35 o                         
  -2  16  -5          7.67         -4.20        28.69 o                         
   0  16  -5        124.39        136.33        31.30 o                         
   2  16  -5         92.04         84.97        32.75 o                         
   4  16  -5         11.45         46.76        28.05 o                         
   6  16  -5         87.34         76.39        29.34 o                         
   8  16  -5         33.95        -30.49        38.38 o                         
  10  16  -5         25.88          6.45        37.14 o                         
  -3  17  -5         75.60         96.84        39.58 o                         
  -1  17  -5         59.44        119.31        40.72 o                         
   1  17  -5         33.27        115.25        44.95 o                         
   3  17  -5         66.85         74.47        30.70 o                         
   5  17  -5         38.56         30.68        30.76 o                         
   7  17  -5          4.69         17.07        34.45 o                         
   0  18  -5         37.26         89.96        42.61 o                         
   2  18  -5        171.15        138.46        42.42 o                         
   4  18  -5         82.18        108.91        40.59 o                         
 -16   0  -4        175.21        229.66        57.80 o                         
 -14   0  -4        166.65        225.02        41.25 o                         
 -12   0  -4       4554.86       4703.35       112.43 o                         
 -10   0  -4        505.53        662.44        65.68 o                         
  -8   0  -4        836.60        817.61        71.89 o                         
  -6   0  -4       1356.78       1374.41       122.92 o                         
  -4   0  -4       4989.64       5546.11        81.72 o                         
  -2   0  -4       3697.19       3871.90        75.12 o                         
   0   0  -4       3067.80       3563.79        76.23 o                         
   2   0  -4      19963.18      20619.51       244.53 o                         
   4   0  -4      43214.69      47665.91       490.76 o                         
   6   0  -4       1951.89       1642.19        25.25 o                         
   8   0  -4        257.08        332.77        25.57 o                         
  10   0  -4        416.40        397.12        20.18 o                         
  12   0  -4         40.82          9.71        14.10 o                         
  14   0  -4        211.91        184.82        33.03 o                         
  16   0  -4       1656.95       1939.73        75.50 o                         
  18   0  -4       1283.68       1379.67       132.07 o                         
  20   0  -4        419.33        698.29       122.92 o                         
 -15   1  -4        474.02        451.87        36.06 o                         
 -13   1  -4        684.83        683.41        35.50 o                         
 -11   1  -4        797.14        882.80        44.33 o                         
  -9   1  -4        504.14        476.67        20.98 o                         
  -7   1  -4        794.75        854.26        23.66 o                         
  -5   1  -4       1995.80       1855.17        30.47 o                         
  -3   1  -4         42.99         42.69         7.50 o                         
  -1   1  -4        931.60        799.82        19.03 o                         
   1   1  -4        613.62        497.25        10.84 o                         
   3   1  -4      17591.85      20038.16       142.35 o                         
   5   1  -4       7230.73       7598.64        65.13 o                         
   7   1  -4       3615.50       4025.29        39.26 o                         
   9   1  -4        339.22        305.72        12.63 o                         
  11   1  -4        584.05        689.84        20.75 o                         
  13   1  -4         95.73         76.19        15.93 o                         
  15   1  -4        143.66        169.16        24.72 o                         
  17   1  -4        216.54        174.26        31.88 o                         
  19   1  -4         57.50         70.29        49.03 o                         
 -16   2  -4         29.13         62.43        33.82 o                         
 -14   2  -4        224.57        273.51        33.37 o                         
 -12   2  -4        995.51       1035.53        48.32 o                         
 -10   2  -4       2731.76       2581.86        53.94 o                         
  -8   2  -4        575.79        547.22        22.24 o                         
  -6   2  -4       3324.40       3577.61        46.46 o                         
  -4   2  -4       1196.79       1264.94        24.34 o                         
  -2   2  -4        341.91        282.58        14.33 o                         
   0   2  -4       5208.58       5250.56        40.44 o                         
   2   2  -4      31948.99      33241.77       245.78 o                         
   4   2  -4       1369.93       1010.50        17.50 o                         
   6   2  -4       1279.51       1295.31        21.38 o                         
   8   2  -4       2581.12       2674.46        42.38 o                         
  10   2  -4        884.19        896.03        20.04 o                         
  12   2  -4        362.85        321.68        17.93 o                         
  14   2  -4        704.08        570.75        27.56 o                         
  16   2  -4        348.34        282.77        32.09 o                         
  18   2  -4         80.78         53.81        32.46 o                         
  20   2  -4          4.65        -12.25        66.69 o                         
 -15   3  -4         86.44         96.72        31.75 o                         
 -13   3  -4        188.65        147.74        29.44 o                         
 -11   3  -4        304.06        260.63        31.38 o                         
  -9   3  -4         29.48         49.92        14.14 o                         
  -7   3  -4        325.51        421.89        16.94 o                         
  -5   3  -4       5553.48       6174.70        69.38 o                         
  -3   3  -4       4462.06       4276.16        45.95 o                         
  -1   3  -4       6305.91       6109.71        47.38 o                         
   1   3  -4       3479.01       3037.35        26.50 o                         
   3   3  -4        597.08        569.61        13.08 o                         
   5   3  -4       8466.22       9174.67        90.34 o                         
   7   3  -4       1978.52       2062.21        28.28 o                         
   9   3  -4        715.78        814.77        19.98 o                         
  11   3  -4        174.67        167.15        13.37 o                         
  13   3  -4       1574.23       1661.28        38.03 o                         
  15   3  -4        593.45        599.50        51.36 o                         
  17   3  -4        143.52        116.23        32.84 o                         
  19   3  -4         53.58         65.99        46.24 o                         
 -16   4  -4        105.99        207.70        79.26 o                         
 -14   4  -4         68.70         60.30        26.91 o                         
 -12   4  -4        101.39         83.85        23.32 o                         
 -10   4  -4        128.58        129.39        20.24 o                         
  -8   4  -4       1639.94       1388.24        34.87 o                         
  -6   4  -4       1211.39       1099.53        24.51 o                         
  -4   4  -4       1076.75       1037.98        28.37 o                         
  -2   4  -4       7637.86       7949.10        61.08 o                         
   0   4  -4       3425.37       3976.68        32.58 o                         
   2   4  -4       1404.35       1147.59        18.92 o                         
   4   4  -4       6172.36       6201.35        61.02 o                         
   6   4  -4       1283.22       1599.77        25.95 o                         
   8   4  -4       3205.90       3340.90        40.88 o                         
  10   4  -4        384.87        344.96        18.78 o                         
  12   4  -4        481.46        414.31        22.00 o                         
  14   4  -4        272.21        301.51        40.35 o                         
  16   4  -4        152.93        111.72        28.98 o                         
  18   4  -4          4.45        -30.83        30.83 o                         
 -15   5  -4         43.80        -39.20        39.20 o                         
 -13   5  -4        558.02        500.02        39.08 o                         
 -11   5  -4        962.43        871.57        42.50 o                         
  -9   5  -4         11.51         24.89        15.87 o                         
  -7   5  -4        728.31        756.26        28.09 o                         
  -5   5  -4        410.03        529.81        24.43 o                         
  -3   5  -4       1446.69       1531.71        21.01 o                         
  -1   5  -4        642.79        501.35        11.86 o                         
   1   5  -4       1021.00       1243.03        16.78 o                         
   3   5  -4       9600.61      10663.27        98.43 o                         
   5   5  -4      16394.38      19040.76       168.62 o                         
   7   5  -4       2235.70       2158.94        31.63 o                         
   9   5  -4         83.92        127.95        13.10 o                         
  11   5  -4        148.01        156.58        14.91 o                         
  13   5  -4        855.73        845.27        31.58 o                         
  15   5  -4          4.08          2.62        24.18 o                         
  17   5  -4         11.52         22.75        30.90 o                         
  19   5  -4          8.58         17.16        58.21 o                         
 -14   6  -4         43.01         21.43        47.19 o                         
 -12   6  -4        168.26        164.56        33.88 o                         
 -10   6  -4        412.34        392.51        33.89 o                         
  -8   6  -4        523.93        554.18        35.54 o                         
  -6   6  -4         84.04         86.95        11.72 o                         
  -4   6  -4       1218.57       1436.69        25.92 o                         
  -2   6  -4       1135.77       1058.13        17.28 o                         
   0   6  -4        558.00        678.16        13.58 o                         
   2   6  -4       1174.64       1246.11        19.73 o                         
   4   6  -4         91.85         78.64         9.39 o                         
   6   6  -4      18554.47      17244.89       146.07 o                         
   8   6  -4       2276.39       2109.59        34.68 o                         
  10   6  -4        729.54        558.76        21.00 o                         
  12   6  -4        567.30        603.43        27.93 o                         
  14   6  -4        284.67        271.58        29.63 o                         
  16   6  -4          6.10        -23.30        27.11 o                         
  18   6  -4          0.76         23.40        33.60 o                         
 -15   7  -4         23.05        -32.86        34.61 o                         
 -13   7  -4        422.20        449.43        44.60 o                         
 -11   7  -4        119.60        108.03        37.48 o                         
  -9   7  -4        483.10        440.60        30.01 o                         
  -7   7  -4        174.40        211.82        19.11 o                         
  -5   7  -4        911.32        830.41        21.92 o                         
  -3   7  -4        792.90        758.20        17.45 o                         
  -1   7  -4       6990.12       7140.30        56.30 o                         
   1   7  -4        535.55        617.57        16.14 o                         
   3   7  -4       6656.53       7337.00        69.92 o                         
   5   7  -4        156.36        201.73        11.61 o                         
   7   7  -4        941.30        974.47        24.79 o                         
   9   7  -4       2496.77       2524.03        38.75 o                         
  11   7  -4       2603.77       2502.29        54.86 o                         
  13   7  -4        339.90        278.05        24.06 o                         
  15   7  -4         20.08         12.37        27.79 o                         
  17   7  -4        215.17        162.86        36.72 o                         
 -14   8  -4        254.72        201.00        41.94 o                         
 -12   8  -4        102.00        124.46        30.18 o                         
 -10   8  -4        329.21        345.53        31.36 o                         
  -8   8  -4        481.02        549.22        28.07 o                         
  -6   8  -4         98.49        124.59        19.01 o                         
  -4   8  -4        299.24        311.45        13.32 o                         
  -2   8  -4       1472.13       1412.80        27.43 o                         
   0   8  -4       2861.23       2786.94        28.98 o                         
   2   8  -4       1010.33        971.33        23.26 o                         
   4   8  -4        165.09        196.96        14.53 o                         
   6   8  -4       1344.95       1202.88        29.47 o                         
   8   8  -4        306.03        335.54        17.79 o                         
  10   8  -4         93.64        128.74        18.42 o                         
  12   8  -4         18.87         17.70        20.08 o                         
  14   8  -4        433.60        396.94        35.66 o                         
  16   8  -4        170.83        117.97        29.89 o                         
  18   8  -4          4.97         21.66        36.29 o                         
 -13   9  -4         78.12        101.93        36.35 o                         
 -11   9  -4        142.46         85.10        31.94 o                         
  -9   9  -4        185.54        216.57        25.27 o                         
  -7   9  -4        614.21        683.88        29.54 o                         
  -5   9  -4        287.50        219.80        14.98 o                         
  -3   9  -4        456.75        500.39        16.20 o                         
  -1   9  -4       1476.58       1564.91        22.29 o                         
   1   9  -4       1207.82       1220.98        20.73 o                         
   3   9  -4        326.19        346.49        16.23 o                         
   5   9  -4         49.31         44.68        11.90 o                         
   7   9  -4       5288.89       4905.88        65.59 o                         
   9   9  -4       2195.97       2121.28        48.79 o                         
  11   9  -4        228.77        228.26        41.39 o                         
  13   9  -4         13.05         15.62        22.59 o                         
  15   9  -4        124.49        135.45        32.32 o                         
  17   9  -4         28.40         30.25        37.47 o                         
 -12  10  -4         31.93         46.49        35.82 o                         
 -10  10  -4          5.75        -26.39        26.39 o                         
  -8  10  -4        269.60        247.26        23.86 o                         
  -6  10  -4        162.07        211.49        20.48 o                         
  -4  10  -4        441.48        423.58        17.13 o                         
  -2  10  -4        292.39        236.40        12.93 o                         
   0  10  -4        159.69        180.03        12.17 o                         
   2  10  -4         89.76        126.88        11.88 o                         
   4  10  -4        157.35        181.83        16.05 o                         
   6  10  -4        159.51        208.38        20.24 o                         
   8  10  -4       4885.85       4654.17        66.37 o                         
  10  10  -4        383.19        296.51        32.55 o                         
  12  10  -4        629.92        569.25        41.23 o                         
  14  10  -4        138.10        166.69        28.07 o                         
  16  10  -4         90.27         53.59        41.71 o                         
 -13  11  -4        155.86        160.29        44.38 o                         
 -11  11  -4         28.68        -15.97        32.88 o                         
  -9  11  -4         81.78         41.24        25.33 o                         
  -7  11  -4         14.75         -1.03        21.22 o                         
  -5  11  -4         22.28         19.61        15.49 o                         
  -3  11  -4        235.64        260.54        20.87 o                         
  -1  11  -4        111.35        172.15        17.09 o                         
   1  11  -4        634.58        566.65        23.38 o                         
   3  11  -4       1150.51        999.22        28.69 o                         
   5  11  -4        622.25        554.17        28.29 o                         
   7  11  -4       1256.79       1433.38        38.02 o                         
   9  11  -4        103.76         58.72        20.38 o                         
  11  11  -4         80.92         91.95        39.79 o                         
  13  11  -4        103.03         58.51        28.24 o                         
  15  11  -4         57.79         96.30        36.53 o                         
 -12  12  -4          6.67         34.16        39.56 o                         
 -10  12  -4         68.79         97.50        31.47 o                         
  -8  12  -4         57.48         72.28        25.64 o                         
  -6  12  -4        691.10        614.30        34.98 o                         
  -4  12  -4        112.81         73.47        18.42 o                         
  -2  12  -4        118.26        143.93        16.22 o                         
   0  12  -4        136.83        119.18        17.66 o                         
   2  12  -4        424.80        437.47        22.74 o                         
   4  12  -4         94.13        135.17        18.12 o                         
   6  12  -4       1371.11       1387.55        39.29 o                         
   8  12  -4         16.16         -7.89        17.99 o                         
  10  12  -4        163.29        138.36        31.46 o                         
  12  12  -4        214.40        303.41        37.83 o                         
  14  12  -4        134.26        173.58        31.91 o                         
 -11  13  -4          2.81         55.06        56.68 o                         
  -9  13  -4         11.27         -2.49        40.61 o                         
  -7  13  -4        306.72        330.57        33.00 o                         
  -5  13  -4         36.44         39.93        23.19 o                         
  -3  13  -4        146.77        165.84        21.48 o                         
  -1  13  -4        145.15        163.27        20.02 o                         
   1  13  -4         37.60         43.83        17.19 o                         
   3  13  -4        399.96        393.21        25.71 o                         
   5  13  -4        518.44        491.55        30.80 o                         
   7  13  -4         57.27         83.09        21.00 o                         
   9  13  -4         47.86         50.08        26.83 o                         
  11  13  -4         12.61          6.93        30.92 o                         
  13  13  -4         55.16         38.77        38.82 o                         
 -10  14  -4          7.13         31.30        44.05 o                         
  -8  14  -4         10.60         18.49        42.54 o                         
  -6  14  -4         53.01         39.92        30.18 o                         
  -4  14  -4        134.54        104.17        24.09 o                         
  -2  14  -4        213.19        300.67        26.15 o                         
   0  14  -4         54.05         81.46        26.23 o                         
   2  14  -4         68.30         28.69        21.92 o                         
   4  14  -4        318.63        291.92        29.02 o                         
   6  14  -4         32.78         15.55        23.39 o                         
   8  14  -4         30.32         29.50        24.89 o                         
  10  14  -4          8.59        -19.02        27.13 o                         
  12  14  -4         35.83         31.86        34.28 o                         
  -9  15  -4         50.73         49.29        46.05 o                         
  -7  15  -4         46.27         53.59        34.22 o                         
  -5  15  -4        225.03        264.12        34.03 o                         
  -3  15  -4         45.63         35.50        26.12 o                         
  -1  15  -4         30.96         40.99        21.96 o                         
   1  15  -4         91.68         41.91        21.16 o                         
   3  15  -4        185.81        234.39        36.60 o                         
   5  15  -4        112.69        105.92        29.83 o                         
   7  15  -4         10.26          0.00        24.61 o                         
   9  15  -4          5.99          4.53        29.15 o                         
  11  15  -4         11.72         34.01        35.28 o                         
  -6  16  -4          8.59         26.31        37.47 o                         
  -4  16  -4         22.69         79.91        30.19 o                         
  -2  16  -4        751.57        815.12        79.16 o                         
   0  16  -4         76.37         39.29        25.02 o                         
   2  16  -4         59.98         55.59        25.67 o                         
   4  16  -4         29.67         41.54        28.78 o                         
   6  16  -4          1.55         56.27        31.96 o                         
   8  16  -4         30.84         46.38        33.27 o                         
  10  16  -4         67.99        130.93        47.35 o                         
  -5  17  -4        117.55        105.84        42.22 o                         
  -3  17  -4          7.97          2.26        41.90 o                         
  -1  17  -4         10.38         49.04        34.08 o                         
   1  17  -4        111.88        124.04        35.87 o                         
   3  17  -4         26.08         32.82        29.29 o                         
   5  17  -4          5.16        -29.17        36.76 o                         
   7  17  -4         40.38         22.74        34.58 o                         
  -2  18  -4         17.30         -1.12        34.60 o                         
   0  18  -4        324.68        339.45        46.17 o                         
   2  18  -4         64.29         50.18        42.28 o                         
   4  18  -4         43.43         57.82        39.79 o                         
 -17   1  -3         21.42         78.07        35.69 o                         
 -15   1  -3         73.46         36.02        28.15 o                         
 -13   1  -3       2896.91       2844.91        59.92 o                         
 -11   1  -3        418.97        400.23        24.90 o                         
  -9   1  -3        779.33        776.49        23.85 o                         
  -7   1  -3        700.28        784.90        20.81 o                         
  -5   1  -3        883.70        783.95        18.35 o                         
  -3   1  -3       6441.41       6281.68        60.27 o                         
  -1   1  -3       1368.00       1203.11        17.69 o                         
   1   1  -3       5147.72       5625.18        45.47 o                         
   3   1  -3       1693.76       1414.98        17.67 o                         
   5   1  -3       6699.25       7593.24        61.12 o                         
   7   1  -3       1716.79       1339.90        19.86 o                         
   9   1  -3        732.34        817.68        20.60 o                         
  11   1  -3       1230.49       1162.90        23.15 o                         
  13   1  -3        154.60        177.88        20.35 o                         
  15   1  -3         64.04         76.85        27.50 o                         
  17   1  -3         52.15        131.61        36.02 o                         
  19   1  -3         30.16        -41.39        44.03 o                         
 -16   2  -3          4.88          7.22        33.81 o                         
 -14   2  -3        372.14        397.10        34.48 o                         
 -12   2  -3        669.40        654.48        39.86 o                         
 -10   2  -3        226.34        205.57        18.09 o                         
  -8   2  -3        160.03        170.79        14.08 o                         
  -6   2  -3       2181.84       2345.68        34.89 o                         
  -4   2  -3        896.48        947.23        18.22 o                         
  -2   2  -3       2168.82       2128.25        23.79 o                         
   0   2  -3       6083.92       5884.67        40.61 o                         
   2   2  -3      14750.27      15571.77       124.36 o                         
   4   2  -3       1904.19       1548.37        21.11 o                         
   6   2  -3       1236.65       1159.13        20.14 o                         
   8   2  -3        127.71        124.98         9.85 o                         
  10   2  -3         26.16         33.61         8.90 o                         
  12   2  -3        239.87        259.11        18.83 o                         
  14   2  -3        129.08        165.08        20.53 o                         
  16   2  -3        163.19        183.32        27.02 o                         
  18   2  -3        546.16        426.55        64.65 o                         
 -17   3  -3        205.99        252.33        45.92 o                         
 -15   3  -3        188.89        168.81        31.98 o                         
 -13   3  -3        160.86        190.86        25.38 o                         
 -11   3  -3        863.61        867.53        34.80 o                         
  -9   3  -3        296.50        237.15        28.07 o                         
  -7   3  -3       1271.33       1303.02        28.17 o                         
  -5   3  -3        754.13        919.83        19.16 o                         
  -3   3  -3       4442.07       4543.80        41.56 o                         
  -1   3  -3       2249.38       2281.15        21.51 o                         
   1   3  -3      19117.12      20584.78       141.86 o                         
   3   3  -3      23148.13      22800.60       205.16 o                         
   5   3  -3       1511.68       1640.44        21.86 o                         
   7   3  -3        211.02        227.69        11.88 o                         
   9   3  -3         15.93         21.32         9.29 o                         
  11   3  -3         45.25         41.86        11.88 o                         
  13   3  -3       2130.25       2007.77        42.17 o                         
  15   3  -3        113.22        102.96        23.88 o                         
  17   3  -3         53.40         33.22        38.17 o                         
  19   3  -3          9.23         17.44        45.30 o                         
 -16   4  -3        161.79        253.48        54.30 o                         
 -14   4  -3        197.89        224.64        33.14 o                         
 -12   4  -3         62.81         63.93        21.83 o                         
 -10   4  -3        309.65        296.95        22.68 o                         
  -8   4  -3        491.95        510.72        19.18 o                         
  -6   4  -3       2468.83       2560.54        32.78 o                         
  -4   4  -3        746.75        821.84        17.06 o                         
  -2   4  -3        559.67        565.77        13.49 o                         
   0   4  -3       5614.28       6025.82        44.71 o                         
   2   4  -3       3788.93       4476.52        37.82 o                         
   4   4  -3       3683.58       3849.33        38.67 o                         
   6   4  -3       1768.15       1781.08        26.17 o                         
   8   4  -3        210.84        163.97        11.73 o                         
  10   4  -3        119.52        135.20        14.33 o                         
  12   4  -3        750.34        775.59        25.69 o                         
  14   4  -3        884.13        809.03        40.52 o                         
  16   4  -3        405.94        425.76        37.63 o                         
  18   4  -3         31.72          3.08        40.25 o                         
 -15   5  -3         96.15        203.01        39.16 o                         
 -13   5  -3         54.03        100.58        25.15 o                         
 -11   5  -3        115.53        144.82        22.22 o                         
  -9   5  -3        359.06        320.01        21.43 o                         
  -7   5  -3       2110.97       2120.95        46.71 o                         
  -5   5  -3       1441.27       1450.24        25.20 o                         
  -3   5  -3       2624.12       3142.48        30.29 o                         
  -1   5  -3         93.09         95.28         8.72 o                         
   1   5  -3       1305.80       1316.96        17.32 o                         
   3   5  -3       7359.17       8046.98        71.39 o                         
   5   5  -3      27866.41      29152.15       233.89 o                         
   7   5  -3       3736.31       4290.29        48.93 o                         
   9   5  -3        723.98        749.74        22.86 o                         
  11   5  -3        214.81        251.46        17.46 o                         
  13   5  -3        852.12        964.72        38.50 o                         
  15   5  -3         67.03         53.23        22.98 o                         
  17   5  -3        154.88        218.84        40.36 o                         
  19   5  -3         68.11        103.59        63.62 o                         
 -16   6  -3        131.41        168.96        51.54 o                         
 -14   6  -3         58.67         28.04        38.68 o                         
 -12   6  -3        705.57        684.88        39.31 o                         
 -10   6  -3        593.35        693.14        34.55 o                         
  -8   6  -3        128.82        140.89        14.55 o                         
  -6   6  -3        269.43        278.29        13.77 o                         
  -4   6  -3       1075.45       1157.24        20.21 o                         
  -2   6  -3        928.66       1066.14        16.64 o                         
   0   6  -3        223.09        250.09         9.05 o                         
   2   6  -3        729.21        820.91        15.88 o                         
   4   6  -3       7582.28       7748.70        71.05 o                         
   6   6  -3      10460.58      10412.70        98.83 o                         
   8   6  -3       1903.72       1683.10        32.07 o                         
  10   6  -3        224.07        202.95        18.09 o                         
  12   6  -3       3410.40       3561.54        52.31 o                         
  14   6  -3        429.29        332.38        28.43 o                         
  16   6  -3         77.75         92.25        27.68 o                         
  18   6  -3         11.50         21.06        60.15 o                         
 -15   7  -3         56.51         86.60        35.94 o                         
 -13   7  -3        329.11        404.60        64.70 o                         
 -11   7  -3        125.82        112.05        37.10 o                         
  -9   7  -3         35.89          4.66        15.22 o                         
  -7   7  -3        898.31        733.08        31.07 o                         
  -5   7  -3        596.00        615.05        17.70 o                         
  -3   7  -3        405.71        508.05        14.09 o                         
  -1   7  -3        469.74        416.21        12.36 o                         
   1   7  -3        727.33        780.26        15.13 o                         
   3   7  -3       1558.45       1536.17        23.96 o                         
   5   7  -3       3586.78       3000.04        36.41 o                         
   7   7  -3       2831.65       2405.88        35.64 o                         
   9   7  -3       1733.15       1659.48        38.17 o                         
  11   7  -3       1644.76       1592.03        43.29 o                         
  13   7  -3         48.68         63.97        19.30 o                         
  15   7  -3         34.14          3.27        23.33 o                         
  17   7  -3         26.43         31.78        32.57 o                         
 -14   8  -3        231.20        317.73        53.31 o                         
 -12   8  -3         87.25        116.70        28.52 o                         
 -10   8  -3         51.17         -1.78        18.93 o                         
  -8   8  -3         16.31         34.35        15.84 o                         
  -6   8  -3        818.13        830.16        34.41 o                         
  -4   8  -3       1188.79       1266.12        20.94 o                         
  -2   8  -3       6479.40       6869.51        57.58 o                         
   0   8  -3       4193.53       4185.39        37.47 o                         
   2   8  -3       1336.63       1129.45        21.89 o                         
   4   8  -3       1312.31       1192.95        23.91 o                         
   6   8  -3        635.15        635.70        37.69 o                         
   8   8  -3        467.60        489.25        21.75 o                         
  10   8  -3       2051.09       1983.42        43.11 o                         
  12   8  -3        266.30        287.78        24.10 o                         
  14   8  -3        165.70        165.62        27.66 o                         
  16   8  -3         37.89         15.68        28.50 o                         
  18   8  -3          7.61        -38.80        45.49 o                         
 -15   9  -3          3.62         12.49        47.07 o                         
 -13   9  -3        125.99        146.61        38.14 o                         
 -11   9  -3         68.50         62.26        29.94 o                         
  -9   9  -3         18.96         15.29        20.01 o                         
  -7   9  -3        613.84        588.91        27.18 o                         
  -5   9  -3          7.19         10.59        10.20 o                         
  -3   9  -3        141.38        154.21        10.84 o                         
  -1   9  -3        251.67        243.55        10.98 o                         
   1   9  -3       3998.13       4190.49        42.40 o                         
   3   9  -3       1238.89       1306.22        27.86 o                         
   5   9  -3         34.33         44.35        10.99 o                         
   7   9  -3       1176.92       1085.52        30.33 o                         
   9   9  -3         22.45         42.52        16.43 o                         
  11   9  -3        493.73        453.72        43.80 o                         
  13   9  -3        201.99        225.80        27.51 o                         
  15   9  -3         48.90         35.35        27.31 o                         
  17   9  -3         99.44         89.56        38.52 o                         
 -14  10  -3        210.82        274.24        54.68 o                         
 -12  10  -3         60.80        100.28        30.61 o                         
 -10  10  -3        250.00        245.28        31.68 o                         
  -8  10  -3        292.74        353.77        35.87 o                         
  -6  10  -3        300.74        227.02        18.88 o                         
  -4  10  -3        236.71        221.80        14.98 o                         
  -2  10  -3        537.25        511.79        16.02 o                         
   0  10  -3       2066.94       2370.43        31.09 o                         
   2  10  -3         85.35        107.94        12.54 o                         
   4  10  -3        269.17        219.16        15.64 o                         
   6  10  -3        142.90         72.62        14.24 o                         
   8  10  -3        718.26        785.05        34.96 o                         
  10  10  -3        169.17        142.97        23.61 o                         
  12  10  -3        292.92        335.87        50.33 o                         
  14  10  -3        221.51        301.46        33.51 o                         
  16  10  -3          7.65         52.18        33.88 o                         
 -13  11  -3         18.55         24.41        37.75 o                         
 -11  11  -3         52.61         65.74        34.94 o                         
  -9  11  -3        110.61        115.40        26.20 o                         
  -7  11  -3        415.22        330.34        42.11 o                         
  -5  11  -3         38.02         53.06        16.23 o                         
  -3  11  -3         79.09         38.72        11.90 o                         
  -1  11  -3        103.52         94.13        11.72 o                         
   1  11  -3        260.38        277.13        21.03 o                         
   3  11  -3        165.86        137.28        14.99 o                         
   5  11  -3        215.01        161.21        19.67 o                         
   7  11  -3        753.97        607.35        28.48 o                         
   9  11  -3       1135.13       1168.12        41.85 o                         
  11  11  -3        184.42        227.90        31.20 o                         
  13  11  -3        158.75        133.60        26.71 o                         
  15  11  -3         66.32         49.21        34.01 o                         
 -12  12  -3         18.23         15.41        38.10 o                         
 -10  12  -3         27.47         30.04        47.37 o                         
  -8  12  -3        189.58        127.58        26.35 o                         
  -6  12  -3        511.41        480.97        29.08 o                         
  -4  12  -3        382.41        319.33        30.06 o                         
  -2  12  -3          0.35         17.87        13.41 o                         
   0  12  -3        229.88        279.29        22.05 o                         
   2  12  -3        542.66        680.83        26.80 o                         
   4  12  -3        621.07        571.63        28.68 o                         
   6  12  -3        246.25        226.81        35.87 o                         
   8  12  -3        160.09        111.26        22.89 o                         
  10  12  -3         66.34        123.13        26.51 o                         
  12  12  -3         85.46         64.13        30.88 o                         
  14  12  -3         31.18         96.39        39.78 o                         
 -11  13  -3         25.59         50.82        36.11 o                         
  -9  13  -3         32.05         68.30        33.32 o                         
  -7  13  -3        200.49        167.99        29.47 o                         
  -5  13  -3        169.96        178.99        25.64 o                         
  -3  13  -3         30.85         37.92        21.89 o                         
  -1  13  -3         29.84         36.84        17.65 o                         
   1  13  -3        228.39        221.78        20.10 o                         
   3  13  -3         76.96         81.52        17.24 o                         
   5  13  -3        659.76        713.98        37.43 o                         
   7  13  -3        245.73        298.78        25.87 o                         
   9  13  -3        160.45        254.86        33.18 o                         
  11  13  -3          3.84         -9.70        26.70 o                         
  13  13  -3          1.05         52.85        34.73 o                         
 -10  14  -3         12.16         24.88        40.64 o                         
  -8  14  -3          1.10         15.05        34.20 o                         
  -6  14  -3        105.89        103.44        30.44 o                         
  -4  14  -3          0.99          0.62        22.28 o                         
  -2  14  -3        209.07        244.99        26.90 o                         
   0  14  -3         58.88         64.91        19.03 o                         
   2  14  -3        233.22        241.90        26.32 o                         
   4  14  -3        303.54        250.59        34.31 o                         
   6  14  -3          2.37        -14.38        20.69 o                         
   8  14  -3        141.86        201.46        31.27 o                         
  10  14  -3         40.07         81.32        30.53 o                         
  12  14  -3         28.04         97.36        38.24 o                         
  -9  15  -3          8.54          8.01        58.83 o                         
  -7  15  -3         27.69         12.51        31.94 o                         
  -5  15  -3        229.94        209.54        31.80 o                         
  -3  15  -3        460.48        394.96        35.09 o                         
  -1  15  -3         35.42         20.53        22.76 o                         
   1  15  -3        853.33        926.03        35.77 o                         
   3  15  -3        314.35        317.25        29.67 o                         
   5  15  -3         34.42        -23.49        24.52 o                         
   7  15  -3        129.60        101.00        27.60 o                         
   9  15  -3         28.66         40.45        30.56 o                         
  11  15  -3         44.94         71.15        41.95 o                         
  -8  16  -3         15.07         15.37        42.01 o                         
  -6  16  -3          8.31         -1.02        36.83 o                         
  -4  16  -3         78.28         34.22        32.93 o                         
  -2  16  -3        340.01        358.26        37.12 o                         
   0  16  -3        106.36         82.33        26.01 o                         
   2  16  -3         18.07         18.94        24.79 o                         
   4  16  -3        113.13        113.62        29.81 o                         
   6  16  -3         13.65         51.85        28.08 o                         
   8  16  -3         19.99          4.40        30.70 o                         
  10  16  -3         62.34        102.32        69.34 o                         
  -5  17  -3         13.71        -36.34        36.34 o                         
  -3  17  -3         86.56         73.21        34.11 o                         
  -1  17  -3         58.31         36.14        31.49 o                         
   1  17  -3         15.52          3.54        33.14 o                         
   3  17  -3         34.80         -7.85        31.43 o                         
   5  17  -3         15.57        -34.19        34.19 o                         
   7  17  -3         49.19         46.81        35.63 o                         
  -2  18  -3         61.90        114.22        36.84 o                         
   0  18  -3        133.57        142.32        48.63 o                         
   2  18  -3         34.45         14.27        45.68 o                         
   4  18  -3         64.86        131.11        44.35 o                         
   6  18  -3         51.10         89.88        40.84 o                         
 -16   0  -2        134.84        117.83        49.97 o                         
 -14   0  -2        474.71        440.66        70.61 o                         
 -12   0  -2        668.60        553.78        40.77 o                         
 -10   0  -2        698.82        658.19        40.77 o                         
  -8   0  -2      14933.49      15966.29       207.21 o                         
  -6   0  -2       3636.71       3700.02        60.09 o                         
  -4   0  -2       9969.53      10392.18       132.39 o                         
  -2   0  -2       5173.86       4894.60        75.99 o                         
   0   0  -2        116.10        158.93         7.45 o                         
   2   0  -2      47958.09      53634.00      1512.22 o                         
   4   0  -2       1444.72       1440.49        20.15 o                         
   6   0  -2        598.22        456.76        15.66 o                         
   8   0  -2        859.50        960.89        28.17 o                         
  10   0  -2       8357.02       9170.03       126.73 o                         
  12   0  -2        163.40        241.50        28.61 o                         
  14   0  -2         51.85         19.18        27.18 o                         
  16   0  -2        223.36        236.40        41.25 o                         
  18   0  -2          7.06        -39.23        68.00 o                         
 -17   1  -2          7.18         12.87        32.97 o                         
 -15   1  -2        130.00        133.93        27.77 o                         
 -13   1  -2         74.48         55.29        20.68 o                         
 -11   1  -2        130.93        102.30        16.23 o                         
  -9   1  -2        649.45        713.01        24.94 o                         
  -7   1  -2       1076.90        967.65        21.50 o                         
  -5   1  -2       7206.62       7407.31        71.29 o                         
  -3   1  -2        205.95        190.50         8.27 o                         
  -1   1  -2      32156.75      35020.25       271.12 o                         
   1   1  -2        120.10         86.82         8.53 o                         
   3   1  -2       1429.13       1476.34        16.27 o                         
   5   1  -2       3823.32       3828.60        36.11 o                         
   7   1  -2        711.27        674.14        14.02 o                         
   9   1  -2       3241.46       3070.14        43.57 o                         
  11   1  -2        456.86        486.43        19.65 o                         
  13   1  -2        492.90        504.57        26.96 o                         
  15   1  -2        203.62        189.25        28.04 o                         
  17   1  -2          4.82         41.10        31.25 o                         
  19   1  -2         80.18        126.53        58.06 o                         
 -16   2  -2        591.19        549.39        42.84 o                         
 -14   2  -2        923.37        822.38        40.94 o                         
 -12   2  -2        351.58        352.84        23.62 o                         
 -10   2  -2         64.48         50.30        13.15 o                         
  -8   2  -2        493.13        448.62        18.74 o                         
  -6   2  -2        499.78        593.18        17.95 o                         
  -4   2  -2        968.02        765.24        15.29 o                         
  -2   2  -2       4053.90       3727.34        32.60 o                         
   0   2  -2       7078.05       7476.94        53.15 o                         
   2   2  -2       1401.78       1539.07        16.88 o                         
   4   2  -2       7964.18       9485.82        78.71 o                         
   6   2  -2       3155.93       2672.70        29.49 o                         
   8   2  -2       1784.18       1906.23        28.24 o                         
  10   2  -2        561.69        601.43        19.50 o                         
  12   2  -2        297.55        281.54        22.22 o                         
  14   2  -2         60.44         53.11        17.90 o                         
  16   2  -2        133.70        119.24        35.36 o                         
  18   2  -2        190.53        242.94        52.33 o                         
 -17   3  -2         90.98         77.41        35.29 o                         
 -15   3  -2       1075.81       1061.37        59.02 o                         
 -13   3  -2         73.65         67.61        21.09 o                         
 -11   3  -2        143.43        154.35        17.80 o                         
  -9   3  -2        197.94        243.34        16.69 o                         
  -7   3  -2        867.36        876.36        21.01 o                         
  -5   3  -2       3561.37       4123.30        42.49 o                         
  -3   3  -2        568.99        452.05        13.63 o                         
  -1   3  -2       3019.45       2783.06        24.00 o                         
   1   3  -2      32586.59      32300.36       217.74 o                         
   3   3  -2     229777.28     257388.23      1958.27 o                         
   5   3  -2       4399.68       4066.88        45.48 o                         
   7   3  -2       1630.17       1826.22        25.04 o                         
   9   3  -2         20.19          3.04         9.23 o                         
  11   3  -2        677.84        664.86        28.18 o                         
  13   3  -2        478.45        519.97        28.12 o                         
  15   3  -2       1217.44       1142.65        44.01 o                         
  17   3  -2        144.07        190.73        40.09 o                         
  19   3  -2         77.51         63.24        56.38 o                         
 -16   4  -2        360.03        357.86        49.32 o                         
 -14   4  -2        144.12        162.16        27.68 o                         
 -12   4  -2         40.40         46.63        18.75 o                         
 -10   4  -2        360.52        316.33        21.82 o                         
  -8   4  -2        185.34        240.39        18.71 o                         
  -6   4  -2         39.17         22.38         7.98 o                         
  -4   4  -2      16654.96      18326.64       150.47 o                         
  -2   4  -2       2304.05       2192.42        21.72 o                         
   0   4  -2      16138.73      16228.05       113.10 o                         
   2   4  -2        580.11        509.56        15.45 o                         
   4   4  -2       3978.80       3390.15        37.23 o                         
   6   4  -2      17205.86      17982.04       181.62 o                         
   8   4  -2        780.59        608.32        17.81 o                         
  10   4  -2         40.58         49.62        11.48 o                         
  12   4  -2        171.30        241.35        21.86 o                         
  14   4  -2         48.67         36.96        18.61 o                         
  16   4  -2         78.42         49.18        30.62 o                         
  18   4  -2        137.28         61.99        56.23 o                         
 -17   5  -2        169.33        107.22        42.79 o                         
 -15   5  -2         68.04         32.88        31.56 o                         
 -13   5  -2          6.34         42.23        21.44 o                         
 -11   5  -2        570.49        645.56        31.52 o                         
  -9   5  -2         88.94         84.99        14.39 o                         
  -7   5  -2        407.89        449.70        17.74 o                         
  -5   5  -2       1319.51       1633.89        24.10 o                         
  -3   5  -2        554.41        541.68        14.05 o                         
  -1   5  -2       3125.65       3298.69        32.05 o                         
   1   5  -2       2575.12       2598.90        24.45 o                         
   3   5  -2       8282.85       8758.64        81.29 o                         
   5   5  -2         93.70        101.59        13.31 o                         
   7   5  -2       3194.64       3308.15        51.41 o                         
   9   5  -2         43.05         14.60         9.71 o                         
  11   5  -2        853.12        750.62        27.91 o                         
  13   5  -2        732.38        677.30        39.35 o                         
  15   5  -2        223.54        137.50        27.84 o                         
  17   5  -2          2.48         30.77        40.71 o                         
  19   5  -2         42.72         41.43        59.08 o                         
 -16   6  -2          1.37         30.14        34.56 o                         
 -14   6  -2         96.70        121.40        46.75 o                         
 -12   6  -2         85.47        102.82        27.42 o                         
 -10   6  -2        199.08        160.40        20.03 o                         
  -8   6  -2        842.65        842.97        24.72 o                         
  -6   6  -2        194.56        196.37        11.89 o                         
  -4   6  -2        161.04        221.43        10.33 o                         
  -2   6  -2       8989.15       9289.93        70.82 o                         
   0   6  -2       1276.11       1188.14        17.30 o                         
   2   6  -2       1058.44        922.26        19.12 o                         
   4   6  -2        475.23        455.99        14.81 o                         
   6   6  -2       5307.61       5656.05        60.77 o                         
   8   6  -2        115.24        112.16        14.93 o                         
  10   6  -2        188.40        138.34        15.13 o                         
  12   6  -2        521.30        524.93        26.12 o                         
  14   6  -2         75.91         93.19        23.24 o                         
  16   6  -2         42.57         -1.93        26.60 o                         
  18   6  -2          1.90         33.31        44.93 o                         
 -15   7  -2         27.97         54.99        38.61 o                         
 -13   7  -2          7.89        -15.73        25.24 o                         
 -11   7  -2        195.91        200.23        23.36 o                         
  -9   7  -2        705.32        636.70        32.21 o                         
  -7   7  -2        569.31        654.93        33.61 o                         
  -5   7  -2       1215.94       1021.85        24.28 o                         
  -3   7  -2        315.72        283.80        12.55 o                         
  -1   7  -2        699.08        645.99        17.22 o                         
   1   7  -2       1799.30       1719.31        25.05 o                         
   3   7  -2       1406.28       1273.89        23.14 o                         
   5   7  -2       6699.05       6837.70        70.84 o                         
   7   7  -2      12595.91      12789.27       127.39 o                         
   9   7  -2       2103.00       1964.79        33.85 o                         
  11   7  -2       2560.11       2449.23        45.76 o                         
  13   7  -2        565.33        420.33        29.99 o                         
  15   7  -2        311.97        392.88        37.45 o                         
  17   7  -2         57.00         85.36        48.67 o                         
 -16   8  -2         62.25         95.32        41.68 o                         
 -14   8  -2        146.20        147.56        36.94 o                         
 -12   8  -2        194.99        133.65        26.08 o                         
 -10   8  -2        147.97        138.97        20.21 o                         
  -8   8  -2         35.14         10.16        15.56 o                         
  -6   8  -2        658.56        725.29        28.29 o                         
  -4   8  -2        553.53        688.93        17.49 o                         
  -2   8  -2        686.82        814.80        15.97 o                         
   0   8  -2       1561.40       1437.44        19.86 o                         
   2   8  -2       6125.31       5828.27        62.24 o                         
   4   8  -2        469.35        422.74        16.57 o                         
   6   8  -2        546.44        493.34        21.49 o                         
   8   8  -2        210.42        231.60        24.11 o                         
  10   8  -2        292.77        337.13        23.15 o                         
  12   8  -2          9.77        -17.43        17.43 o                         
  14   8  -2         25.42         34.08        24.70 o                         
  16   8  -2         15.06         16.37        51.34 o                         
 -15   9  -2        186.39        266.92        44.66 o                         
 -13   9  -2        128.27        161.23        33.10 o                         
 -11   9  -2        220.07        215.87        48.98 o                         
  -9   9  -2       1851.17       1655.42        41.19 o                         
  -7   9  -2        226.80        245.69        18.16 o                         
  -5   9  -2        229.64        254.82        15.97 o                         
  -3   9  -2        362.27        366.01        13.25 o                         
  -1   9  -2        666.76        682.52        16.04 o                         
   1   9  -2       1703.30       1800.30        33.98 o                         
   3   9  -2        703.60        681.05        20.85 o                         
   5   9  -2        240.60        284.85        14.63 o                         
   7   9  -2         56.17         24.86        15.07 o                         
   9   9  -2       2914.69       2776.46        48.03 o                         
  11   9  -2         92.12         62.66        19.84 o                         
  13   9  -2        190.76        180.52        26.90 o                         
  15   9  -2         86.79         73.43        28.92 o                         
  17   9  -2         94.65        206.65        59.80 o                         
 -14  10  -2         22.16        -17.54        41.76 o                         
 -12  10  -2         49.43         25.30        28.23 o                         
 -10  10  -2        115.00         51.87        25.21 o                         
  -8  10  -2        634.00        502.38        29.69 o                         
  -6  10  -2        151.77        145.82        19.83 o                         
  -4  10  -2        369.56        377.26        17.72 o                         
  -2  10  -2        143.17        152.38        11.82 o                         
   0  10  -2       1392.21       1447.05        23.98 o                         
   2  10  -2        302.56        278.16        17.54 o                         
   4  10  -2        180.65        146.96        13.58 o                         
   6  10  -2         47.33         94.57        16.31 o                         
   8  10  -2       1453.17       1414.93        34.24 o                         
  10  10  -2        392.11        322.93        28.02 o                         
  12  10  -2        295.61        249.89        26.66 o                         
  14  10  -2         10.87          5.73        26.66 o                         
  16  10  -2         18.45         42.81        38.53 o                         
 -13  11  -2          1.71          0.81        34.27 o                         
 -11  11  -2         69.32         27.36        28.92 o                         
  -9  11  -2        424.30        448.86        31.91 o                         
  -7  11  -2        808.17        714.09        31.66 o                         
  -5  11  -2        603.52        662.55        31.01 o                         
  -3  11  -2        543.32        522.35        21.05 o                         
  -1  11  -2        210.77        208.12        15.40 o                         
   1  11  -2        387.73        394.20        18.79 o                         
   3  11  -2         72.33         94.20        14.68 o                         
   5  11  -2        264.87        202.96        19.00 o                         
   7  11  -2        281.20        320.19        26.47 o                         
   9  11  -2         37.11         60.17        21.45 o                         
  11  11  -2         11.20         46.72        24.11 o                         
  13  11  -2         21.00          7.82        23.57 o                         
  15  11  -2         51.19         73.22        37.65 o                         
 -12  12  -2          9.30         13.04        39.26 o                         
 -10  12  -2         75.94         57.45        33.53 o                         
  -8  12  -2        300.53        314.36        27.75 o                         
  -6  12  -2         54.44         37.74        19.21 o                         
  -4  12  -2        280.70        354.65        25.97 o                         
  -2  12  -2        280.52        281.68        19.69 o                         
   0  12  -2         32.68         38.92        14.11 o                         
   2  12  -2         25.38         20.71        15.33 o                         
   4  12  -2        737.76        725.42        27.89 o                         
   6  12  -2         50.02         73.13        19.24 o                         
   8  12  -2        170.29        155.99        24.60 o                         
  10  12  -2         96.95         57.31        24.74 o                         
  12  12  -2         28.89         62.73        28.71 o                         
  14  12  -2          5.88         13.41        36.59 o                         
 -11  13  -2         28.37         41.59        33.39 o                         
  -9  13  -2         53.06         10.98        31.33 o                         
  -7  13  -2        165.51        161.50        30.75 o                         
  -5  13  -2       1114.50       1168.44        48.08 o                         
  -3  13  -2        221.64        240.20        24.19 o                         
  -1  13  -2         14.45         21.44        15.32 o                         
   1  13  -2        140.62        202.07        19.15 o                         
   3  13  -2        139.11        132.24        18.30 o                         
   5  13  -2       1113.49       1116.96        51.72 o                         
   7  13  -2        237.86        283.78        27.40 o                         
   9  13  -2          2.01         15.28        26.82 o                         
  11  13  -2         71.07         99.78        31.12 o                         
  13  13  -2         16.07         61.29        33.76 o                         
 -10  14  -2          4.72         24.86        39.13 o                         
  -8  14  -2         14.87         29.11        34.07 o                         
  -6  14  -2        138.10        115.32        29.57 o                         
  -4  14  -2        281.71        251.55        27.33 o                         
  -2  14  -2        349.48        414.05        32.87 o                         
   0  14  -2          4.49          2.49        28.67 o                         
   2  14  -2        165.55        218.37        27.10 o                         
   4  14  -2       1376.80       1382.48        50.09 o                         
   6  14  -2         58.37         69.42        22.90 o                         
   8  14  -2        103.25        100.71        28.62 o                         
  10  14  -2         71.25        101.20        30.86 o                         
  12  14  -2         10.72         64.47        38.31 o                         
  -9  15  -2          5.56        112.46        83.69 o                         
  -7  15  -2         39.75         48.84        36.05 o                         
  -5  15  -2        139.07        201.14        29.89 o                         
  -3  15  -2        692.76        726.98        63.02 o                         
  -1  15  -2        216.15        257.84        27.20 o                         
   1  15  -2         35.17         12.34        20.60 o                         
   3  15  -2        145.65         97.91        23.39 o                         
   5  15  -2        225.67        249.44        29.63 o                         
   7  15  -2         83.87        109.51        27.14 o                         
   9  15  -2         67.37         83.26        35.59 o                         
  11  15  -2         63.88        131.96        43.00 o                         
  -8  16  -2          9.51         17.63        37.02 o                         
  -6  16  -2         11.21          6.76        35.79 o                         
  -4  16  -2        245.46        358.39        36.13 o                         
  -2  16  -2         72.24        107.50        37.43 o                         
   0  16  -2          2.20          2.63        23.27 o                         
   2  16  -2        171.40        183.62        34.05 o                         
   4  16  -2         19.36         50.41        31.50 o                         
   6  16  -2        162.27        176.64        35.10 o                         
   8  16  -2         26.69         78.67        47.20 o                         
  10  16  -2          8.73         -2.37        42.86 o                         
  -7  17  -2          1.80         15.27        46.17 o                         
  -5  17  -2         50.16        104.03        40.34 o                         
  -3  17  -2        125.81        233.75        36.65 o                         
  -1  17  -2        289.73        234.66        38.61 o                         
   1  17  -2        376.46        316.87        41.35 o                         
   3  17  -2         47.47          9.73        31.52 o                         
   5  17  -2         48.41          1.44        35.00 o                         
   7  17  -2          8.88          8.39        36.46 o                         
  -4  18  -2         11.50         31.31        32.10 o                         
  -2  18  -2        198.28        178.04        33.65 o                         
   0  18  -2         60.12         57.87        43.03 o                         
   2  18  -2          5.55        -39.71        41.94 o                         
   4  18  -2        113.06         98.74        58.41 o                         
   6  18  -2         85.52        -30.56        38.33 o                         
 -17   1  -1         10.98        -14.78        31.27 o                         
 -15   1  -1        429.85        372.40        37.51 o                         
 -13   1  -1        211.25        225.99        25.92 o                         
 -11   1  -1        629.53        558.76        24.13 o                         
  -9   1  -1        506.40        592.66        19.67 o                         
  -7   1  -1       2921.68       3063.45        37.35 o                         
  -5   1  -1       2953.02       3397.48        47.32 o                         
  -3   1  -1      21767.25      20915.79       157.62 o                         
  -1   1  -1       2333.75       2688.54        73.23 o                         
   3   1  -1      33553.09      34842.51       286.06 o                         
   5   1  -1        252.14        210.06         8.44 o                         
   7   1  -1       1090.37       1206.11        21.56 o                         
   9   1  -1       1166.18       1154.05        24.70 o                         
  11   1  -1        705.02        689.13        22.63 o                         
  13   1  -1        113.78         54.58        16.81 o                         
  15   1  -1         58.94         22.36        27.72 o                         
  17   1  -1         40.49         49.64        33.96 o                         
  19   1  -1         38.46         47.74        47.39 o                         
 -18   2  -1         56.85         25.98        37.07 o                         
 -16   2  -1        109.81        108.66        32.34 o                         
 -14   2  -1        228.42        276.34        41.50 o                         
 -12   2  -1        415.42        400.07        23.27 o                         
 -10   2  -1        459.09        446.63        21.32 o                         
  -8   2  -1       2765.90       2575.28        34.92 o                         
  -6   2  -1       1480.78       1755.86        29.32 o                         
  -4   2  -1        593.08        691.16        12.25 o                         
  -2   2  -1      28581.19      32028.93       225.59 o                         
   0   2  -1      22304.49      23611.05       510.58 o                         
   2   2  -1       3179.05       2978.04        39.17 o                         
   4   2  -1      27170.26      27791.36       246.96 o                         
   6   2  -1        486.30        507.87        14.47 o                         
   8   2  -1       2089.88       2379.64        31.70 o                         
  10   2  -1       1132.90       1164.53        25.14 o                         
  12   2  -1        733.74        788.39        28.49 o                         
  14   2  -1         38.15         61.65        24.03 o                         
  16   2  -1          9.44          8.93        28.29 o                         
  18   2  -1        158.04        164.76        81.07 o                         
 -17   3  -1         24.59          0.76        36.14 o                         
 -15   3  -1        168.25        153.09        29.77 o                         
 -13   3  -1         13.75          3.62        18.72 o                         
 -11   3  -1       1248.06       1251.78        32.34 o                         
  -9   3  -1        651.46        610.03        17.74 o                         
  -7   3  -1          1.14          1.18         7.40 o                         
  -5   3  -1       3356.58       3314.76        38.02 o                         
  -3   3  -1       4267.46       3436.73        30.62 o                         
  -1   3  -1       2014.67       2456.91        21.36 o                         
   1   3  -1       4111.77       3086.47        30.72 o                         
   3   3  -1     136846.72     158457.78      1277.41 o                         
   5   3  -1       4301.44       3711.52        41.62 o                         
   7   3  -1       2601.80       2578.48        38.58 o                         
   9   3  -1         42.92         27.20        10.46 o                         
  11   3  -1       1556.92       1486.70        47.81 o                         
  13   3  -1          3.34          6.75        16.71 o                         
  15   3  -1        184.36        194.20        27.01 o                         
  17   3  -1        137.19        126.49        40.77 o                         
  19   3  -1         49.21        100.74        49.69 o                         
 -18   4  -1         67.54         40.99        50.32 o                         
 -16   4  -1        320.39        291.30        47.30 o                         
 -14   4  -1        126.30        123.01        23.78 o                         
 -12   4  -1          1.23          7.43        17.39 o                         
 -10   4  -1       1415.66       1305.24        30.69 o                         
  -8   4  -1        433.86        444.95        18.96 o                         
  -6   4  -1       1366.80       1303.78        23.09 o                         
  -4   4  -1       3862.79       3900.36        37.22 o                         
  -2   4  -1       2440.56       1632.58        18.06 o                         
   0   4  -1        253.77        126.36         5.96 o                         
   2   4  -1      17493.75      17904.35       163.79 o                         
   4   4  -1      24305.63      26074.85       219.70 o                         
   6   4  -1       5021.19       5060.65        53.01 o                         
   8   4  -1        824.48        824.88        20.86 o                         
  10   4  -1        133.10         86.69        11.44 o                         
  12   4  -1        439.32        334.72        30.99 o                         
  14   4  -1        820.82        816.28        40.73 o                         
  16   4  -1        192.64        155.84        34.37 o                         
  18   4  -1         81.37          0.29        50.83 o                         
 -17   5  -1        334.11        300.00        51.34 o                         
 -15   5  -1        337.76        358.17        34.72 o                         
 -13   5  -1        211.41        178.43        31.00 o                         
 -11   5  -1         71.95         28.12        16.59 o                         
  -9   5  -1        627.26        696.80        28.28 o                         
  -7   5  -1        393.30        357.11        17.40 o                         
  -5   5  -1      10938.50      11215.31        92.00 o                         
  -3   5  -1       1716.75       1488.16        17.97 o                         
  -1   5  -1       4229.55       4203.66        36.30 o                         
   1   5  -1       1192.02       1266.42        18.10 o                         
   3   5  -1        776.57        679.48        15.16 o                         
   5   5  -1       5611.04       6354.53        64.18 o                         
   7   5  -1       2122.98       1958.95        29.34 o                         
   9   5  -1       1602.95       1565.69        29.55 o                         
  11   5  -1       1222.83       1341.39        30.72 o                         
  13   5  -1        910.16       1082.62        37.24 o                         
  15   5  -1       1004.55        872.19        41.11 o                         
  17   5  -1        153.71         95.18        41.47 o                         
 -16   6  -1         28.06         -3.07        39.22 o                         
 -14   6  -1         45.24         24.20        25.86 o                         
 -12   6  -1        688.73        634.08        31.47 o                         
 -10   6  -1        110.17        138.53        18.78 o                         
  -8   6  -1        409.81        400.41        17.41 o                         
  -6   6  -1        148.14        120.82        10.62 o                         
  -4   6  -1       1149.24       1108.27        17.58 o                         
  -2   6  -1       3335.00       3342.28        30.68 o                         
   0   6  -1       3319.87       3006.07        28.98 o                         
   2   6  -1        556.50        505.45        23.68 o                         
   4   6  -1       6360.34       7093.53        69.18 o                         
   6   6  -1       1994.94       1903.35        36.27 o                         
   8   6  -1       1094.28       1163.21        24.49 o                         
  10   6  -1        896.81        862.88        27.17 o                         
  12   6  -1        696.23        719.55        30.68 o                         
  14   6  -1        220.57        230.31        24.97 o                         
  16   6  -1         33.83         54.48        32.78 o                         
  18   6  -1        163.61         60.59        49.03 o                         
 -17   7  -1         40.83         71.99        45.73 o                         
 -15   7  -1         43.29         89.79        39.26 o                         
 -13   7  -1        211.63        251.45        31.07 o                         
 -11   7  -1       1415.59       1410.45        42.93 o                         
  -9   7  -1        204.46        198.46        18.05 o                         
  -7   7  -1        624.38        626.54        23.73 o                         
  -5   7  -1        542.67        593.71        16.04 o                         
  -3   7  -1        530.22        489.74        12.73 o                         
  -1   7  -1        687.91        800.92        17.61 o                         
   1   7  -1        758.93        638.22        18.30 o                         
   3   7  -1       2672.78       2605.50        34.25 o                         
   5   7  -1       2220.04       1923.15        38.64 o                         
   7   7  -1       1603.95       1518.31        28.18 o                         
   9   7  -1        764.15        615.70        33.95 o                         
  11   7  -1        414.67        341.26        31.95 o                         
  13   7  -1        348.29        415.46        28.14 o                         
  15   7  -1        123.20        122.61        29.60 o                         
  17   7  -1         76.53         61.61        45.38 o                         
 -16   8  -1         13.29         -0.54        36.20 o                         
 -14   8  -1         18.07         90.02        34.99 o                         
 -12   8  -1        624.63        659.68        49.62 o                         
 -10   8  -1       1684.47       1577.69        49.12 o                         
  -8   8  -1        245.80        282.94        21.53 o                         
  -6   8  -1        887.94        803.83        22.26 o                         
  -4   8  -1         47.24         49.62         9.66 o                         
  -2   8  -1         22.02         13.85         7.32 o                         
   0   8  -1         36.84         82.88        11.61 o                         
   2   8  -1       1561.53       1319.64        24.51 o                         
   4   8  -1        594.90        666.40        21.99 o                         
   6   8  -1        485.96        450.10        19.65 o                         
   8   8  -1       1078.68       1052.61        28.74 o                         
  10   8  -1        139.61        124.85        17.21 o                         
  12   8  -1        746.87        746.20        33.44 o                         
  14   8  -1          9.17          9.09        24.59 o                         
  16   8  -1         14.41          5.07        34.58 o                         
 -15   9  -1         64.52        110.34        38.87 o                         
 -13   9  -1         21.60         46.44        27.56 o                         
 -11   9  -1        126.80        103.78        28.59 o                         
  -9   9  -1        590.06        536.13        29.66 o                         
  -7   9  -1        476.16        541.90        25.85 o                         
  -5   9  -1        640.91        623.80        18.45 o                         
  -3   9  -1        359.15        253.21        12.56 o                         
  -1   9  -1        781.17        834.92        18.44 o                         
   1   9  -1        780.43        873.25        22.00 o                         
   3   9  -1        216.42        168.61        13.34 o                         
   5   9  -1        431.77        444.85        19.12 o                         
   7   9  -1        139.23        174.49        15.66 o                         
   9   9  -1       3317.19       3533.31        61.32 o                         
  11   9  -1        779.06        658.70        46.83 o                         
  13   9  -1        177.81        243.65        28.71 o                         
  15   9  -1        102.34        102.59        32.58 o                         
  17   9  -1         22.66         29.98        59.91 o                         
 -14  10  -1         70.30         80.36        33.29 o                         
 -12  10  -1        115.23        166.66        42.54 o                         
 -10  10  -1        174.79        146.72        26.87 o                         
  -8  10  -1        773.90        758.59        31.19 o                         
  -6  10  -1        179.71        223.32        22.63 o                         
  -4  10  -1         56.92         51.58        10.42 o                         
  -2  10  -1        128.76        107.73        10.63 o                         
   0  10  -1        569.93        539.39        21.23 o                         
   2  10  -1         55.48         56.79        11.88 o                         
   4  10  -1        211.72        184.41        17.80 o                         
   6  10  -1       1123.39       1146.74        31.39 o                         
   8  10  -1       1080.33       1239.51        37.81 o                         
  10  10  -1         77.04        153.81        27.83 o                         
  12  10  -1        127.66        110.51        28.69 o                         
  14  10  -1         27.83         62.10        29.63 o                         
  16  10  -1         23.79         10.81        43.69 o                         
 -13  11  -1         23.56          3.48        31.54 o                         
 -11  11  -1         32.27         -5.01        26.81 o                         
  -9  11  -1        923.04        861.35        39.25 o                         
  -7  11  -1        608.30        707.25        34.56 o                         
  -5  11  -1        708.63        740.62        29.13 o                         
  -3  11  -1        692.59        682.88        23.45 o                         
  -1  11  -1        184.37        180.78        16.50 o                         
   1  11  -1        168.58        182.30        15.30 o                         
   3  11  -1         63.41         46.82        12.68 o                         
   5  11  -1         76.49        107.89        17.00 o                         
   7  11  -1        876.15        863.06        30.40 o                         
   9  11  -1        143.62        129.64        22.19 o                         
  11  11  -1         20.31         47.20        21.89 o                         
  13  11  -1         44.28         34.77        26.71 o                         
  15  11  -1         23.00         52.82        36.16 o                         
 -14  12  -1         27.81        -40.24        41.52 o                         
 -12  12  -1         35.32        -18.84        38.39 o                         
 -10  12  -1         82.55         70.14        26.82 o                         
  -8  12  -1        608.34        626.83        34.82 o                         
  -6  12  -1       1847.62       1909.57        44.27 o                         
  -4  12  -1        519.38        554.04        28.39 o                         
  -2  12  -1       1435.86       1467.21        38.57 o                         
   0  12  -1       1425.79       1322.98        31.94 o                         
   2  12  -1        104.26        101.23        17.37 o                         
   4  12  -1         77.50         98.20        16.42 o                         
   6  12  -1        688.11        780.02        29.79 o                         
   8  12  -1        193.30        205.27        23.67 o                         
  10  12  -1        148.81        222.00        28.96 o                         
  12  12  -1         23.17         44.16        28.55 o                         
  14  12  -1        109.80        167.65        38.30 o                         
 -13  13  -1         46.45         71.38        38.29 o                         
 -11  13  -1         65.02         61.35        70.21 o                         
  -9  13  -1        262.73        255.45        34.09 o                         
  -7  13  -1         96.53        155.21        26.06 o                         
  -5  13  -1       1574.65       1794.26        63.31 o                         
  -3  13  -1        132.64        134.30        20.96 o                         
  -1  13  -1        100.56        131.94        19.55 o                         
   1  13  -1         23.76         32.69        16.70 o                         
   3  13  -1        328.38        313.68        21.45 o                         
   5  13  -1        417.61        461.83        25.59 o                         
   7  13  -1        567.37        583.86        37.87 o                         
   9  13  -1         55.90         94.02        27.77 o                         
  11  13  -1         56.93         54.50        28.02 o                         
  13  13  -1         57.38        178.76        57.54 o                         
 -12  14  -1         21.38         38.49        40.90 o                         
 -10  14  -1         79.99        115.04        35.31 o                         
  -8  14  -1          3.94         32.87        29.15 o                         
  -6  14  -1        153.84        124.32        33.62 o                         
  -4  14  -1        165.63        196.35        25.35 o                         
  -2  14  -1         31.11          5.78        21.98 o                         
   0  14  -1         21.50         45.90        18.96 o                         
   2  14  -1        476.50        466.78        46.95 o                         
   4  14  -1         99.86         87.41        24.68 o                         
   6  14  -1        565.39        645.17        40.25 o                         
   8  14  -1         44.17          0.33        28.59 o                         
  10  14  -1         78.80         54.76        33.28 o                         
  12  14  -1         23.74         59.95        32.72 o                         
  -9  15  -1         50.28         65.88        41.05 o                         
  -7  15  -1        278.66        246.88        40.57 o                         
  -5  15  -1         64.13         62.69        28.50 o                         
  -3  15  -1        219.68        250.67        42.33 o                         
  -1  15  -1         48.65         61.07        25.11 o                         
   1  15  -1        691.51        670.65        36.43 o                         
   3  15  -1        482.69        486.50        34.46 o                         
   5  15  -1         56.52         32.74        25.97 o                         
   7  15  -1         98.94        172.41        31.94 o                         
   9  15  -1        115.34         84.45        37.83 o                         
  11  15  -1         14.24         15.33        34.22 o                         
  -8  16  -1         40.00         21.47        36.03 o                         
  -6  16  -1         42.67          8.05        32.86 o                         
  -4  16  -1        754.48        770.44        94.75 o                         
  -2  16  -1        298.53        237.13        43.86 o                         
   0  16  -1        613.09        610.35        64.43 o                         
   2  16  -1        350.88        342.68        33.88 o                         
   4  16  -1        148.25        207.29        34.75 o                         
   6  16  -1         96.26         68.93        34.31 o                         
   8  16  -1         93.48         63.45        40.54 o                         
  10  16  -1         30.54         56.69        44.51 o                         
  -7  17  -1         17.22        -38.65        38.65 o                         
  -5  17  -1          3.65         18.31        43.06 o                         
  -3  17  -1        157.01        203.90        31.56 o                         
  -1  17  -1        136.92        101.00        29.74 o                         
   1  17  -1        185.60        198.26        35.23 o                         
   3  17  -1          1.37         51.91        34.04 o                         
   5  17  -1         98.32        109.89        35.14 o                         
   7  17  -1         38.12         90.13        43.00 o                         
  -4  18  -1          5.99        -36.72        36.72 o                         
  -2  18  -1        123.80        132.23        32.38 o                         
   0  18  -1         59.69          7.57        38.13 o                         
   2  18  -1        258.51        260.23        44.90 o                         
   4  18  -1         34.17         27.24        39.96 o                         
 -18   0   0         48.58         73.23        83.69 o                         
 -16   0   0        315.04        365.29        45.79 o                         
 -14   0   0          1.38         40.58        27.66 o                         
 -12   0   0        411.91        477.51        70.61 o                         
 -10   0   0        437.24        528.87        30.12 o                         
  -8   0   0       9609.65      10762.37       165.45 o                         
  -6   0   0        405.15        456.33        20.38 o                         
  -4   0   0      13696.12      14595.15       177.82 o                         
  -2   0   0       1659.28       1459.35        44.46 o                         
   2   0   0       1659.25       1339.91       103.36 o                         
   4   0   0      13699.91      14908.67       200.82 o                         
   6   0   0        405.41        447.28        18.79 o                         
   8   0   0       9606.25      10980.80       144.42 o                         
  10   0   0        436.91        452.45        26.30 o                         
  12   0   0        411.91        408.20        29.90 o                         
  14   0   0          1.40         93.38        45.77 o                         
  16   0   0        315.50        273.67        44.28 o                         
  18   0   0         49.01        113.77        53.63 o                         
 -17   1   0        213.66        210.83        36.17 o                         
 -15   1   0        196.34        182.60        27.80 o                         
 -13   1   0         23.17         19.39        18.28 o                         
 -11   1   0        148.85        184.52        16.25 o                         
  -9   1   0        312.61        316.42        14.62 o                         
  -7   1   0       1938.81       2142.86        28.77 o                         
  -5   1   0       3047.11       2935.14        30.61 o                         
  -3   1   0      20771.84      21543.01       198.19 o                         
   3   1   0      20772.32      21716.69       169.40 o                         
   5   1   0       3045.48       2967.28        32.88 o                         
   7   1   0       1938.94       2124.86        30.03 o                         
   9   1   0        312.28        309.20        19.27 o                         
  11   1   0        148.48        185.73        16.93 o                         
  13   1   0         23.10         34.67        17.96 o                         
  15   1   0        196.55        150.30        28.72 o                         
  17   1   0        213.38        219.94        40.76 o                         
 -18   2   0         82.60        111.54        37.01 o                         
 -16   2   0        361.12        343.66        35.99 o                         
 -14   2   0        205.77        196.36        24.14 o                         
 -12   2   0        369.44        349.69        21.39 o                         
 -10   2   0          8.73         32.27        12.51 o                         
  -8   2   0       6380.60       6771.87        73.93 o                         
  -6   2   0       3358.46       3605.19        37.34 o                         
  -4   2   0       2628.12       2770.41        35.28 o                         
  -2   2   0        154.69         92.79         8.45 o                         
   0   2   0      34431.36      20978.71       645.09 o                         
   2   2   0        153.10         81.41         6.51 o                         
   4   2   0       2626.71       2798.51        26.82 o                         
   6   2   0       3357.19       3608.87        40.06 o                         
   8   2   0       6387.13       6776.81        68.77 o                         
  10   2   0          8.30          4.85        10.26 o                         
  12   2   0        369.36        347.05        20.08 o                         
  14   2   0        206.04        236.44        27.02 o                         
  16   2   0        360.60        246.16        38.20 o                         
  18   2   0         82.49        151.04        56.16 o                         
 -17   3   0         87.85        110.02        33.15 o                         
 -15   3   0         28.47         -2.87        24.71 o                         
 -13   3   0        251.55        253.82        23.96 o                         
 -11   3   0        336.37        333.82        20.08 o                         
  -9   3   0        945.50        835.30        20.20 o                         
  -7   3   0       1155.69       1257.50        21.32 o                         
  -5   3   0       3483.81       3543.11        35.97 o                         
  -3   3   0       2714.80       3455.42        53.24 o                         
  -1   3   0      21837.65      22143.09       150.23 o                         
   1   3   0      21849.83      22278.22       197.27 o                         
   3   3   0       2711.01       3445.95        33.18 o                         
   5   3   0       3482.63       3561.16        34.04 o                         
   7   3   0       1154.38       1231.17        19.39 o                         
   9   3   0        947.53        808.20        18.37 o                         
  11   3   0        336.78        350.20        20.21 o                         
  13   3   0        251.09        227.72        21.71 o                         
  15   3   0         28.28         57.08        29.04 o                         
  17   3   0         88.10        131.85        41.76 o                         
 -18   4   0          4.69          5.20        35.10 o                         
 -16   4   0         92.90         75.34        29.13 o                         
 -14   4   0        196.14        207.63        25.37 o                         
 -12   4   0        355.15        295.32        25.61 o                         
 -10   4   0         52.89         45.31        11.47 o                         
  -8   4   0        352.18        363.95        14.98 o                         
  -6   4   0         35.75         21.12         8.77 o                         
  -4   4   0      35329.37      38255.86       302.49 o                         
  -2   4   0      14856.47      14853.50       119.50 o                         
   0   4   0         98.56        157.66         7.32 o                         
   2   4   0      14871.64      14852.45       127.70 o                         
   4   4   0      35326.58      38936.28       302.19 o                         
   6   4   0         35.36         27.44        11.86 o                         
   8   4   0        352.24        378.52        13.68 o                         
  10   4   0         53.02         65.13        11.29 o                         
  12   4   0        354.85        284.50        21.67 o                         
  14   4   0        196.06        240.73        27.30 o                         
  16   4   0         92.99         75.17        33.89 o                         
  18   4   0          4.63        -11.41        39.42 o                         
 -17   5   0        241.63        177.67        47.20 o                         
 -15   5   0        345.34        378.54        33.72 o                         
 -13   5   0         28.90         17.76        21.65 o                         
 -11   5   0        194.48        187.63        19.26 o                         
  -9   5   0        524.20        557.40        36.08 o                         
  -7   5   0         68.43         70.03        10.01 o                         
  -5   5   0         34.47         -1.26         6.94 o                         
  -3   5   0       2471.01       2587.45        25.67 o                         
  -1   5   0        716.76        886.13        13.62 o                         
   1   5   0        717.75        873.03        15.20 o                         
   3   5   0       2471.37       2587.21        29.97 o                         
   5   5   0         34.24         -7.68         7.68 o                         
   7   5   0         68.76         60.85        11.59 o                         
   9   5   0        525.75        507.23        21.03 o                         
  11   5   0        194.19        213.67        20.57 o                         
  13   5   0         28.78         32.46        18.32 o                         
  15   5   0        345.56        333.75        35.29 o                         
  17   5   0        241.40        183.23        48.76 o                         
 -16   6   0          9.49        -13.86        37.69 o                         
 -14   6   0        175.73        170.74        29.50 o                         
 -12   6   0        709.29        673.93        37.78 o                         
 -10   6   0        247.71        226.44        16.59 o                         
  -8   6   0        423.37        428.94        21.63 o                         
  -6   6   0         63.22         45.16         9.98 o                         
  -4   6   0        196.31        197.15         9.37 o                         
  -2   6   0         38.44         34.76         6.78 o                         
   0   6   0        435.04        446.58        12.79 o                         
   2   6   0         38.31         52.08         8.28 o                         
   4   6   0        197.04        176.45        13.41 o                         
   6   6   0         62.82         63.45         9.80 o                         
   8   6   0        422.94        398.38        17.96 o                         
  10   6   0        247.65        244.09        17.60 o                         
  12   6   0        708.47        706.03        39.36 o                         
  14   6   0        176.04        185.92        26.68 o                         
  16   6   0          9.47         -4.25        29.76 o                         
 -17   7   0          8.98         13.91        43.07 o                         
 -15   7   0        118.36        141.36        35.37 o                         
 -13   7   0        365.81        269.39        36.99 o                         
 -11   7   0        472.36        424.17        26.35 o                         
  -9   7   0        229.20        246.88        16.57 o                         
  -7   7   0        612.89        646.30        18.95 o                         
  -5   7   0          9.63          0.32         7.84 o                         
  -3   7   0       3426.87       3840.96        38.69 o                         
  -1   7   0         19.14         25.22         6.99 o                         
   1   7   0         19.31         25.30         7.53 o                         
   3   7   0       3426.63       3823.01        47.46 o                         
   5   7   0          9.53          4.29         7.88 o                         
   7   7   0        611.99        659.64        23.60 o                         
   9   7   0        229.60        256.42        17.89 o                         
  11   7   0        472.04        420.42        29.10 o                         
  13   7   0        366.30        291.56        28.17 o                         
  15   7   0        118.16        183.89        33.31 o                         
  17   7   0          8.94         14.60        64.17 o                         
 -16   8   0         42.93         53.92        37.79 o                         
 -14   8   0         65.17        -19.80        29.19 o                         
 -12   8   0        235.55        171.45        27.17 o                         
 -10   8   0        235.33        258.80        25.54 o                         
  -8   8   0        330.94        339.56        22.42 o                         
  -6   8   0        231.61        208.38        13.20 o                         
  -4   8   0       1366.54       1141.54        20.23 o                         
  -2   8   0        379.33        443.55        13.48 o                         
   0   8   0          0.59         14.52         8.31 o                         
   2   8   0        378.45        417.42        15.55 o                         
   4   8   0       1366.73       1187.62        33.20 o                         
   6   8   0        231.28        211.98        13.78 o                         
   8   8   0        331.16        332.42        18.38 o                         
  10   8   0        235.93        290.94        22.05 o                         
  12   8   0        235.35        176.65        22.97 o                         
  14   8   0         64.87         59.96        28.04 o                         
  16   8   0         42.73         87.46        42.45 o                         
 -15   9   0          2.71          9.09        34.75 o                         
 -13   9   0        195.03        202.75        34.86 o                         
 -11   9   0        829.14        947.84        39.60 o                         
  -9   9   0        474.18        465.40        29.05 o                         
  -7   9   0         75.94         56.84        15.98 o                         
  -5   9   0        913.97        751.63        20.31 o                         
  -3   9   0        555.75        646.95        18.61 o                         
  -1   9   0       1169.10       1108.83        23.03 o                         
   1   9   0       1169.11       1126.92        20.49 o                         
   3   9   0        555.68        605.64        19.03 o                         
   5   9   0        914.23        761.19        22.92 o                         
   7   9   0         75.71         45.22        13.10 o                         
   9   9   0        474.29        482.44        25.52 o                         
  11   9   0        829.49        871.59        46.56 o                         
  13   9   0        195.09        221.35        32.97 o                         
  15   9   0          2.67        -38.63        38.63 o                         
 -16  10   0         21.92         26.76        50.41 o                         
 -14  10   0         56.73        -23.63        28.53 o                         
 -12  10   0        204.31        192.81        36.05 o                         
 -10  10   0        182.84        189.01        35.76 o                         
  -8  10   0       1764.14       1728.22        41.03 o                         
  -6  10   0        174.87        235.93        23.37 o                         
  -4  10   0        306.95        250.03        14.86 o                         
  -2  10   0        696.91        739.77        20.40 o                         
   0  10   0        639.95        516.57        18.78 o                         
   2  10   0        696.76        743.38        22.06 o                         
   4  10   0        306.90        290.46        28.21 o                         
   6  10   0        175.09        248.50        17.79 o                         
   8  10   0       1765.22       1793.86        41.23 o                         
  10  10   0        182.92        168.00        22.45 o                         
  12  10   0        204.18        247.00        28.31 o                         
  14  10   0         56.55         12.84        29.95 o                         
  16  10   0         22.00         38.14        42.81 o                         
 -15  11   0         66.51        162.88        39.16 o                         
 -13  11   0        125.06        202.71        35.41 o                         
 -11  11   0         57.26         32.18        28.27 o                         
  -9  11   0        558.09        574.05        30.62 o                         
  -7  11   0        227.27        301.34        25.05 o                         
  -5  11   0        523.82        613.08        36.65 o                         
  -3  11   0         35.93         51.95        12.41 o                         
  -1  11   0        604.78        560.88        24.47 o                         
   1  11   0        606.09        531.92        24.16 o                         
   3  11   0         35.82         21.49        12.28 o                         
   5  11   0        524.69        598.92        31.26 o                         
   7  11   0        226.07        285.68        20.80 o                         
   9  11   0        556.97        592.85        39.06 o                         
  11  11   0         57.09         71.18        25.45 o                         
  13  11   0        125.70         86.02        31.81 o                         
  15  11   0         66.40         60.17        48.09 o                         
 -14  12   0        269.14        387.30        56.44 o                         
 -12  12   0          4.46        -35.87        35.87 o                         
 -10  12   0        477.75        472.12        56.54 o                         
  -8  12   0        185.22        178.38        25.00 o                         
  -6  12   0       2036.48       2030.80        53.22 o                         
  -4  12   0         18.30         28.09        15.17 o                         
  -2  12   0         89.70        108.77        15.63 o                         
   0  12   0        394.20        376.07        23.31 o                         
   2  12   0         89.96        118.09        18.33 o                         
   4  12   0         18.27         28.32        17.59 o                         
   6  12   0       2036.44       2048.62        45.82 o                         
   8  12   0        184.95        191.40        26.31 o                         
  10  12   0        478.76        449.86        33.58 o                         
  12  12   0          4.45         31.71        35.09 o                         
  14  12   0        269.11        388.94        60.60 o                         
 -13  13   0         23.47        -28.24        33.85 o                         
 -11  13   0          5.70          6.69        29.82 o                         
  -9  13   0        206.89        275.75        30.26 o                         
  -7  13   0        298.89        273.25        30.61 o                         
  -5  13   0        675.50        632.20        37.34 o                         
  -3  13   0       1583.88       1353.41        73.88 o                         
  -1  13   0        160.71        199.72        21.86 o                         
   1  13   0        160.37        169.94        19.64 o                         
   3  13   0       1582.93       1397.13        40.80 o                         
   5  13   0        674.36        715.41        40.96 o                         
   7  13   0        298.42        284.21        29.27 o                         
   9  13   0        207.03        257.44        35.35 o                         
  11  13   0          5.75          8.80        32.34 o                         
  13  13   0         23.42        102.61        39.64 o                         
 -12  14   0         52.14         57.22        38.07 o                         
 -10  14   0         85.98        105.63        33.82 o                         
  -8  14   0         64.97         72.69        30.15 o                         
  -6  14   0          3.36         15.39        24.72 o                         
  -4  14   0        622.60        744.55        38.47 o                         
  -2  14   0        572.86        473.53        33.03 o                         
   0  14   0         31.93          3.81        17.66 o                         
   2  14   0        573.28        472.81        38.10 o                         
   4  14   0        623.55        840.63        39.52 o                         
   6  14   0          3.37         56.11        24.34 o                         
   8  14   0         64.74         51.65        36.34 o                         
  10  14   0         85.85         47.41        29.38 o                         
  12  14   0         52.18         33.46        34.80 o                         
 -11  15   0         22.30         50.02        49.03 o                         
  -9  15   0         27.60          4.02        37.37 o                         
  -7  15   0        173.40        217.06        38.53 o                         
  -5  15   0        167.63        183.02        31.45 o                         
  -3  15   0        225.54        208.95        30.36 o                         
  -1  15   0        160.89        156.50        24.89 o                         
   1  15   0        160.67        210.72        24.36 o                         
   3  15   0        225.62        224.27        28.95 o                         
   5  15   0        167.75        209.38        28.10 o                         
   7  15   0        173.59        156.78        35.63 o                         
   9  15   0         27.46         20.00        44.17 o                         
  11  15   0         22.31         15.58        39.82 o                         
  -8  16   0         41.71          6.32        34.46 o                         
  -6  16   0         19.88         44.68        30.94 o                         
  -4  16   0         18.05         34.83        32.84 o                         
  -2  16   0        259.78        255.00        30.52 o                         
   0  16   0        145.53        174.96        30.36 o                         
   2  16   0        259.83        244.27        36.26 o                         
   4  16   0         18.04          0.46        27.33 o                         
   6  16   0         19.73         25.56        30.16 o                         
   8  16   0         41.83         23.70        45.20 o                         
  -7  17   0         51.86         63.77        40.98 o                         
  -5  17   0          7.69         25.73        36.40 o                         
  -3  17   0        159.09        191.82        31.67 o                         
  -1  17   0        602.52        595.47        40.83 o                         
   1  17   0        602.50        593.69        65.34 o                         
   3  17   0        159.12        188.24        38.17 o                         
   5  17   0          7.66        -33.18        33.18 o                         
   7  17   0         51.80         43.72        41.48 o                         
  -4  18   0         62.63        128.52        42.75 o                         
  -2  18   0        104.52        120.38        35.77 o                         
   0  18   0        229.28        240.85        42.67 o                         
   2  18   0        104.62        162.98        42.07 o                         
   4  18   0         62.57        129.57        40.07 o                         
 -19   1   1         38.43         33.52        43.03 o                         
 -17   1   1         40.22         42.49        43.41 o                         
 -15   1   1         59.05         72.40        30.16 o                         
 -13   1   1        113.75        115.74        18.97 o                         
 -11   1   1        703.14        713.43        24.66 o                         
  -9   1   1       1167.14       1135.49        23.60 o                         
  -7   1   1       1090.66       1177.52        26.33 o                         
  -5   1   1        251.76        191.38        14.70 o                         
  -3   1   1      33547.46      34955.46       286.18 o                         
   1   1   1       2328.80       2960.90        69.84 o                         
   3   1   1      21760.34      21286.04       166.21 o                         
   5   1   1       2952.33       3436.97        34.91 o                         
   7   1   1       2922.55       3063.17        37.78 o                         
   9   1   1        505.36        640.20        18.92 o                         
  11   1   1        628.81        587.73        21.99 o                         
  13   1   1        210.72        217.52        25.57 o                         
  15   1   1        430.53        418.95        33.96 o                         
  17   1   1         10.90         53.37        35.62 o                         
 -18   2   1        157.86        171.82        36.41 o                         
 -16   2   1          9.38         17.92        26.67 o                         
 -14   2   1         38.12         22.99        19.96 o                         
 -12   2   1        733.66        735.06        54.78 o                         
 -10   2   1       1132.88       1186.49        27.25 o                         
  -8   2   1       2089.43       2437.74        32.93 o                         
  -6   2   1        485.61        481.51        14.00 o                         
  -4   2   1      27171.49      27752.95       277.86 o                         
  -2   2   1       3177.40       3026.61        31.31 o                         
   0   2   1      22307.18      24174.60      1006.01 o                         
   2   2   1      28578.50      32294.98       249.81 o                         
   4   2   1        592.01        683.95        13.43 o                         
   6   2   1       1483.28       1789.48        24.31 o                         
   8   2   1       2764.30       2622.80        33.20 o                         
  10   2   1        460.17        467.98        18.06 o                         
  12   2   1        415.93        361.76        21.95 o                         
  14   2   1        228.36        215.63        28.13 o                         
  16   2   1        109.53         60.64        31.33 o                         
  18   2   1         56.58         69.73        42.03 o                         
 -19   3   1         49.24         41.36        43.68 o                         
 -17   3   1        137.19        132.56        33.18 o                         
 -15   3   1        184.35        183.15        32.44 o                         
 -13   3   1          3.38         -4.56        16.45 o                         
 -11   3   1       1557.22       1484.73        32.28 o                         
  -9   3   1         42.78         36.66        10.87 o                         
  -7   3   1       2601.36       2586.32        33.05 o                         
  -5   3   1       4306.62       3686.84        42.57 o                         
  -3   3   1     136840.59     156634.70      1632.15 o                         
  -1   3   1       4118.88       3031.04        30.47 o                         
   1   3   1       2011.93       2559.78        34.07 o                         
   3   3   1       4270.57       3487.18        30.27 o                         
   5   3   1       3359.82       3398.93        35.57 o                         
   7   3   1          1.07          2.03         8.34 o                         
   9   3   1        650.98        580.25        18.73 o                         
  11   3   1       1248.27       1332.17        31.01 o                         
  13   3   1         13.86          1.89        20.76 o                         
  15   3   1        167.60        200.34        34.49 o                         
  17   3   1         24.80         29.22        31.73 o                         
 -18   4   1         81.54         63.71        45.25 o                         
 -16   4   1        192.66        163.17        30.91 o                         
 -14   4   1        821.96        920.64        65.13 o                         
 -12   4   1        440.00        349.00        25.25 o                         
 -10   4   1        134.57        118.57        11.29 o                         
  -8   4   1        826.84        839.99        21.86 o                         
  -6   4   1       5020.90       5073.83        61.09 o                         
  -4   4   1      24301.59      25927.63       218.88 o                         
  -2   4   1      17495.56      18083.83       152.77 o                         
   0   4   1        253.15        124.83         7.41 o                         
   2   4   1       2439.67       1659.08        22.58 o                         
   4   4   1       3865.07       3976.19        38.72 o                         
   6   4   1       1365.35       1294.15        19.94 o                         
   8   4   1        433.06        422.10        16.53 o                         
  10   4   1       1416.42       1268.54        39.35 o                         
  12   4   1          1.17        -15.92        15.92 o                         
  14   4   1        125.63        116.16        32.31 o                         
  16   4   1        320.93        226.61        64.17 o                         
  18   4   1         67.33         37.05        41.72 o                         
 -17   5   1        153.59        165.57        38.53 o                         
 -15   5   1       1004.35        884.04        43.87 o                         
 -13   5   1        909.14       1001.23        61.14 o                         
 -11   5   1       1222.65       1388.59        30.99 o                         
  -9   5   1       1602.05       1625.83        29.15 o                         
  -7   5   1       2121.97       1968.20        32.23 o                         
  -5   5   1       5609.83       6498.68        60.20 o                         
  -3   5   1        775.63        688.39        14.30 o                         
  -1   5   1       1192.21       1251.10        19.23 o                         
   1   5   1       4226.85       4243.42        44.98 o                         
   3   5   1       1715.60       1525.21        23.76 o                         
   5   5   1      10946.80      11241.99        97.11 o                         
   7   5   1        395.09        378.79        14.59 o                         
   9   5   1        627.24        665.20        22.70 o                         
  11   5   1         71.92         60.20        17.18 o                         
  13   5   1        211.18        201.84        27.44 o                         
  15   5   1        337.46        352.93        46.30 o                         
  17   5   1        333.82        408.71        47.33 o                         
 -18   6   1        163.94        177.43        54.96 o                         
 -16   6   1         33.70         42.58        43.59 o                         
 -14   6   1        220.80        192.85        23.49 o                         
 -12   6   1        695.00        743.66        30.15 o                         
 -10   6   1        896.25        892.41        26.24 o                         
  -8   6   1       1095.31       1141.72        24.21 o                         
  -6   6   1       1995.20       1900.75        28.38 o                         
  -4   6   1       6362.67       7060.57        69.33 o                         
  -2   6   1        558.72        537.26        14.43 o                         
   0   6   1       3320.95       3015.59        43.01 o                         
   2   6   1       3334.95       3304.20        38.05 o                         
   4   6   1       1151.78       1119.12        18.73 o                         
   6   6   1        148.51        148.69        10.45 o                         
   8   6   1        409.11        433.05        20.99 o                         
  10   6   1        110.25        137.65        22.33 o                         
  12   6   1        688.65        624.03        30.51 o                         
  14   6   1         45.01         24.75        29.46 o                         
  16   6   1         27.94         39.62        41.90 o                         
 -17   7   1         76.73         81.07        78.46 o                         
 -15   7   1        123.08        132.95        31.54 o                         
 -13   7   1        348.55        381.24        32.56 o                         
 -11   7   1        413.77        320.04        20.65 o                         
  -9   7   1        763.47        625.14        26.08 o                         
  -7   7   1       1604.85       1545.20        38.96 o                         
  -5   7   1       2217.27       1993.30        29.56 o                         
  -3   7   1       2674.57       2621.46        31.91 o                         
  -1   7   1        759.77        653.28        21.32 o                         
   1   7   1        687.44        770.73        17.97 o                         
   3   7   1        531.78        510.76        17.05 o                         
   5   7   1        542.51        617.05        16.28 o                         
   7   7   1        624.22        654.88        28.31 o                         
   9   7   1        203.95        242.09        20.20 o                         
  11   7   1       1415.11       1446.39        45.42 o                         
  13   7   1        211.89        201.71        29.72 o                         
  15   7   1         43.09         11.88        30.58 o                         
  17   7   1         41.01        -15.94        57.70 o                         
 -16   8   1         14.59          6.97        36.85 o                         
 -14   8   1          9.09         38.07        26.04 o                         
 -12   8   1        746.47        766.35        42.62 o                         
 -10   8   1        139.98        156.81        29.81 o                         
  -8   8   1       1077.12       1029.25        29.27 o                         
  -6   8   1        486.41        491.97        18.43 o                         
  -4   8   1        595.18        666.08        22.98 o                         
  -2   8   1       1563.63       1319.11        22.10 o                         
   0   8   1         37.08         96.41        10.39 o                         
   2   8   1         21.59         14.23         7.72 o                         
   4   8   1         47.88         45.34         9.68 o                         
   6   8   1        888.26        824.61        20.88 o                         
   8   8   1        245.70        279.65        20.30 o                         
  10   8   1       1685.51       1618.40        44.10 o                         
  12   8   1        624.59        666.62        52.49 o                         
  14   8   1         18.12         15.23        28.16 o                         
  16   8   1         13.17        -38.87        39.19 o                         
 -17   9   1         22.69        -20.32        41.53 o                         
 -15   9   1        102.56         64.63        35.72 o                         
 -13   9   1        177.83        197.05        33.63 o                         
 -11   9   1        779.58        678.79        34.45 o                         
  -9   9   1       3319.36       3531.81        66.62 o                         
  -7   9   1        139.80        162.98        16.31 o                         
  -5   9   1        431.92        443.63        18.23 o                         
  -3   9   1        216.85        147.04        13.89 o                         
  -1   9   1        780.73        868.29        24.34 o                         
   1   9   1        781.59        827.74        22.16 o                         
   3   9   1        359.38        297.22        19.15 o                         
   5   9   1        641.33        656.27        20.12 o                         
   7   9   1        476.24        602.38        29.24 o                         
   9   9   1        589.61        598.99        42.39 o                         
  11   9   1        126.55        119.47        22.99 o                         
  13   9   1         21.80         35.35        40.40 o                         
  15   9   1         64.37        114.66        39.28 o                         
 -16  10   1         23.79          0.85        34.26 o                         
 -14  10   1         27.80         43.58        31.18 o                         
 -12  10   1        128.19        126.86        28.55 o                         
 -10  10   1         77.32         99.63        24.87 o                         
  -8  10   1       1078.26       1201.10        35.38 o                         
  -6  10   1       1123.09       1106.05        33.03 o                         
  -4  10   1        212.51        182.39        14.94 o                         
  -2  10   1         55.28         54.72        10.87 o                         
   0  10   1        569.29        579.59        30.15 o                         
   2  10   1        128.54        110.83        11.17 o                         
   4  10   1         57.27         57.53        11.03 o                         
   6  10   1        179.98        235.32        25.17 o                         
   8  10   1        773.76        775.79        32.25 o                         
  10  10   1        174.75        164.14        23.23 o                         
  12  10   1        114.94        106.60        26.24 o                         
  14  10   1         70.61         73.74        41.84 o                         
 -15  11   1         22.97         12.56        33.84 o                         
 -13  11   1         44.25         51.12        30.13 o                         
 -11  11   1         20.43         21.97        23.87 o                         
  -9  11   1        143.50        145.67        21.75 o                         
  -7  11   1        874.80        865.51        42.39 o                         
  -5  11   1         76.48         99.25        15.87 o                         
  -3  11   1         63.47         57.14        12.77 o                         
  -1  11   1        168.59        185.90        14.65 o                         
   1  11   1        183.24        195.40        15.15 o                         
   3  11   1        691.72        661.65        37.98 o                         
   5  11   1        708.00        767.79        41.33 o                         
   7  11   1        607.93        624.58        32.51 o                         
   9  11   1        923.45        886.46        40.12 o                         
  11  11   1         32.39         -1.29        35.29 o                         
  13  11   1         23.49         27.20        43.52 o                         
 -14  12   1        109.78        165.30        52.89 o                         
 -12  12   1         23.17         39.80        43.86 o                         
 -10  12   1        148.86        185.50        30.76 o                         
  -8  12   1        193.14        170.52        22.34 o                         
  -6  12   1        687.90        701.38        32.56 o                         
  -4  12   1         77.49        145.65        36.77 o                         
  -2  12   1        104.27         93.61        14.70 o                         
   0  12   1       1425.36       1315.12        34.93 o                         
   2  12   1       1436.35       1504.13        36.26 o                         
   4  12   1        519.97        537.78        29.01 o                         
   6  12   1       1846.07       1934.51        45.22 o                         
   8  12   1        609.11        592.00        39.38 o                         
  10  12   1         82.50         80.56        26.53 o                         
  12  12   1         35.23         93.02        39.47 o                         
  14  12   1         27.80        119.40        46.88 o                         
 -13  13   1         57.16         48.70        35.41 o                         
 -11  13   1         56.69         52.50        32.19 o                         
  -9  13   1         55.59         92.75        26.59 o                         
  -7  13   1        566.78        562.47        32.80 o                         
  -5  13   1        417.16        419.31        27.53 o                         
  -3  13   1        327.84        340.32        26.32 o                         
  -1  13   1         23.78         30.90        17.38 o                         
   1  13   1        100.47        152.31        20.00 o                         
   3  13   1        132.74        179.54        22.22 o                         
   5  13   1       1575.34       1827.29        50.08 o                         
   7  13   1         96.25        145.15        26.45 o                         
   9  13   1        262.66        290.23        29.07 o                         
  11  13   1         64.95         79.98        34.41 o                         
  13  13   1         46.38        -14.02        44.61 o                         
 -12  14   1         23.81          4.64        40.33 o                         
 -10  14   1         78.89         79.26        32.87 o                         
  -8  14   1         44.23         32.50        26.06 o                         
  -6  14   1        565.76        676.03        46.42 o                         
  -4  14   1        100.00        111.94        22.59 o                         
  -2  14   1        475.81        399.87        30.88 o                         
   0  14   1         21.60         39.60        22.44 o                         
   2  14   1         31.19         -2.66        23.21 o                         
   4  14   1        165.58        237.03        28.13 o                         
   6  14   1        153.52        164.20        32.94 o                         
   8  14   1          3.95          3.36        27.49 o                         
  10  14   1         80.03        116.06        33.06 o                         
  12  14   1         21.38          4.97        35.86 o                         
 -11  15   1         14.18         67.29        42.84 o                         
  -9  15   1        114.90        145.28        39.18 o                         
  -7  15   1         98.85        153.32        40.30 o                         
  -5  15   1         56.32         64.21        30.63 o                         
  -3  15   1        482.16        542.61        37.82 o                         
  -1  15   1        692.59        509.40        33.00 o                         
   1  15   1         48.63         46.84        22.00 o                         
   3  15   1        219.86        242.59        35.69 o                         
   5  15   1         64.10         83.26        27.43 o                         
   7  15   1        278.56        320.51        36.42 o                         
   9  15   1         50.23         89.50        38.53 o                         
 -10  16   1         30.53         38.51        44.58 o                         
  -8  16   1         93.54        104.97        35.11 o                         
  -6  16   1         96.27         95.48        32.55 o                         
  -4  16   1        148.31        148.47        30.68 o                         
  -2  16   1        351.11        315.29        43.30 o                         
   0  16   1        612.95        680.99        45.96 o                         
   2  16   1        298.42        254.47        34.62 o                         
   4  16   1        754.40        885.55        47.22 o                         
   6  16   1         42.50         53.42        32.21 o                         
   8  16   1         40.12         25.56        46.10 o                         
  -7  17   1         38.06         39.24        38.94 o                         
  -5  17   1         98.42        124.43        39.01 o                         
  -3  17   1          1.40        -25.62        25.72 o                         
  -1  17   1        185.49        204.99        30.94 o                         
   1  17   1        137.57         90.14        31.51 o                         
   3  17   1        156.80        286.16        41.11 o                         
   5  17   1          3.63         18.72        32.74 o                         
   7  17   1         17.07         48.40        43.26 o                         
  -4  18   1         34.23         46.05        41.57 o                         
  -2  18   1        258.20        212.46        53.25 o                         
   0  18   1         59.64         46.42        45.20 o                         
   2  18   1        123.78        157.36        44.27 o                         
   4  18   1          5.95        -33.81        36.16 o                         
 -18   0   2          7.08        -22.36        68.00 o                         
 -16   0   2        224.42        301.61        41.65 o                         
 -14   0   2         51.71         83.74        28.16 o                         
 -12   0   2        161.96        160.53        25.42 o                         
 -10   0   2       8364.06       8933.21       124.62 o                         
  -8   0   2        859.10        962.61        33.60 o                         
  -6   0   2        601.69        439.09        23.25 o                         
  -4   0   2       1445.03       1450.85        25.56 o                         
  -2   0   2      47966.17      55158.99       560.00 o                         
   0   0   2        117.99        153.81        12.21 o                         
   2   0   2       5171.43       5034.49        66.01 o                         
   4   0   2       9974.59      10404.13       117.33 o                         
   6   0   2       3636.57       3705.30        58.78 o                         
   8   0   2      14939.75      16271.52       184.48 o                         
  10   0   2        697.06        618.26        48.80 o                         
  12   0   2        668.84        600.34        36.17 o                         
  14   0   2        474.98        449.15        45.99 o                         
  16   0   2        134.62         86.48        42.06 o                         
 -19   1   2         80.29         86.84        48.81 o                         
 -17   1   2          4.88         23.67        28.79 o                         
 -15   1   2        203.47        244.92        25.24 o                         
 -13   1   2        494.39        499.51        26.30 o                         
 -11   1   2        455.91        481.58        20.64 o                         
  -9   1   2       3239.30       3081.67        45.46 o                         
  -7   1   2        710.14        656.23        17.67 o                         
  -5   1   2       3811.69       3825.97        39.02 o                         
  -3   1   2       1429.56       1462.59        17.37 o                         
  -1   1   2        120.75         77.62         6.26 o                         
   1   1   2      32165.72      35189.63       371.43 o                         
   3   1   2        205.70        214.97         9.97 o                         
   5   1   2       7210.18       7501.64        66.75 o                         
   7   1   2       1080.31        975.44        19.61 o                         
   9   1   2        648.43        646.82        20.90 o                         
  11   1   2        130.73        109.51        15.10 o                         
  13   1   2         74.67        113.13        24.86 o                         
  15   1   2        129.54        101.56        26.95 o                         
  17   1   2          7.12         15.25        33.18 o                         
 -18   2   2        190.70        158.81        35.69 o                         
 -16   2   2        133.48        145.69        29.64 o                         
 -14   2   2         60.38         29.16        37.75 o                         
 -12   2   2        296.83        301.94        18.99 o                         
 -10   2   2        561.14        578.84        20.90 o                         
  -8   2   2       1783.56       1887.89        31.63 o                         
  -6   2   2       3155.01       2664.04        31.30 o                         
  -4   2   2       7962.49       9404.69        89.37 o                         
  -2   2   2       1411.93       1525.23        18.84 o                         
   0   2   2       7075.47       7519.07        65.05 o                         
   2   2   2       4051.18       3794.08        34.99 o                         
   4   2   2        965.38        787.27        17.77 o                         
   6   2   2        497.93        537.56        15.77 o                         
   8   2   2        493.01        418.65        27.13 o                         
  10   2   2         64.13         57.50        11.72 o                         
  12   2   2        351.77        422.55        32.78 o                         
  14   2   2        921.86        794.46        66.67 o                         
  16   2   2        590.76        509.75        47.58 o                         
 -19   3   2         77.19        127.04        38.54 o                         
 -17   3   2        144.05        217.60        33.36 o                         
 -15   3   2       1217.60       1123.46        46.20 o                         
 -13   3   2        478.83        461.53        27.11 o                         
 -11   3   2        677.26        635.59        24.86 o                         
  -9   3   2         20.18         21.92         8.68 o                         
  -7   3   2       1628.41       1778.40        28.88 o                         
  -5   3   2       4404.20       4057.71        59.72 o                         
  -3   3   2     229786.47     253879.22      2221.85 o                         
  -1   3   2      32574.77      32403.24       266.75 o                         
   1   3   2       3018.82       2793.01        34.32 o                         
   3   3   2        568.90        461.74        11.60 o                         
   5   3   2       3555.34       4183.50        42.37 o                         
   7   3   2        867.28        894.48        22.36 o                         
   9   3   2        198.45        269.55        14.82 o                         
  11   3   2        143.79        143.97        18.35 o                         
  13   3   2         73.69         57.31        24.00 o                         
  15   3   2       1077.49       1106.99        61.70 o                         
  17   3   2         90.73          8.90        38.93 o                         
 -18   4   2        137.23         98.70        39.80 o                         
 -16   4   2         78.20         51.10        27.07 o                         
 -14   4   2         48.62         53.40        19.93 o                         
 -12   4   2        171.18        150.27        20.29 o                         
 -10   4   2         40.14         31.26        11.36 o                         
  -8   4   2        780.76        609.47        20.04 o                         
  -6   4   2      17207.09      18094.04       168.56 o                         
  -4   4   2       3984.96       3414.01        40.05 o                         
  -2   4   2        579.67        510.95        11.53 o                         
   0   4   2      16143.77      16254.36       160.50 o                         
   2   4   2       2303.38       2202.25        26.74 o                         
   4   4   2      16649.80      18503.76       159.81 o                         
   6   4   2         39.55         15.05         8.35 o                         
   8   4   2        186.08        247.53        13.39 o                         
  10   4   2        359.52        341.60        18.92 o                         
  12   4   2         40.51         -7.19        21.01 o                         
  14   4   2        143.40        145.52        29.03 o                         
  16   4   2        360.37        358.17        52.06 o                         
 -19   5   2         42.78          0.23        49.65 o                         
 -17   5   2          2.49         23.04        33.29 o                         
 -15   5   2        223.56        161.44        27.33 o                         
 -13   5   2        732.78        672.75        29.61 o                         
 -11   5   2        852.92        797.68        29.53 o                         
  -9   5   2         43.00         20.71        10.59 o                         
  -7   5   2       3197.53       3307.92        43.16 o                         
  -5   5   2         93.47         70.79        10.19 o                         
  -3   5   2       8281.04       8848.16        80.46 o                         
  -1   5   2       2571.30       2606.31        30.20 o                         
   1   5   2       3124.96       3271.53        46.45 o                         
   3   5   2        555.93        556.08        16.71 o                         
   5   5   2       1317.42       1651.15        24.28 o                         
   7   5   2        407.85        461.77        17.22 o                         
   9   5   2         89.02         62.72        13.78 o                         
  11   5   2        569.85        550.47        42.70 o                         
  13   5   2          6.33         22.83        24.71 o                         
  15   5   2         68.16         58.13        37.60 o                         
  17   5   2        169.42        149.92        43.00 o                         
 -18   6   2          1.91        -38.07        40.03 o                         
 -16   6   2         42.51         -8.72        34.73 o                         
 -14   6   2         76.21         69.04        24.92 o                         
 -12   6   2        521.57        535.97        24.12 o                         
 -10   6   2        188.09        136.12        20.75 o                         
  -8   6   2        114.88        115.33        12.20 o                         
  -6   6   2       5306.67       5716.48        64.85 o                         
  -4   6   2        474.40        478.44        19.82 o                         
  -2   6   2       1059.78        928.66        17.81 o                         
   0   6   2       1276.02       1160.30        21.50 o                         
   2   6   2       8992.80       9377.44        88.72 o                         
   4   6   2        160.54        256.33        12.24 o                         
   6   6   2        196.10        200.52        13.60 o                         
   8   6   2        842.26        796.46        29.13 o                         
  10   6   2        198.85        195.55        28.76 o                         
  12   6   2         85.31         75.52        23.46 o                         
  14   6   2         97.16        109.76        36.34 o                         
  16   6   2          1.37        -23.61        31.71 o                         
 -17   7   2         56.93         91.19        51.08 o                         
 -15   7   2        311.91        335.85        39.25 o                         
 -13   7   2        565.91        456.14        34.58 o                         
 -11   7   2       2558.27       2456.11        53.56 o                         
  -9   7   2       2104.43       1886.59        36.97 o                         
  -7   7   2      12593.93      12487.55       127.40 o                         
  -5   7   2       6699.74       6859.32        74.49 o                         
  -3   7   2       1407.29       1308.06        20.67 o                         
  -1   7   2       1800.10       1713.79        24.23 o                         
   1   7   2        698.82        651.41        20.26 o                         
   3   7   2        315.85        318.51        12.44 o                         
   5   7   2       1213.78        986.30        22.22 o                         
   7   7   2        569.92        628.66        21.96 o                         
   9   7   2        703.85        586.97        48.88 o                         
  11   7   2        196.44        201.79        25.92 o                         
  13   7   2          7.71          5.72        25.78 o                         
  15   7   2         27.90         -1.82        37.32 o                         
 -16   8   2         15.05         32.56        36.66 o                         
 -14   8   2         25.34         -5.05        30.84 o                         
 -12   8   2          9.68         35.11        22.40 o                         
 -10   8   2        293.26        360.23        24.44 o                         
  -8   8   2        210.44        251.95        17.92 o                         
  -6   8   2        545.91        516.51        20.99 o                         
  -4   8   2        469.23        433.03        21.64 o                         
  -2   8   2       6124.30       5829.06        61.77 o                         
   0   8   2       1560.90       1454.48        23.14 o                         
   2   8   2        686.83        796.00        20.28 o                         
   4   8   2        553.42        697.81        19.17 o                         
   6   8   2        658.16        733.08        24.34 o                         
   8   8   2         35.21         33.17        14.61 o                         
  10   8   2        148.20        140.36        22.59 o                         
  12   8   2        195.16        199.21        29.31 o                         
  14   8   2        146.42        275.27       110.42 o                         
  16   8   2         62.62         13.07        39.95 o                         
 -17   9   2         94.34        166.14        38.43 o                         
 -15   9   2         86.46         68.85        30.48 o                         
 -13   9   2        190.76        203.15        30.41 o                         
 -11   9   2         92.28         51.84        21.25 o                         
  -9   9   2       2915.99       2875.22        49.96 o                         
  -7   9   2         56.20         23.46        13.25 o                         
  -5   9   2        241.11        329.77        19.42 o                         
  -3   9   2        704.34        692.43        24.41 o                         
  -1   9   2       1707.05       1817.14        27.21 o                         
   1   9   2        667.49        677.17        23.29 o                         
   3   9   2        361.01        362.02        17.63 o                         
   5   9   2        229.55        256.34        16.37 o                         
   7   9   2        227.35        220.92        19.66 o                         
   9   9   2       1851.21       1776.69        51.45 o                         
  11   9   2        220.02        238.32        27.31 o                         
  13   9   2        128.38        118.28        30.72 o                         
  15   9   2        186.52        107.47        38.90 o                         
 -16  10   2         18.43         43.27        34.64 o                         
 -14  10   2         10.85         10.89        31.65 o                         
 -12  10   2        295.36        262.67        40.39 o                         
 -10  10   2        391.81        368.45        30.74 o                         
  -8  10   2       1454.15       1337.53        43.22 o                         
  -6  10   2         47.39         57.62        18.00 o                         
  -4  10   2        180.45        174.54        13.95 o                         
  -2  10   2        302.23        311.61        16.06 o                         
   0  10   2       1392.20       1415.14        25.66 o                         
   2  10   2        142.70        129.45        12.07 o                         
   4  10   2        370.73        378.51        17.69 o                         
   6  10   2        151.81        168.35        18.65 o                         
   8  10   2        634.05        593.42        37.99 o                         
  10  10   2        115.30         75.50        22.08 o                         
  12  10   2         49.65        100.69        28.65 o                         
  14  10   2         22.12         79.59        45.10 o                         
 -15  11   2         51.14         11.96        33.32 o                         
 -13  11   2         21.33          6.51        26.21 o                         
 -11  11   2         11.20         14.97        22.93 o                         
  -9  11   2         37.15         33.11        19.78 o                         
  -7  11   2        281.60        290.22        21.38 o                         
  -5  11   2        265.90        225.48        20.24 o                         
  -3  11   2         72.38         91.78        13.46 o                         
  -1  11   2        388.66        350.95        21.13 o                         
   1  11   2        210.14        218.29        15.40 o                         
   3  11   2        542.58        525.56        22.07 o                         
   5  11   2        602.81        646.22        33.57 o                         
   7  11   2        808.61        709.62        31.79 o                         
   9  11   2        423.64        417.57        29.04 o                         
  11  11   2         69.25         42.99        25.81 o                         
  13  11   2          1.69         -6.10        42.22 o                         
 -14  12   2          5.82        -17.07        32.21 o                         
 -12  12   2         29.08         42.58        28.04 o                         
 -10  12   2         97.03         79.06        25.19 o                         
  -8  12   2        170.22        227.04        24.88 o                         
  -6  12   2         49.52         70.71        19.47 o                         
  -4  12   2        738.04        656.22        56.88 o                         
  -2  12   2         25.39          0.74        14.52 o                         
   0  12   2         32.60         35.29        13.92 o                         
   2  12   2        280.27        248.34        20.71 o                         
   4  12   2        280.69        361.39        24.85 o                         
   6  12   2         54.63         73.25        20.07 o                         
   8  12   2        300.65        363.30        36.03 o                         
  10  12   2         75.83        117.71        40.42 o                         
  12  12   2          9.41          8.26        31.74 o                         
 -13  13   2         16.06         31.49        38.51 o                         
 -11  13   2         70.84         52.55        35.07 o                         
  -9  13   2          1.98        -20.88        24.63 o                         
  -7  13   2        238.37        262.33        33.66 o                         
  -5  13   2       1113.24       1008.49        37.88 o                         
  -3  13   2        138.41        115.46        18.33 o                         
  -1  13   2        140.61        189.42        27.88 o                         
   1  13   2         14.43         -3.86        15.83 o                         
   3  13   2        221.03        289.61        23.41 o                         
   5  13   2       1114.29       1237.22        55.07 o                         
   7  13   2        165.35        225.06        33.92 o                         
   9  13   2         53.21         50.54        24.83 o                         
  11  13   2         28.07        -23.57        35.75 o                         
 -12  14   2         10.74         -3.88        34.36 o                         
 -10  14   2         71.27         63.18        29.16 o                         
  -8  14   2        103.54        127.80        29.10 o                         
  -6  14   2         58.10         46.81        42.08 o                         
  -4  14   2       1376.77       1390.24        45.08 o                         
  -2  14   2        166.44        215.06        32.23 o                         
   0  14   2          4.58         21.41        18.63 o                         
   2  14   2        349.11        383.76        32.65 o                         
   4  14   2        280.55        262.62        36.88 o                         
   6  14   2        137.81        122.76        29.33 o                         
   8  14   2         14.91         35.67        25.56 o                         
  10  14   2          4.75        -12.48        44.17 o                         
 -11  15   2         63.91        129.60        38.26 o                         
  -9  15   2         67.32         -6.74        31.00 o                         
  -7  15   2         84.18        128.59        31.10 o                         
  -5  15   2        225.18        252.15        35.27 o                         
  -3  15   2        145.76        154.90        31.27 o                         
  -1  15   2         35.30         49.02        22.44 o                         
   1  15   2        216.05        293.23        27.25 o                         
   3  15   2        692.62        845.05        45.30 o                         
   5  15   2        138.85        178.19        34.15 o                         
   7  15   2         39.63         11.00        29.50 o                         
   9  15   2          5.57         61.02        37.52 o                         
 -10  16   2          8.72         75.21        43.29 o                         
  -8  16   2         26.81         14.56        31.82 o                         
  -6  16   2        162.42        218.32        34.65 o                         
  -4  16   2         19.43         52.72        28.92 o                         
  -2  16   2        171.39        166.32        33.33 o                         
   0  16   2          2.17          5.65        25.74 o                         
   2  16   2         72.09         40.08        27.40 o                         
   4  16   2        245.17        339.29        33.13 o                         
   6  16   2         11.25         -3.30        33.28 o                         
   8  16   2          9.46         28.25        33.83 o                         
  -7  17   2          8.87         -9.35        38.03 o                         
  -5  17   2         48.53         33.50        34.07 o                         
  -3  17   2         47.39         36.04        29.53 o                         
  -1  17   2        376.37        336.27        51.34 o                         
   1  17   2        289.89        262.33        38.78 o                         
   3  17   2        125.87        279.53        50.88 o                         
   5  17   2         50.11         24.13        44.47 o                         
   7  17   2          1.78         -1.72        57.12 o                         
  -6  18   2         85.41         66.93        42.79 o                         
  -4  18   2        113.18         89.69        45.30 o                         
  -2  18   2          5.50         23.88        29.97 o                         
   0  18   2         60.20         41.43        38.40 o                         
   2  18   2        198.42        216.39        54.18 o                         
   4  18   2         11.64         50.41        36.21 o                         
 -19   1   3         30.06         56.60        38.99 o                         
 -17   1   3         52.29         87.85        32.32 o                         
 -15   1   3         64.12         77.59        22.11 o                         
 -13   1   3        154.07        113.07        18.13 o                         
 -11   1   3       1231.55       1167.15        26.99 o                         
  -9   1   3        732.08        817.56        21.39 o                         
  -7   1   3       1719.96       1282.71        23.09 o                         
  -5   1   3       6697.43       7488.95        68.97 o                         
  -3   1   3       1700.33       1427.58        17.35 o                         
  -1   1   3       5146.76       5598.14        47.51 o                         
   1   1   3       1368.04       1181.04        16.68 o                         
   3   1   3       6442.37       6461.38        61.12 o                         
   5   1   3        885.26        795.62        24.44 o                         
   7   1   3        700.97        827.88        18.33 o                         
   9   1   3        779.19        721.51        19.69 o                         
  11   1   3        419.27        401.82        29.85 o                         
  13   1   3       2896.91       2887.03        60.81 o                         
  15   1   3         73.43          8.66        26.18 o                         
  17   1   3         21.44         55.44        37.07 o                         
 -18   2   3        546.37        576.62        44.28 o                         
 -16   2   3        163.22        101.43        27.09 o                         
 -14   2   3        128.98        148.63        26.10 o                         
 -12   2   3        240.01        253.12        17.53 o                         
 -10   2   3         26.21         36.07         9.52 o                         
  -8   2   3        127.78        126.99        10.29 o                         
  -6   2   3       1236.06       1118.96        18.88 o                         
  -4   2   3       1905.71       1571.23        20.45 o                         
  -2   2   3      14738.17      15576.75       131.17 o                         
   0   2   3       6088.70       5934.91        46.05 o                         
   2   2   3       2166.41       2142.96        23.97 o                         
   4   2   3        897.96        945.87        17.30 o                         
   6   2   3       2180.28       2391.65        30.01 o                         
   8   2   3        159.75        174.72        12.44 o                         
  10   2   3        225.63        228.55        23.40 o                         
  12   2   3        669.09        598.23        36.95 o                         
  14   2   3        371.89        352.85        32.49 o                         
  16   2   3          4.89          5.55        30.07 o                         
 -19   3   3          9.18         16.79        34.21 o                         
 -17   3   3         53.70         61.73        28.72 o                         
 -15   3   3        112.60         77.97        27.72 o                         
 -13   3   3       2129.14       2042.00        52.05 o                         
 -11   3   3         44.98         12.25        10.48 o                         
  -9   3   3         15.97         32.80         9.40 o                         
  -7   3   3        211.91        244.18        13.21 o                         
  -5   3   3       1510.36       1641.55        22.85 o                         
  -3   3   3      23140.14      22889.90       191.84 o                         
  -1   3   3      19115.71      20814.76       163.69 o                         
   1   3   3       2248.83       2322.28        23.80 o                         
   3   3   3       4445.39       4567.12        43.96 o                         
   5   3   3        753.72        895.88        18.01 o                         
   7   3   3       1269.11       1273.34        22.89 o                         
   9   3   3        296.36        263.39        15.12 o                         
  11   3   3        863.15        872.08        42.62 o                         
  13   3   3        160.58        169.98        31.38 o                         
  15   3   3        189.54        159.73        42.71 o                         
  17   3   3        205.82        233.99        45.28 o                         
 -18   4   3         31.71         -3.04        32.40 o                         
 -16   4   3        406.69        486.61        35.97 o                         
 -14   4   3        883.38        853.89        32.64 o                         
 -12   4   3        749.30        790.94        38.50 o                         
 -10   4   3        119.54        133.54        15.57 o                         
  -8   4   3        209.84        206.44        17.77 o                         
  -6   4   3       1764.29       1772.66        25.97 o                         
  -4   4   3       3687.82       3865.63        44.15 o                         
  -2   4   3       3788.23       4432.45        41.46 o                         
   0   4   3       5614.27       6080.96        61.69 o                         
   2   4   3        559.00        577.60        13.64 o                         
   4   4   3        748.91        784.59        16.85 o                         
   6   4   3       2470.13       2567.82        32.52 o                         
   8   4   3        491.61        514.91        20.56 o                         
  10   4   3        309.15        300.06        27.62 o                         
  12   4   3         62.54         54.07        22.32 o                         
  14   4   3        198.30        207.44        31.77 o                         
  16   4   3        161.17        133.30        35.50 o                         
 -19   5   3         68.11         73.37        43.55 o                         
 -17   5   3        154.85        175.10        42.11 o                         
 -15   5   3         66.71         83.43        23.27 o                         
 -13   5   3        852.78        970.41        33.95 o                         
 -11   5   3        214.20        217.51        17.30 o                         
  -9   5   3        722.98        766.61        24.52 o                         
  -7   5   3       3733.52       4351.36        52.20 o                         
  -5   5   3      27877.29      29315.90       265.46 o                         
  -3   5   3       7361.18       8127.70        75.16 o                         
  -1   5   3       1305.89       1354.83        20.98 o                         
   1   5   3         92.72        101.11        10.57 o                         
   3   5   3       2624.11       3168.36        37.01 o                         
   5   5   3       1437.57       1442.02        28.26 o                         
   7   5   3       2111.16       2100.46        30.84 o                         
   9   5   3        359.69        331.49        18.01 o                         
  11   5   3        114.92         87.76        29.18 o                         
  13   5   3         53.87        104.23        30.30 o                         
  15   5   3         95.85        119.25        31.56 o                         
 -18   6   3         11.61         45.72        53.53 o                         
 -16   6   3         77.78         46.97        38.50 o                         
 -14   6   3        429.11        362.76        30.90 o                         
 -12   6   3       3412.04       3464.68        55.99 o                         
 -10   6   3        224.70        174.63        17.48 o                         
  -8   6   3       1906.18       1760.64        39.47 o                         
  -6   6   3      10456.03      10414.59       105.86 o                         
  -4   6   3       7586.06       7815.52        74.50 o                         
  -2   6   3        728.64        799.19        15.84 o                         
   0   6   3        223.04        262.85        14.41 o                         
   2   6   3        925.90       1074.31        20.75 o                         
   4   6   3       1075.61       1201.39        25.72 o                         
   6   6   3        269.06        280.56        13.87 o                         
   8   6   3        129.97        135.05        15.76 o                         
  10   6   3        594.88        643.21        40.52 o                         
  12   6   3        705.61        664.06        50.50 o                         
  14   6   3         58.36         86.46        29.80 o                         
  16   6   3        131.16        155.14        35.82 o                         
 -17   7   3         26.46        -37.58        37.58 o                         
 -15   7   3         34.23         35.27        26.30 o                         
 -13   7   3         48.91         75.73        21.43 o                         
 -11   7   3       1643.35       1479.25        39.77 o                         
  -9   7   3       1733.29       1652.07        37.10 o                         
  -7   7   3       2830.67       2391.36        52.68 o                         
  -5   7   3       3590.41       3097.39        44.79 o                         
  -3   7   3       1554.94       1494.02        22.54 o                         
  -1   7   3        726.49        774.33        18.39 o                         
   1   7   3        469.53        425.20        17.45 o                         
   3   7   3        404.86        462.95        19.40 o                         
   5   7   3        595.88        631.44        21.80 o                         
   7   7   3        897.57        785.79        38.35 o                         
   9   7   3         35.81         39.36        16.27 o                         
  11   7   3        126.07         86.51        25.35 o                         
  13   7   3        328.98        392.35        54.39 o                         
  15   7   3         56.24         11.19        33.49 o                         
 -18   8   3          7.60         31.01        47.55 o                         
 -16   8   3         37.93         66.80        38.17 o                         
 -14   8   3        165.53        164.10        33.33 o                         
 -12   8   3        265.89        268.67        24.99 o                         
 -10   8   3       2050.91       1955.74        52.19 o                         
  -8   8   3        467.97        559.29        29.00 o                         
  -6   8   3        635.72        582.41        24.82 o                         
  -4   8   3       1312.75       1202.74        22.44 o                         
  -2   8   3       1330.44       1194.47        22.78 o                         
   0   8   3       4189.23       4226.22        56.96 o                         
   2   8   3       6480.53       6911.70        83.95 o                         
   4   8   3       1187.71       1265.57        24.14 o                         
   6   8   3        818.67        835.05        25.12 o                         
   8   8   3         16.19         48.70        16.51 o                         
  10   8   3         51.46         54.63        20.26 o                         
  12   8   3         87.05        114.62        29.06 o                         
  14   8   3        230.83        215.74        40.60 o                         
 -17   9   3         99.50         80.80        34.42 o                         
 -15   9   3         48.94        -11.47        27.48 o                         
 -13   9   3        202.14        210.54        27.13 o                         
 -11   9   3        494.05        416.10        32.14 o                         
  -9   9   3         22.52         29.25        15.36 o                         
  -7   9   3       1177.62       1113.65        29.73 o                         
  -5   9   3         34.69         33.08         9.54 o                         
  -3   9   3       1238.51       1318.93        25.64 o                         
  -1   9   3       3999.78       4253.99        47.02 o                         
   1   9   3        251.12        269.60        23.55 o                         
   3   9   3        141.21        145.05        11.32 o                         
   5   9   3          7.33         16.00        10.35 o                         
   7   9   3        613.89        648.65        28.17 o                         
   9   9   3         18.97         11.96        18.44 o                         
  11   9   3         68.73         71.20        26.99 o                         
  13   9   3        125.73         97.38        41.91 o                         
  15   9   3          3.60         -3.32        39.74 o                         
 -16  10   3          7.63         11.50        32.56 o                         
 -14  10   3        221.25        284.53        35.10 o                         
 -12  10   3        292.88        430.04        55.30 o                         
 -10  10   3        169.31        144.26        28.46 o                         
  -8  10   3        717.02        777.30        36.88 o                         
  -6  10   3        142.30         74.37        16.14 o                         
  -4  10   3        268.78        208.31        16.05 o                         
  -2  10   3         85.45         95.79        11.21 o                         
   0  10   3       2063.74       2343.17        33.63 o                         
   2  10   3        538.85        507.29        19.05 o                         
   4  10   3        237.23        221.48        16.00 o                         
   6  10   3        301.51        257.03        20.96 o                         
   8  10   3        292.18        322.70        24.75 o                         
  10  10   3        250.40        209.13        27.93 o                         
  12  10   3         61.09        135.00        84.65 o                         
  14  10   3        211.69        241.40        42.19 o                         
 -15  11   3         66.44         88.78        38.10 o                         
 -13  11   3        158.93        169.62        30.38 o                         
 -11  11   3        185.03        158.23        28.10 o                         
  -9  11   3       1135.57       1195.63        38.76 o                         
  -7  11   3        753.76        647.37        28.71 o                         
  -5  11   3        215.18        191.37        20.47 o                         
  -3  11   3        165.57        132.67        14.42 o                         
  -1  11   3        259.77        270.67        18.91 o                         
   1  11   3        102.64        114.27        15.32 o                         
   3  11   3         79.21         71.95        12.91 o                         
   5  11   3         37.99         30.43        17.79 o                         
   7  11   3        415.26        359.63        26.07 o                         
   9  11   3        110.56         58.62        24.11 o                         
  11  11   3         52.43         69.33        32.71 o                         
  13  11   3         18.57         40.56        41.41 o                         
 -14  12   3         31.19         41.68        36.65 o                         
 -12  12   3         85.36         84.97        27.79 o                         
 -10  12   3         66.72         82.22        25.07 o                         
  -8  12   3        159.86         97.04        24.95 o                         
  -6  12   3        246.35        240.59        23.25 o                         
  -4  12   3        622.33        552.35        27.41 o                         
  -2  12   3        542.91        619.59        26.69 o                         
   0  12   3        229.52        238.00        17.55 o                         
   2  12   3          0.35        -14.38        14.38 o                         
   4  12   3        382.06        380.31        24.84 o                         
   6  12   3        511.66        513.53        34.87 o                         
   8  12   3        189.25        140.19        24.98 o                         
  10  12   3         27.31         -6.10        27.76 o                         
  12  12   3         18.19         28.34        37.52 o                         
 -13  13   3          1.06        -27.41        40.39 o                         
 -11  13   3          3.85        -25.79        36.84 o                         
  -9  13   3        160.27        212.42        27.29 o                         
  -7  13   3        245.79        244.19        25.92 o                         
  -5  13   3        661.18        668.77        57.98 o                         
  -3  13   3         76.75         74.23        16.92 o                         
  -1  13   3        228.44        204.30        21.90 o                         
   1  13   3         29.99         56.15        17.59 o                         
   3  13   3         30.75         22.91        18.73 o                         
   5  13   3        169.92        191.08        26.38 o                         
   7  13   3        200.25        174.34        25.94 o                         
   9  13   3         31.88        102.73        36.06 o                         
  11  13   3         25.55         64.23        56.44 o                         
 -12  14   3         28.09         13.54        39.50 o                         
 -10  14   3         40.12          7.62        26.44 o                         
  -8  14   3        141.97        197.96        28.18 o                         
  -6  14   3          2.34         -1.50        20.17 o                         
  -4  14   3        303.04        308.44        29.56 o                         
  -2  14   3        233.97        268.90        28.46 o                         
   0  14   3         58.96         44.68        19.00 o                         
   2  14   3        209.28        275.73        30.22 o                         
   4  14   3          0.98         17.23        22.97 o                         
   6  14   3        106.01        168.44        31.55 o                         
   8  14   3          1.14         33.27        28.55 o                         
  10  14   3         12.16         21.59        41.07 o                         
 -11  15   3         44.89         21.78        31.65 o                         
  -9  15   3         28.88         -3.97        26.28 o                         
  -7  15   3        129.63        141.75        30.70 o                         
  -5  15   3         34.33         41.55        25.30 o                         
  -3  15   3        314.29        364.17        33.09 o                         
  -1  15   3        852.76        874.16        72.10 o                         
   1  15   3         35.57         57.98        22.00 o                         
   3  15   3        460.43        412.61        34.77 o                         
   5  15   3        230.06        214.81        32.62 o                         
   7  15   3         27.58         23.74        28.09 o                         
   9  15   3          8.48         13.99        33.45 o                         
 -10  16   3         62.38         73.30        42.72 o                         
  -8  16   3         19.99         23.93        32.17 o                         
  -6  16   3         13.60          0.16        30.88 o                         
  -4  16   3        112.77        127.51        32.02 o                         
  -2  16   3         18.10         -4.93        25.38 o                         
   0  16   3        106.00         59.58        26.24 o                         
   2  16   3        339.68        353.81        36.27 o                         
   4  16   3         78.37         96.40        28.70 o                         
   6  16   3          8.24         11.68        37.54 o                         
   8  16   3         15.15         18.02        33.48 o                         
  -7  17   3         49.34         27.09        38.54 o                         
  -5  17   3         15.47         53.44        38.89 o                         
  -3  17   3         34.70         27.79        29.14 o                         
  -1  17   3         15.60         33.58        29.05 o                         
   1  17   3         58.03         70.64        34.64 o                         
   3  17   3         86.53        104.66        41.08 o                         
   5  17   3         13.73         35.44        35.47 o                         
  -6  18   3         50.99         21.53        41.16 o                         
  -4  18   3         64.71         29.59        37.96 o                         
  -2  18   3         34.28         11.54        32.13 o                         
   0  18   3        133.72        175.07        52.26 o                         
   2  18   3         61.77        149.36        42.40 o                         
 -20   0   4        419.72        444.60       104.61 o                         
 -18   0   4       1283.53       1332.52        92.41 o                         
 -16   0   4       1656.83       1880.58        94.15 o                         
 -14   0   4        211.78        241.46        54.66 o                         
 -12   0   4         40.37         31.81        18.83 o                         
 -10   0   4        415.82        388.55        21.76 o                         
  -8   0   4        257.02        342.37        23.04 o                         
  -6   0   4       1951.74       1632.34        27.65 o                         
  -4   0   4      43188.55      46817.27       564.18 o                         
  -2   0   4      19957.19      20673.38       244.84 o                         
   0   0   4       3068.57       3590.16        95.88 o                         
   2   0   4       3682.38       3993.78        65.68 o                         
   4   0   4       4987.67       5687.40        82.33 o                         
   6   0   4       1357.26       1409.82        36.89 o                         
   8   0   4        836.86        794.93        47.94 o                         
  10   0   4        505.69        632.40        36.20 o                         
  12   0   4       4555.14       4572.37        93.12 o                         
  14   0   4        166.65        125.10        40.71 o                         
  16   0   4        175.45        199.11        63.62 o                         
 -19   1   4         57.65         66.11        39.45 o                         
 -17   1   4        216.50        217.67        32.08 o                         
 -15   1   4        142.98        174.77        22.68 o                         
 -13   1   4         95.35        118.71        17.77 o                         
 -11   1   4        584.17        685.74        21.10 o                         
  -9   1   4        339.56        265.27        14.07 o                         
  -7   1   4       3618.27       3962.57        46.53 o                         
  -5   1   4       7241.03       7604.16        69.40 o                         
  -3   1   4      17586.28      19722.00       149.18 o                         
  -1   1   4        613.65        474.79        10.64 o                         
   1   1   4        934.05        801.58        17.79 o                         
   3   1   4         43.50         39.15         8.06 o                         
   5   1   4       1995.63       1876.24        31.16 o                         
   7   1   4        793.44        831.60        22.80 o                         
   9   1   4        503.91        486.38        33.11 o                         
  11   1   4        797.60        730.60        28.56 o                         
  13   1   4        683.14        677.18        34.09 o                         
  15   1   4        474.44        418.89        37.56 o                         
 -20   2   4          4.66         57.94        43.76 o                         
 -18   2   4         80.72        105.99        35.94 o                         
 -16   2   4        348.87        334.79        32.05 o                         
 -14   2   4        705.21        646.02        34.12 o                         
 -12   2   4        362.77        358.43        19.55 o                         
 -10   2   4        885.09        847.50        21.11 o                         
  -8   2   4       2581.17       2588.74        33.46 o                         
  -6   2   4       1280.47       1258.85        20.05 o                         
  -4   2   4       1372.69        977.93        14.65 o                         
  -2   2   4      31964.30      33233.58       259.49 o                         
   0   2   4       5206.15       5247.36        47.26 o                         
   2   2   4        343.52        304.93        12.01 o                         
   4   2   4       1197.37       1316.13        23.30 o                         
   6   2   4       3324.40       3654.51        48.52 o                         
   8   2   4        575.89        473.64        19.93 o                         
  10   2   4       2732.76       2621.06        57.88 o                         
  12   2   4        993.79       1179.10        57.83 o                         
  14   2   4        225.21        142.56        29.14 o                         
  16   2   4         28.91         15.72        35.05 o                         
 -19   3   4         53.65         43.75        38.86 o                         
 -17   3   4        143.64        167.58        31.89 o                         
 -15   3   4        594.27        614.51        47.31 o                         
 -13   3   4       1575.54       1598.07        64.91 o                         
 -11   3   4        174.16        155.14        13.19 o                         
  -9   3   4        715.55        805.83        22.76 o                         
  -7   3   4       1979.08       2069.85        31.09 o                         
  -5   3   4       8469.79       9036.84        97.32 o                         
  -3   3   4        596.94        588.01        12.81 o                         
  -1   3   4       3477.45       3042.16        30.71 o                         
   1   3   4       6310.83       6206.67        52.60 o                         
   3   3   4       4461.11       4308.92        46.16 o                         
   5   3   4       5559.13       6253.12        60.65 o                         
   7   3   4        325.01        386.11        15.86 o                         
   9   3   4         29.59         34.72        13.58 o                         
  11   3   4        304.55        269.05        23.04 o                         
  13   3   4        189.11        217.09        30.41 o                         
  15   3   4         86.23         74.90        30.93 o                         
 -18   4   4          4.53        -15.02        32.65 o                         
 -16   4   4        152.89        127.12        27.66 o                         
 -14   4   4        272.13        264.36        22.28 o                         
 -12   4   4        482.17        400.89        21.62 o                         
 -10   4   4        385.10        334.85        17.48 o                         
  -8   4   4       3203.87       3310.44        43.84 o                         
  -6   4   4       1283.66       1671.24        30.22 o                         
  -4   4   4       6166.13       6245.25        60.10 o                         
  -2   4   4       1405.38       1096.87        17.88 o                         
   0   4   4       3425.64       3958.05        42.02 o                         
   2   4   4       7637.94       7980.51        71.34 o                         
   4   4   4       1078.29       1059.03        19.54 o                         
   6   4   4       1210.41       1067.17        20.32 o                         
   8   4   4       1641.23       1488.19        30.00 o                         
  10   4   4        128.82        119.07        18.59 o                         
  12   4   4        101.70        102.78        24.01 o                         
  14   4   4         68.58         21.40        27.48 o                         
  16   4   4        105.94         65.46        36.62 o                         
 -19   5   4          8.53        -38.67        38.67 o                         
 -17   5   4         11.50        -29.82        29.82 o                         
 -15   5   4          4.14         15.00        20.56 o                         
 -13   5   4        856.97        895.17        35.95 o                         
 -11   5   4        147.29        112.66        16.52 o                         
  -9   5   4         84.26        120.05        12.43 o                         
  -7   5   4       2232.71       2172.29        34.43 o                         
  -5   5   4      16394.89      19392.22       179.74 o                         
  -3   5   4       9593.89      10791.17        97.50 o                         
  -1   5   4       1020.48       1219.75        22.15 o                         
   1   5   4        642.09        519.62        15.45 o                         
   3   5   4       1444.14       1538.84        23.47 o                         
   5   5   4        411.91        512.99        18.33 o                         
   7   5   4        728.29        781.37        20.93 o                         
   9   5   4         11.38         13.79        15.01 o                         
  11   5   4        962.88        812.88        37.02 o                         
  13   5   4        558.12        460.55        56.52 o                         
  15   5   4         43.58         77.26        31.11 o                         
 -18   6   4          0.78         10.46        70.61 o                         
 -16   6   4          6.09        -25.38        25.38 o                         
 -14   6   4        284.26        313.37        27.35 o                         
 -12   6   4        568.30        549.11        44.46 o                         
 -10   6   4        729.35        609.46        23.64 o                         
  -8   6   4       2277.83       2115.21        35.91 o                         
  -6   6   4      18553.94      17474.96       165.89 o                         
  -4   6   4         91.24        111.23        15.45 o                         
  -2   6   4       1175.89       1238.41        20.29 o                         
   0   6   4        556.79        671.06        17.65 o                         
   2   6   4       1135.67       1081.60        24.08 o                         
   4   6   4       1217.06       1331.12        24.73 o                         
   6   6   4         83.97         84.32        10.99 o                         
   8   6   4        524.75        582.67        24.81 o                         
  10   6   4        412.36        420.91        54.36 o                         
  12   6   4        169.01        155.02        26.59 o                         
  14   6   4         43.08          6.42        27.62 o                         
 -17   7   4        214.99        123.35        34.82 o                         
 -15   7   4         20.09         45.38        30.69 o                         
 -13   7   4        339.25        279.01        27.17 o                         
 -11   7   4       2603.10       2429.57        48.91 o                         
  -9   7   4       2495.78       2547.86        46.70 o                         
  -7   7   4        944.31        956.44        24.45 o                         
  -5   7   4        156.17        179.18        13.80 o                         
  -3   7   4       6652.87       7477.00        75.37 o                         
  -1   7   4        537.71        647.88        18.64 o                         
   1   7   4       6990.82       7206.62        92.07 o                         
   3   7   4        792.47        741.38        19.19 o
[truncated: 219,432 more chars]
