# Supplementary material for: Syntheses and crystal structures of a nitro–anthracene–isoxazole and its oxidation product
Source: Acta Crystallogr E Crystallogr Commun. 2022 Jun 10;78(Pt 7):703–8. doi: 10.1107/S2056989022005710 (PMC9260358; doi:10.1107/S2056989022005710)
Supplement: Supplementary file 3 [file e-78-00703-Vsup3.hkl]

data_V                                                                          
_shelx_title ' CL_MJW2_109C7_4_0m in P21/c No14' 
_shelx_refln_list_code          4                                               
_shelx_F_calc_maximum      214.33                                               
_exptl_crystal_F_000       760.00                                               
_reflns_d_resolution_high  0.7487                                               
                                                                                
loop_                                                                           
 _space_group_symop_operation_xyz                                               
 'x, y, z'                                                                      
 '-x, y+1/2, -z+1/2'                                                            
 '-x, -y, -z'                                                                   
 'x, -y-1/2, z-1/2'                                                             
                                                                                
_cell_length_a     8.2862                                                       
_cell_length_b    23.5895                                                       
_cell_length_c     8.6219                                                       
_cell_angle_alpha  90.000                                                       
_cell_angle_beta   97.728                                                       
_cell_angle_gamma  90.000                                                       
                                                                                
_shelx_F_squared_multiplier     1.000                                           
                                                                                
loop_                                                                           
 _refln_index_h                                                                 
 _refln_index_k                                                                 
 _refln_index_l                                                                 
 _refln_F_squared_calc                                                          
 _refln_F_squared_meas                                                          
 _refln_F_squared_sigma                                                         
 _refln_observed_status                                                         
   2   0   0        645.62        668.53         8.86 o                         
   3   0   0         10.12          5.34         1.71 o                         
   4   0   0         89.47         86.29         6.48 o                         
   5   0   0        412.07        372.34         7.64 o                         
   6   0   0        806.84        783.22        11.80 o                         
   7   0   0        663.08        677.70        12.60 o                         
   8   0   0         14.57         15.83         5.23 o                         
   9   0   0         87.77        105.71        10.71 o                         
  10   0   0        623.44        750.27        28.18 o                         
   2   1   0       4388.76       4310.67        35.07 o                         
   3   1   0       5953.19       5955.90        48.54 o                         
   4   1   0         58.03         45.18         1.94 o                         
   5   1   0         59.35         45.95         2.02 o                         
   6   1   0        488.60        467.50         6.27 o                         
   7   1   0         23.50         18.80         2.70 o                         
   8   1   0        265.47        264.42         7.38 o                         
   9   1   0         80.99         90.61         5.73 o                         
  10   1   0         45.40         63.95         7.04 o                         
   0   2   0         41.10         -0.17         0.51 o                         
   1   2   0        446.51        411.53         4.39 o                         
   2   2   0       1924.04       1856.83        16.73 o                         
   3   2   0        185.50        158.43         2.70 o                         
   4   2   0         80.02         65.88         2.28 o                         
   5   2   0          3.94          5.98         1.51 o                         
   6   2   0        351.31        326.27         5.17 o                         
   7   2   0        148.30        147.58         4.75 o                         
   8   2   0        191.45        192.43         6.25 o                         
   9   2   0         15.62         23.10         4.36 o                         
  10   2   0          7.65         27.56         9.04 o                         
   1   3   0          2.22          1.72         0.73 o                         
   2   3   0       3068.50       3188.18        24.63 o                         
   3   3   0       1110.25       1073.16         9.34 o                         
   4   3   0        304.86        277.32         4.51 o                         
   5   3   0        468.31        468.73         5.61 o                         
   6   3   0        100.89         92.13         3.11 o                         
   7   3   0        119.75        120.84         4.39 o                         
   8   3   0         76.29         73.21         4.52 o                         
   9   3   0        452.23        443.34        10.26 o                         
  10   3   0        647.06        745.12        16.39 o                         
   0   4   0          1.53         -1.16         1.16 o                         
   1   4   0        425.32        415.04         3.73 o                         
   2   4   0         81.60         83.11         1.79 o                         
   3   4   0        779.44        727.87         6.80 o                         
   4   4   0       1198.16       1227.86        10.52 o                         
   5   4   0        153.45        143.89         3.10 o                         
   6   4   0        231.43        211.31         4.42 o                         
   7   4   0         59.02         57.18         3.48 o                         
   8   4   0         44.41         45.82         4.19 o                         
   9   4   0          3.59          8.67         4.73 o                         
  10   4   0         20.15         29.03        13.23 o                         
   1   5   0       2229.43       2247.37        17.52 o                         
   2   5   0        581.51        569.69         4.90 o                         
   3   5   0        173.83        191.41         2.83 o                         
   4   5   0         25.21         31.98         1.62 o                         
   5   5   0       1485.60       1472.66        14.08 o                         
   6   5   0       1011.85        929.39        10.72 o                         
   7   5   0         18.12         14.34         2.99 o                         
   8   5   0         59.78         57.77         4.88 o                         
   9   5   0        153.74        157.86         9.58 o                         
  10   5   0         42.37         67.70        10.60 o                         
   0   6   0      45937.48      48653.35       470.07 o                         
   1   6   0       4342.14       4466.46        33.28 o                         
   2   6   0       1423.20       1421.32        11.09 o                         
   3   6   0        578.16        590.73         5.64 o                         
   4   6   0          0.09         -1.25         1.25 o                         
   5   6   0          3.80         13.66         1.74 o                         
   6   6   0         35.99         37.79         2.51 o                         
   7   6   0          0.14          0.96         2.61 o                         
   8   6   0        414.30        431.70        12.02 o                         
   9   6   0         12.42         15.96         5.22 o                         
  10   6   0        397.39        470.51        13.27 o                         
   1   7   0       3263.70       3420.71        25.83 o                         
   2   7   0       1730.74       1743.12        14.09 o                         
   3   7   0         13.85         10.51         1.26 o                         
   4   7   0        186.80        175.75         2.96 o                         
   5   7   0         91.50         86.16         2.50 o                         
   6   7   0        524.77        487.41         7.18 o                         
   7   7   0         53.08         55.24         3.54 o                         
   8   7   0         23.96         23.44         4.40 o                         
   9   7   0        151.94        167.70        15.57 o                         
  10   7   0          0.57         28.93        33.52 o                         
   0   8   0      35850.66      38774.63       374.82 o                         
   1   8   0         41.90         46.93         1.39 o                         
   2   8   0         42.20         36.10         1.42 o                         
   3   8   0          0.38          1.98         1.28 o                         
   4   8   0         73.82         77.03         2.09 o                         
   5   8   0        291.73        266.40         4.19 o                         
   6   8   0        396.48        393.34         6.35 o                         
   7   8   0          1.90          5.24         2.76 o                         
   8   8   0        394.14        412.44         9.62 o                         
   9   8   0         70.15         72.24         6.73 o                         
  10   8   0        200.68        257.21        18.56 o                         
   1   9   0        215.10        176.28         2.50 o                         
   2   9   0         10.80         23.40         1.72 o                         
   3   9   0        123.24         96.98         2.43 o                         
   4   9   0        494.49        493.96         4.99 o                         
   5   9   0        723.98        688.78         7.59 o                         
   6   9   0         75.35         76.22         3.34 o                         
   7   9   0          2.92         10.43         2.96 o                         
   8   9   0         17.95         15.25         4.48 o                         
   9   9   0        145.43        159.78         8.11 o                         
  10   9   0         18.12         11.64        13.66 o                         
   0  10   0          0.21          4.61         1.39 o                         
   1  10   0       1957.16       1976.15        15.31 o                         
   2  10   0       1037.79       1022.17         8.95 o                         
   3  10   0         35.79         53.42         1.69 o                         
   4  10   0       2733.11       2766.01        22.13 o                         
   5  10   0         29.64         37.01         2.44 o                         
   6  10   0       1300.62       1226.53        13.52 o                         
   7  10   0        467.49        435.76         7.87 o                         
   8  10   0        398.90        395.31         9.66 o                         
   9  10   0         55.80         52.62         7.56 o                         
  10  10   0         72.29         89.49        11.32 o                         
   1  11   0        418.86        443.21         4.57 o                         
   2  11   0        782.84        790.45         7.91 o                         
   3  11   0          3.42          9.00         1.30 o                         
   4  11   0         71.92         80.74         2.24 o                         
   5  11   0        647.04        682.36         8.00 o                         
   6  11   0        200.11        203.26         4.85 o                         
   7  11   0        108.66         96.90         4.56 o                         
   8  11   0          1.91          7.94         4.38 o                         
   9  11   0        147.92        161.47        18.51 o                         
  10  11   0        118.82        186.71        40.91 o                         
   0  12   0        386.60        392.24         6.11 o                         
   1  12   0        105.72        121.13         2.66 o                         
   2  12   0         32.05         34.58         1.55 o                         
   3  12   0        486.92        493.99         5.25 o                         
   4  12   0        336.68        312.18         4.25 o                         
   5  12   0        367.63        368.25         5.67 o                         
   6  12   0        791.96        766.57        10.87 o                         
   7  12   0        257.43        247.74         6.92 o                         
   8  12   0         67.71         79.58         8.69 o                         
   9  12   0         13.85         33.50        14.37 o                         
   1  13   0       1356.51       1361.07        11.07 o                         
   2  13   0       1193.17       1194.34         9.93 o                         
   3  13   0          2.25         -0.09         1.30 o                         
   4  13   0        266.27        275.46         3.93 o                         
   5  13   0        252.65        249.17         5.62 o                         
   6  13   0       3419.70       3385.53        31.75 o                         
   7  13   0         14.86         16.57         4.60 o                         
   8  13   0          8.06          5.99         5.00 o                         
   9  13   0          4.78          4.49        10.73 o                         
   0  14   0       3950.40       4202.00        44.54 o                         
   1  14   0        483.97        472.82         5.94 o                         
   2  14   0         16.72         13.31         1.41 o                         
   3  14   0        646.44        645.31         6.52 o                         
   4  14   0         22.77         25.67         1.74 o                         
   5  14   0        115.40        114.17         4.17 o                         
   6  14   0       1085.33       1091.14        13.88 o                         
   7  14   0         31.30         40.34         5.85 o                         
   8  14   0          5.99          9.75        14.05 o                         
   9  14   0         28.72         63.17        29.08 o                         
   1  15   0          3.42          5.48         1.23 o                         
   2  15   0        114.00        102.61         2.59 o                         
   3  15   0         31.59         29.67         1.81 o                         
   4  15   0       1332.23       1316.43        12.25 o                         
   5  15   0         11.64         16.59         2.64 o                         
   6  15   0        363.14        347.73         7.54 o                         
   7  15   0         45.79         55.96         5.69 o                         
   8  15   0        152.44        163.67         9.17 o                         
   9  15   0         33.15         39.36        13.06 o                         
   0  16   0         16.05         23.23         2.09 o                         
   1  16   0          0.55          2.48         1.43 o                         
   2  16   0        296.39        299.37         4.13 o                         
   3  16   0         97.53        108.25         2.90 o                         
   4  16   0        334.66        311.48         5.32 o                         
   5  16   0         18.43         21.74         3.50 o                         
   6  16   0         98.07         98.72         4.87 o                         
   7  16   0         16.88         14.83         5.07 o                         
   8  16   0         71.00         62.50        12.99 o                         
   9  16   0         38.96        494.74       320.42 o                         
   1  17   0         60.61         58.19         2.33 o                         
   2  17   0         77.84         73.17         2.61 o                         
   3  17   0         16.84         17.99         2.00 o                         
   4  17   0        276.85        276.83         5.16 o                         
   5  17   0         10.37         15.72         3.61 o                         
   6  17   0         88.19         91.23         5.18 o                         
   7  17   0        275.78        265.33        11.45 o                         
   8  17   0         46.08         43.61         9.18 o                         
   9  17   0         14.49         22.25         9.87 o                         
   0  18   0        493.58        509.86         9.47 o                         
   1  18   0        238.54        229.48         4.51 o                         
   2  18   0          4.09          8.04         1.86 o                         
   3  18   0        652.18        617.72         7.19 o                         
   4  18   0        800.28        801.94        10.35 o                         
   5  18   0         67.17         69.31         4.20 o                         
   6  18   0       1487.66       1529.30        19.67 o                         
   7  18   0        634.91        640.28        14.78 o                         
   8  18   0          0.35          5.09         8.27 o                         
   1  19   0         87.42         82.94         3.09 o                         
   2  19   0        280.66        235.93         4.66 o                         
   3  19   0         35.25         32.60         2.75 o                         
   4  19   0        147.94        137.80         4.55 o                         
   5  19   0        444.68        433.80         8.12 o                         
   6  19   0        725.99        756.33        11.91 o                         
   7  19   0        141.92        152.86         7.95 o                         
   8  19   0          2.84          3.41         5.72 o                         
   0  20   0       1106.70       1036.67        15.96 o                         
   1  20   0        343.38        324.22         5.72 o                         
   2  20   0          8.14          5.52         2.57 o                         
   3  20   0        296.43        278.62         6.34 o                         
   4  20   0          0.65          4.14         3.08 o                         
   5  20   0          0.75          3.31         3.22 o                         
   6  20   0        294.67        316.64         7.85 o                         
   7  20   0        231.04        228.33         9.40 o                         
   8  20   0        211.07        226.71        10.30 o                         
   1  21   0        102.15         96.39         4.16 o                         
   2  21   0       1556.25       1567.46        20.61 o                         
   3  21   0         22.75         22.57         3.33 o                         
   4  21   0         24.10         22.88         3.70 o                         
   5  21   0        184.63        194.17         7.20 o                         
   6  21   0         66.33         60.82         5.99 o                         
   7  21   0          5.83          5.67         5.06 o                         
   0  22   0          3.67          7.50         4.00 o                         
   1  22   0        320.20        292.05         6.83 o                         
   2  22   0        385.40        385.56         9.32 o                         
   3  22   0          0.00          0.71         3.19 o                         
   4  22   0          5.53         11.00         3.38 o                         
   5  22   0         46.72         45.25         5.00 o                         
   6  22   0        222.03        241.34         9.49 o                         
   7  22   0          9.10          7.37         9.06 o                         
   1  23   0        180.62        181.76         6.19 o                         
   2  23   0        332.69        302.18         7.19 o                         
   3  23   0        272.64        292.58         7.42 o                         
   4  23   0        572.30        569.25        11.22 o                         
   5  23   0          2.77          5.53         3.88 o                         
   6  23   0         35.13         37.14         6.84 o                         
   7  23   0        150.60        146.00        10.41 o                         
   0  24   0        259.33        251.04        10.92 o                         
   1  24   0        263.74        247.94         7.11 o                         
   2  24   0        189.51        213.38         6.73 o                         
   3  24   0          5.07          4.15         3.64 o                         
   4  24   0        366.23        382.87         9.58 o                         
   5  24   0         25.81         29.78         4.89 o                         
   6  24   0        173.79        188.90         9.12 o                         
   7  24   0        262.93        291.88        16.94 o                         
   1  25   0          0.47          4.07         3.93 o                         
   2  25   0          6.76          1.95         3.77 o                         
   3  25   0        126.26        145.46         7.74 o                         
   4  25   0         19.39         17.77         4.67 o                         
   5  25   0          8.42         13.83         5.67 o                         
   6  25   0          8.33          6.71        11.89 o                         
   0  26   0         11.09          9.43         6.04 o                         
   1  26   0          0.84         -2.17         4.55 o                         
   2  26   0          5.33          2.95         6.77 o                         
   3  26   0         28.08         38.53         5.31 o                         
   4  26   0         43.55         59.53         6.99 o                         
   5  26   0         16.35         18.65         8.31 o                         
   6  26   0        148.20        380.47       137.27 o                         
   1  27   0        138.52        148.83         7.60 o                         
   2  27   0          0.11          1.32         7.09 o                         
   3  27   0          0.61          0.64         5.02 o                         
   4  27   0         61.17         63.48        11.52 o                         
   5  27   0         37.63        114.48        58.79 o                         
   0  28   0         53.62         72.28        10.36 o                         
   1  28   0         12.24         12.57         5.23 o                         
   2  28   0        146.98        158.49         8.93 o                         
   3  28   0          0.17          1.95         7.33 o                         
   4  28   0         50.99         76.58        12.77 o                         
   5  28   0          0.98        296.47       188.10 o                         
   1  29   0          5.86          3.10         5.96 o                         
   2  29   0         65.30         57.52        12.80 o                         
   3  29   0         30.94         18.63         7.79 o                         
   4  29   0         23.33         27.45         8.44 o                         
   0  30   0        111.71        122.86        12.41 o                         
   1  30   0         11.37          3.63         5.83 o                         
   2  30   0        113.34        117.88        15.84 o                         
   3  30   0          4.35         -2.22        10.27 o                         
   1  31   0         22.49         25.77         6.81 o                         
 -11   1   1        227.97        422.96        39.97 o                         
 -10   1   1         94.18        119.48         9.52 o                         
  -9   1   1          0.03          4.62         4.04 o                         
  -8   1   1         23.51         23.46         3.45 o                         
  -7   1   1       1788.65       1710.00        17.79 o                         
  -6   1   1       1342.82       1233.03        12.69 o                         
  -5   1   1          0.01          0.72         1.52 o                         
  -4   1   1         10.81         10.51         1.60 o                         
  -3   1   1         94.08         96.69         2.03 o                         
  -2   1   1        255.48        233.06         2.96 o                         
  -1   1   1       4051.54       3880.79        31.35 o                         
   1   1   1        177.22        160.31         2.42 o                         
   2   1   1        336.72        318.77         3.89 o                         
   3   1   1        285.97        284.05         3.66 o                         
   4   1   1       2050.51       2190.48        19.25 o                         
   5   1   1         42.08         47.23         2.23 o                         
   6   1   1         70.80         87.36         3.20 o                         
   7   1   1        102.95        111.67         5.02 o                         
   8   1   1         18.82         18.20         4.02 o                         
   9   1   1         72.84         95.29         7.98 o                         
  10   1   1         14.41         23.82         8.64 o                         
 -10   2   1         42.99         51.73         6.76 o                         
  -9   2   1        133.42        138.06         5.97 o                         
  -8   2   1        123.02        133.31         4.83 o                         
  -7   2   1          0.06          3.20         2.71 o                         
  -6   2   1        121.30        121.29         3.54 o                         
  -5   2   1         24.36         27.93         1.97 o                         
  -4   2   1       1421.18       1488.20        12.94 o                         
  -3   2   1        235.34        221.20         2.89 o                         
  -2   2   1       1315.92       1230.32         9.59 o                         
  -1   2   1        707.96        664.65         6.98 o                         
   0   2   1       1433.57       1355.70        19.35 o                         
   1   2   1       2547.73       2609.15        21.35 o                         
   2   2   1         38.79         32.37         1.90 o                         
   3   2   1       3121.33       3151.84        25.64 o                         
   4   2   1        810.38        913.28         8.87 o                         
   5   2   1        224.29        235.26         4.03 o                         
   6   2   1         51.92         60.40         2.85 o                         
   7   2   1         31.48         33.78         3.72 o                         
   8   2   1         30.63         35.41         4.12 o                         
   9   2   1          1.50          2.41         5.01 o                         
  10   2   1          1.23          6.03         7.17 o                         
 -10   3   1         50.45         66.54         7.40 o                         
  -9   3   1          0.78          7.55         4.27 o                         
  -8   3   1         22.59         28.23         3.54 o                         
  -7   3   1          1.35         12.12         2.92 o                         
  -6   3   1         36.70         30.74         2.35 o                         
  -5   3   1        925.50        937.67         9.16 o                         
  -4   3   1       2088.59       2049.42        16.61 o                         
  -3   3   1         29.59         12.02         1.23 o                         
  -2   3   1          6.06          5.03         0.96 o                         
  -1   3   1       1224.94       1237.36        10.98 o                         
   0   3   1       2120.75       2060.07        16.99 o                         
   1   3   1        778.48        747.66         6.49 o                         
   2   3   1        664.31        656.11         7.27 o                         
   3   3   1       1664.73       1592.86        13.30 o                         
   4   3   1         73.47         97.19         2.59 o                         
   5   3   1        159.32        154.77         3.49 o                         
   6   3   1        458.79        455.21         6.73 o                         
   7   3   1         38.01         27.48         3.33 o                         
   8   3   1        231.23        216.27         6.85 o                         
   9   3   1         36.23         26.46         5.84 o                         
  10   3   1          4.24         13.24         7.34 o                         
 -10   4   1        232.64        280.17        20.01 o                         
  -9   4   1          8.33         17.83         4.65 o                         
  -8   4   1         92.57         95.56         4.56 o                         
  -7   4   1       3847.02       3786.98        33.66 o                         
  -6   4   1        233.57        204.63         4.46 o                         
  -5   4   1        439.08        434.64         5.26 o                         
  -4   4   1         22.42         26.94         1.76 o                         
  -3   4   1       2784.53       2881.09        21.68 o                         
  -2   4   1       2003.69       1825.58        13.54 o                         
  -1   4   1       3907.62       3722.24        32.45 o                         
   0   4   1        635.60        664.60         6.07 o                         
   1   4   1       4587.39       4622.38        34.35 o                         
   2   4   1         18.51         14.05         1.02 o                         
   3   4   1       8194.29       8329.35        63.63 o                         
   4   4   1       2720.59       2791.14        22.67 o                         
   5   4   1         14.44         23.32         1.87 o                         
   6   4   1        114.80        107.02         4.44 o                         
   7   4   1         46.66         45.74         3.86 o                         
   8   4   1         47.49         48.71         4.28 o                         
   9   4   1          1.80          9.24         5.10 o                         
  10   4   1         45.39         64.05         7.85 o                         
 -10   5   1          3.90         19.34         7.72 o                         
  -9   5   1        107.88        115.47         6.95 o                         
  -8   5   1        140.97        132.99         5.50 o                         
  -7   5   1        638.94        604.54         8.85 o                         
  -6   5   1       2135.78       2022.45        18.36 o                         
  -5   5   1        239.22        231.40         3.87 o                         
  -4   5   1       1217.53       1130.79        10.29 o                         
  -3   5   1         89.72        106.21         3.04 o                         
  -2   5   1         10.07          5.78         1.04 o                         
  -1   5   1       2470.17       2550.90        21.83 o                         
   0   5   1          3.29          0.64         0.84 o                         
   1   5   1       5106.95       4990.67        36.17 o                         
   2   5   1         64.24         64.01         1.55 o                         
   3   5   1         50.65         64.44         2.26 o                         
   4   5   1         94.62        108.66         2.66 o                         
   5   5   1         16.33         16.20         1.94 o                         
   6   5   1        340.04        314.66         6.03 o                         
   7   5   1         60.04         56.14         4.12 o                         
   8   5   1         96.37        102.12         5.84 o                         
   9   5   1          0.31          6.19         6.35 o                         
  10   5   1        223.36        210.23        13.24 o                         
 -10   6   1          2.92          9.10        14.97 o                         
  -9   6   1        367.68        356.51        10.38 o                         
  -8   6   1         17.09         18.88         3.84 o                         
  -7   6   1        204.11        180.04         5.65 o                         
  -6   6   1         90.92         98.22         3.18 o                         
  -5   6   1         98.47         98.85         2.81 o                         
  -4   6   1       1092.55       1058.86         9.21 o                         
  -3   6   1          1.61          0.22         1.64 o                         
  -2   6   1       1483.88       1523.12        12.95 o                         
  -1   6   1      13189.46      13838.10       110.77 o                         
   0   6   1      14544.68      15484.90       108.04 o                         
   1   6   1        282.35        261.44         3.79 o                         
   2   6   1         27.47         29.12         1.26 o                         
   3   6   1        617.07        599.19         6.13 o                         
   4   6   1         69.38         93.41         2.39 o                         
   5   6   1        866.92        839.84         8.42 o                         
   6   6   1         81.08         72.04         3.39 o                         
   7   6   1        211.51        215.79         6.60 o                         
   8   6   1         27.19         31.98         4.82 o                         
   9   6   1          4.81          8.18         5.11 o                         
  10   6   1        119.68        166.39        27.24 o                         
 -10   7   1         76.67         92.80        17.27 o                         
  -9   7   1        227.95        247.43        22.66 o                         
  -8   7   1        468.01        463.11         9.44 o                         
  -7   7   1       2126.20       2091.00        22.70 o                         
  -6   7   1        856.19        836.51        10.31 o                         
  -5   7   1         41.90         35.20         1.98 o                         
  -4   7   1        170.36        159.68         2.88 o                         
  -3   7   1          0.09          2.41         1.29 o                         
  -2   7   1       2536.34       2594.03        20.05 o                         
  -1   7   1       5267.62       5310.38        44.71 o                         
   0   7   1       8125.71       8635.53        60.69 o                         
   1   7   1        420.44        396.46         4.01 o                         
   2   7   1        209.40        172.72         2.43 o                         
   3   7   1         18.43         30.60         1.53 o                         
   4   7   1       2238.76       2281.11        19.54 o                         
   5   7   1          1.15          1.88         1.51 o                         
   6   7   1         76.30         82.25         3.98 o                         
   7   7   1         12.23         16.20         3.21 o                         
   8   7   1         75.19         77.57         5.44 o                         
   9   7   1         19.17         23.33         5.94 o                         
  10   7   1        676.03        752.06        16.48 o                         
 -10   8   1        432.40        470.58        26.41 o                         
  -9   8   1        213.77        237.62        15.90 o                         
  -8   8   1        477.09        494.02         9.81 o                         
  -7   8   1          4.80          9.01         2.80 o                         
  -6   8   1         56.76         55.60         3.06 o                         
  -5   8   1         47.23         40.72         2.09 o                         
  -4   8   1          5.22         10.44         1.45 o                         
  -3   8   1       1562.58       1610.11        13.79 o                         
  -2   8   1         27.67         36.49         1.43 o                         
  -1   8   1       2885.82       3141.48        25.37 o                         
   0   8   1       2618.80       2829.00        21.15 o                         
   1   8   1        335.39        357.55         6.95 o                         
   2   8   1         28.93         33.14         1.84 o                         
   3   8   1         22.91         15.61         1.34 o                         
   4   8   1        913.66        941.29         9.81 o                         
   5   8   1          2.80          2.60         1.57 o                         
   6   8   1        202.43        191.08         5.66 o                         
   7   8   1          0.67          2.65         3.09 o                         
   8   8   1         12.14         20.54         4.25 o                         
   9   8   1        355.38        364.24        10.88 o                         
  10   8   1         62.77         81.66        10.58 o                         
 -10   9   1         21.07         30.69        10.49 o                         
  -9   9   1         44.66         53.92         8.08 o                         
  -8   9   1        171.88        182.91         7.50 o                         
  -7   9   1         43.83         50.13         3.69 o                         
  -6   9   1         36.41         32.25         2.78 o                         
  -5   9   1        436.32        416.23         5.48 o                         
  -4   9   1        632.96        630.10         6.30 o                         
  -3   9   1        865.03        900.46         8.82 o                         
  -2   9   1        789.92        864.51         7.85 o                         
  -1   9   1       2811.87       2872.78        22.71 o                         
   0   9   1        834.58        877.95         7.65 o                         
   1   9   1        670.01        698.21         6.40 o                         
   2   9   1         11.34         10.79         1.42 o                         
   3   9   1        399.32        428.79         4.95 o                         
   4   9   1        162.52        152.68         2.97 o                         
   5   9   1       1313.30       1238.94        12.00 o                         
   6   9   1          0.90          0.64         2.57 o                         
   7   9   1        170.63        166.98         5.69 o                         
   8   9   1        120.65        114.22         5.86 o                         
   9   9   1        159.13        198.35        16.71 o                         
 -10  10   1        136.11        177.72        18.87 o                         
  -9  10   1          0.01          3.47         6.88 o                         
  -8  10   1         17.89         20.84         5.49 o                         
  -7  10   1        581.18        586.60         9.75 o                         
  -6  10   1          8.68          8.44         2.60 o                         
  -5  10   1         83.58         92.52         2.94 o                         
  -4  10   1        391.61        355.70         4.69 o                         
  -3  10   1         56.76         52.35         1.94 o                         
  -2  10   1        578.58        583.08         5.99 o                         
  -1  10   1        534.30        546.50         5.46 o                         
   0  10   1       1617.57       1689.79        13.36 o                         
   1  10   1          0.19          1.58         1.29 o                         
   2  10   1       1639.29       1654.37        14.61 o                         
   3  10   1        353.09        340.11         3.85 o                         
   4  10   1        124.55        139.98         2.75 o                         
   5  10   1        100.15        112.31         3.35 o                         
   6  10   1         53.60         54.18         3.44 o                         
   7  10   1         38.92         40.24         4.19 o                         
   8  10   1          1.31          3.14         3.95 o                         
   9  10   1          2.97         11.34         7.15 o                         
 -10  11   1         83.77        108.70        13.85 o                         
  -9  11   1          0.00         11.14         8.79 o                         
  -8  11   1          4.89          3.22         4.43 o                         
  -7  11   1        357.74        340.15         8.32 o                         
  -6  11   1        625.07        624.30         8.25 o                         
  -5  11   1         18.18         17.08         2.17 o                         
  -4  11   1        309.87        303.25         4.19 o                         
  -3  11   1          0.57          1.35         1.25 o                         
  -2  11   1         13.43         15.83         1.50 o                         
  -1  11   1       6021.36       6416.65        47.01 o                         
   0  11   1        216.74        215.45         3.12 o                         
   1  11   1        307.28        291.21         3.73 o                         
   2  11   1        795.88        807.73         7.81 o                         
   3  11   1          2.47          4.62         1.24 o                         
   4  11   1         39.72         42.95         1.93 o                         
   5  11   1         90.95         88.81         3.07 o                         
   6  11   1        116.84        114.03         4.56 o                         
   7  11   1         69.07         61.40         4.45 o                         
   8  11   1         87.58         84.84         5.92 o                         
   9  11   1         12.78         29.97        11.66 o                         
 -10  12   1        155.30        208.94        17.26 o                         
  -9  12   1         31.12         30.10        10.25 o                         
  -8  12   1         45.98         45.53         8.08 o                         
  -7  12   1        546.96        545.44         9.37 o                         
  -6  12   1        345.35        322.12         6.51 o                         
  -5  12   1        710.48        711.71         8.67 o                         
  -4  12   1        232.80        220.48         3.86 o                         
  -3  12   1        525.06        491.01         5.65 o                         
  -2  12   1       2600.92       2629.64        22.07 o                         
  -1  12   1       2641.21       2745.24        21.63 o                         
   0  12   1       1034.74       1013.44         9.11 o                         
   1  12   1        306.41        358.26         4.24 o                         
   2  12   1       2480.27       2449.40        20.17 o                         
   3  12   1       1089.41       1088.45         9.30 o                         
   4  12   1          3.64          5.70         1.38 o                         
   5  12   1         61.10         64.92         4.13 o                         
   6  12   1          5.41          2.92         3.27 o                         
   7  12   1         57.56         66.60         4.49 o                         
   8  12   1        184.64        196.88         8.86 o                         
   9  12   1         48.93         81.54        13.47 o                         
 -10  13   1          2.12          7.59        14.67 o                         
  -9  13   1         34.74         80.92        45.71 o                         
  -8  13   1          9.74         18.41         6.51 o                         
  -7  13   1         20.88         15.80         3.57 o                         
  -6  13   1        247.53        220.03         5.93 o                         
  -5  13   1        275.80        274.27         5.45 o                         
  -4  13   1         12.08         16.94         2.03 o                         
  -3  13   1        281.83        280.92         3.94 o                         
  -2  13   1         49.87         48.17         1.96 o                         
  -1  13   1         89.99         96.12         2.24 o                         
   0  13   1       3660.23       3820.07        29.62 o                         
   1  13   1        114.03        114.34         3.37 o                         
   2  13   1        454.47        455.13         5.34 o                         
   3  13   1        422.28        423.79         4.94 o                         
   4  13   1          9.88         11.63         1.87 o                         
   5  13   1         10.80          5.09         2.30 o                         
   6  13   1          0.75         -1.92         2.96 o                         
   7  13   1         89.26         86.05         4.92 o                         
   8  13   1         93.70        105.95         8.08 o                         
   9  13   1         28.10         71.96        39.72 o                         
  -9  14   1         86.87         92.03        13.66 o                         
  -8  14   1         78.68         96.02        13.41 o                         
  -7  14   1         91.78         92.47         5.20 o                         
  -6  14   1         78.90         71.93         3.79 o                         
  -5  14   1         19.33         15.98         2.64 o                         
  -4  14   1        755.71        736.12         9.27 o                         
  -3  14   1         21.89         21.77         1.76 o                         
  -2  14   1         10.04         11.57         1.43 o                         
  -1  14   1       2108.16       2140.44        17.29 o                         
   0  14   1       5526.68       5724.27        43.45 o                         
   1  14   1          0.83          0.56         1.31 o                         
   2  14   1        301.86        304.15         4.40 o                         
   3  14   1        233.17        207.13         3.61 o                         
   4  14   1          0.15          2.38         1.60 o                         
   5  14   1        261.70        263.59         6.05 o                         
   6  14   1        284.91        259.93         8.07 o                         
   7  14   1          7.74          6.60         3.85 o                         
   8  14   1        182.15        213.80        11.31 o                         
   9  14   1        160.66        427.15       289.10 o                         
  -9  15   1         19.48         38.27        19.45 o                         
  -8  15   1          7.24         21.14         9.32 o                         
  -7  15   1         26.53         36.10         5.67 o                         
  -6  15   1         30.87         21.30         3.38 o                         
  -5  15   1        170.65        159.79         4.94 o                         
  -4  15   1          4.58          6.51         2.18 o                         
  -3  15   1        321.65        330.47         4.71 o                         
  -2  15   1         60.50         44.01         1.87 o                         
  -1  15   1       1148.24       1200.16        10.64 o                         
   0  15   1       1013.07       1116.32        10.57 o                         
   1  15   1        241.23        243.87         3.64 o                         
   2  15   1         46.64         47.67         2.06 o                         
   3  15   1        177.79        161.48         3.41 o                         
   4  15   1        226.14        232.60         3.97 o                         
   5  15   1        415.17        413.65         6.89 o                         
   6  15   1        315.71        320.33         8.36 o                         
   7  15   1        260.30        256.88         7.78 o                         
   8  15   1          0.06          9.09         5.68 o                         
   9  15   1         11.18         25.17        11.67 o                         
  -9  16   1          0.12          1.04        20.74 o                         
  -8  16   1          0.03         -5.01         7.51 o                         
  -7  16   1         31.67         32.47         4.79 o                         
  -6  16   1        131.63        121.24         4.93 o                         
  -5  16   1         19.46         19.56         2.97 o                         
  -4  16   1         47.35         44.91         2.98 o                         
  -3  16   1       1884.55       1843.27        19.95 o                         
  -2  16   1        224.11        221.19         3.66 o                         
  -1  16   1         29.97         38.42         2.07 o                         
   0  16   1         70.74         85.48         2.44 o                         
   1  16   1        279.43        300.63         4.19 o                         
   2  16   1          1.53          5.10         1.52 o                         
   3  16   1         13.06         12.17         2.01 o                         
   4  16   1        168.71        161.19         3.54 o                         
   5  16   1        225.78        229.38         5.88 o                         
   6  16   1        194.38        199.99         6.61 o                         
   7  16   1          0.11         -0.94         4.29 o                         
   8  16   1        163.67        148.89        13.35 o                         
  -9  17   1         67.46         57.57        14.88 o                         
  -8  17   1          0.02          6.67         9.22 o                         
  -7  17   1         37.85         52.62         5.66 o                         
  -6  17   1          5.40          4.55         3.18 o                         
  -5  17   1        673.44        641.06        10.45 o                         
  -4  17   1        923.80        882.59        11.24 o                         
  -3  17   1        719.12        757.91        10.08 o                         
  -2  17   1        161.30        160.36         4.93 o                         
  -1  17   1         68.58         79.69         2.62 o                         
   0  17   1        235.60        267.19         4.30 o                         
   1  17   1          0.62          3.35         1.56 o                         
   2  17   1         36.13         35.61         2.14 o                         
   3  17   1        298.78        294.92         4.63 o                         
   4  17   1        101.92         95.34         3.17 o                         
   5  17   1         90.80         84.36         4.29 o                         
   6  17   1        498.68        484.72        10.14 o                         
   7  17   1         47.19         30.10         5.95 o                         
   8  17   1         58.31         67.01        10.70 o                         
  -9  18   1          3.33         12.75        15.37 o                         
  -8  18   1         37.44         46.54        10.52 o                         
  -7  18   1        414.61        415.93        13.33 o                         
  -6  18   1        127.50        107.28         4.97 o                         
  -5  18   1        201.09        191.27         5.79 o                         
  -4  18   1        307.06        294.76         6.56 o                         
  -3  18   1         88.95         71.42         3.63 o                         
  -2  18   1        170.16        192.80         5.38 o                         
  -1  18   1          6.75          8.60         2.12 o                         
   0  18   1       2046.57       2024.59        19.33 o                         
   1  18   1        183.81        184.17         4.58 o                         
   2  18   1        209.67        203.91         3.78 o                         
   3  18   1        154.17        140.41         3.41 o                         
   4  18   1         88.39         83.43         3.26 o                         
   5  18   1        256.50        221.03         6.35 o                         
   6  18   1          2.46          0.90         4.44 o                         
   7  18   1        148.63        145.17         7.69 o                         
   8  18   1          1.02         -1.71         8.72 o                         
  -8  19   1         16.62         24.18        14.72 o                         
  -7  19   1          1.38          3.56         5.66 o                         
  -6  19   1         17.05         14.95         3.60 o                         
  -5  19   1        775.55        747.24        10.96 o                         
  -4  19   1          5.65         10.77         3.46 o                         
  -3  19   1         32.96         43.39         3.63 o                         
  -2  19   1         12.20         11.73         2.81 o                         
  -1  19   1       1379.58       1365.50        15.77 o                         
   0  19   1        638.53        627.99         8.14 o                         
   1  19   1         51.14         49.89         2.51 o                         
   2  19   1         60.80         61.82         2.51 o                         
   3  19   1         14.12         15.39         2.32 o                         
   4  19   1        172.25        163.36         4.32 o                         
   5  19   1        342.93        327.27         7.53 o                         
   6  19   1         32.60         30.01         5.32 o                         
   7  19   1         63.25         69.37         8.10 o                         
   8  19   1          6.87         13.93         9.83 o                         
  -7  20   1          7.62          0.48         5.84 o                         
  -6  20   1         38.07         32.59         4.85 o                         
  -5  20   1        186.23        183.04         6.34 o                         
  -4  20   1          8.78          7.23         3.18 o                         
  -3  20   1         24.66         19.03         3.64 o                         
  -2  20   1          1.29         -0.55         2.57 o                         
  -1  20   1        327.92        353.14         6.99 o                         
   0  20   1        249.36        251.69         8.14 o                         
   1  20   1          0.49         -0.58         2.29 o                         
   2  20   1        311.36        325.17         6.24 o                         
   3  20   1         73.30         76.78         2.88 o                         
   4  20   1        157.23        164.06         4.74 o                         
   5  20   1         70.23         74.87         4.72 o                         
   6  20   1        690.70        692.64        15.29 o                         
   7  20   1         87.86         95.07         8.12 o                         
   8  20   1          1.34          1.77         6.57 o                         
  -7  21   1          2.15         -1.98         5.78 o                         
  -6  21   1         14.65          7.20         4.70 o                         
  -5  21   1         22.32         27.48         4.27 o                         
  -4  21   1         50.36         56.67         4.18 o                         
  -3  21   1         16.81         16.13         3.55 o                         
  -2  21   1         95.95         98.00         6.72 o                         
  -1  21   1         16.53         22.63         2.98 o                         
   0  21   1         60.94         80.57         4.27 o                         
   1  21   1        191.12        184.59         5.31 o                         
   2  21   1         13.38         16.41         2.44 o                         
   3  21   1          7.76          7.46         2.55 o                         
   4  21   1         29.80         33.95         3.46 o                         
   5  21   1         15.33         16.72         3.79 o                         
   6  21   1        169.57        203.32         9.39 o                         
   7  21   1         97.74         87.69         7.23 o                         
  -7  22   1          0.56          2.88         5.78 o                         
  -6  22   1          1.28          5.09         4.79 o                         
  -5  22   1          0.08          4.48         3.96 o                         
  -4  22   1        266.59        255.33         7.47 o                         
  -3  22   1        631.69        688.55        11.63 o                         
  -2  22   1          2.23          4.83         3.06 o                         
  -1  22   1         16.23         10.41         3.00 o                         
   0  22   1          8.03          8.65         2.97 o                         
   1  22   1        306.13        279.84         8.00 o                         
   2  22   1        191.68        195.73         6.21 o                         
   3  22   1        295.83        283.48         6.74 o                         
   4  22   1         86.24        106.66         4.86 o                         
   5  22   1         24.42         27.71         4.60 o                         
   6  22   1          0.18          1.26         5.15 o                         
   7  22   1         37.89         24.04        12.02 o                         
  -7  23   1          8.14         12.11         9.28 o                         
  -6  23   1          1.75         -2.14         4.98 o                         
  -5  23   1        117.17        121.88         6.25 o                         
  -4  23   1        288.53        296.52         7.61 o                         
  -3  23   1        277.22        310.30         8.04 o                         
  -2  23   1         86.55        109.12         5.16 o                         
  -1  23   1          0.33         -0.73         3.89 o                         
   0  23   1         53.61         48.88         3.90 o                         
   1  23   1          0.05         -0.52         3.06 o                         
   2  23   1        111.46        110.27         5.41 o                         
   3  23   1          0.00          6.45         3.49 o                         
   4  23   1          0.00          2.80         3.47 o                         
   5  23   1         69.38         91.63         6.40 o                         
   6  23   1         40.95         41.67         6.19 o                         
   7  23   1         45.53         41.60        11.08 o                         
  -7  24   1          0.82         -4.27        15.45 o                         
  -6  24   1          4.18          3.82         4.76 o                         
  -5  24   1         29.68         27.67         5.19 o                         
  -4  24   1        186.83        178.56         7.32 o                         
  -3  24   1        157.49        163.60         6.89 o                         
  -2  24   1         15.04         22.76         3.86 o                         
  -1  24   1        106.95        111.52         5.42 o                         
   0  24   1          2.06          3.08         3.25 o                         
   1  24   1         75.72         83.39         5.67 o                         
   2  24   1          1.02          4.30         3.86 o                         
   3  24   1         56.31         54.34         4.91 o                         
   4  24   1          0.28         -8.60         8.60 o                         
   5  24   1        212.40        223.90         8.93 o                         
   6  24   1        337.39        331.86        11.76 o                         
  -6  25   1          0.19         -4.88         6.03 o                         
  -5  25   1          1.77         -0.08         6.32 o                         
  -4  25   1         20.70         17.04         4.45 o                         
  -3  25   1         87.73         87.59         5.51 o                         
  -2  25   1          6.54         14.51         3.99 o                         
  -1  25   1         14.23         12.59         3.86 o                         
   0  25   1         97.40         94.24         5.38 o                         
   1  25   1         33.74         37.12         4.64 o                         
   2  25   1         30.81         35.01         5.24 o                         
   3  25   1         17.82         19.36         4.95 o                         
   4  25   1          8.57          8.60         7.00 o                         
   5  25   1        105.97        104.48         7.94 o                         
   6  25   1        192.34        187.58        11.34 o                         
  -6  26   1          0.81          2.46        10.38 o                         
  -5  26   1         42.96         54.85         7.33 o                         
  -4  26   1        108.73        118.89        13.81 o                         
  -3  26   1          3.19          7.43         4.50 o                         
  -2  26   1          4.90          1.73         4.16 o                         
  -1  26   1         12.58         15.31         4.33 o                         
   0  26   1         44.13         41.40         6.28 o                         
   1  26   1         19.37         17.39         5.05 o                         
   2  26   1          0.01          6.08         4.90 o                         
   3  26   1        153.94        172.08         7.72 o                         
   4  26   1          7.37          2.94         8.95 o                         
   5  26   1        150.89        137.66        10.51 o                         
  -5  27   1         40.14         47.43        19.34 o                         
  -4  27   1        113.72        110.65         7.98 o                         
  -3  27   1         27.10         23.14         5.16 o                         
  -2  27   1         65.99         75.63         6.30 o                         
  -1  27   1         21.57         28.48         4.88 o                         
   0  27   1         20.31         11.74         4.88 o                         
   1  27   1        158.58        159.88         7.81 o                         
   2  27   1         31.23         21.02         5.65 o                         
   3  27   1          0.39          3.60         5.32 o                         
   4  27   1         20.38         33.05        12.34 o                         
   5  27   1         15.16          7.72         8.99 o                         
  -5  28   1          9.88         24.03        17.16 o                         
  -4  28   1         37.12         35.73         8.60 o                         
  -3  28   1          3.66         -4.85         4.93 o                         
  -2  28   1          0.06         -4.63         5.49 o                         
  -1  28   1         31.46         42.86         5.56 o                         
   0  28   1         15.38         13.46         4.63 o                         
   1  28   1         85.45         80.50         6.53 o                         
   2  28   1         45.84         36.51         8.40 o                         
   3  28   1         44.24         40.53         6.07 o                         
   4  28   1         77.72         71.37        10.51 o                         
  -4  29   1         58.38         60.02         9.04 o                         
  -3  29   1          0.01         -3.01         6.16 o                         
  -2  29   1          1.88          1.40         5.52 o                         
  -1  29   1          2.29          2.71         4.99 o                         
   0  29   1         13.01          5.26         5.69 o                         
   1  29   1         83.41         99.14         6.80 o                         
   2  29   1          0.04          5.76         5.27 o                         
   3  29   1          4.22         12.21         6.18 o                         
   4  29   1          5.41          4.77         8.85 o                         
  -3  30   1         69.84         52.25         9.08 o                         
  -2  30   1          0.68          4.75         5.72 o                         
  -1  30   1          3.48         -1.59         5.21 o                         
   0  30   1         32.58         40.96         6.74 o                         
   1  30   1          9.89         19.05         5.89 o                         
   2  30   1        212.51        225.84        12.26 o                         
   3  30   1         43.01         36.62         6.57 o                         
  -1  31   1        124.40        159.11        10.19 o                         
   0  31   1         27.87         26.63         6.00 o                         
   1  31   1         19.93         12.48         6.18 o                         
 -10   0   2         17.34         24.14        10.57 o                         
  -9   0   2         14.57         21.04         7.13 o                         
  -8   0   2         16.39         26.22         5.65 o                         
  -7   0   2       2209.39       2156.80        31.13 o                         
  -6   0   2          0.51          2.20         3.38 o                         
  -5   0   2          7.78         18.81         2.47 o                         
  -4   0   2         15.08         39.75         3.51 o                         
  -3   0   2        106.52        160.87         4.21 o                         
  -2   0   2        114.95        104.41         2.51 o                         
  -1   0   2       6397.72       6500.47        73.94 o                         
   0   0   2        807.76        749.40         9.84 o                         
   1   0   2      26874.31      27339.85       308.56 o                         
   2   0   2      15445.97      16808.60       190.14 o                         
   3   0   2          0.03         44.99         3.68 o                         
   4   0   2         70.04         46.58         3.35 o                         
   5   0   2        225.52        243.85         7.41 o                         
   6   0   2        183.89        158.76         7.27 o                         
   7   0   2        147.08        104.20         6.30 o                         
   8   0   2        413.06        429.51        13.69 o                         
   9   0   2         44.50         47.03        14.42 o                         
  10   0   2         39.94         38.60        10.30 o                         
 -10   1   2          7.58         15.54         7.06 o                         
  -9   1   2         57.18         67.80         6.78 o                         
  -8   1   2          1.37         11.69         3.85 o                         
  -7   1   2        320.96        309.21         6.40 o                         
  -6   1   2         35.15         35.48         2.73 o                         
  -5   1   2         72.10         62.65         2.65 o                         
  -4   1   2       1490.96       1584.29        13.57 o                         
  -3   1   2        285.67        238.44         3.24 o                         
  -2   1   2       1007.10        950.55         8.40 o                         
  -1   1   2       8076.95       7925.09        59.92 o                         
   0   1   2         29.85         28.08         1.19 o                         
   1   1   2      23603.10      25136.22       214.25 o                         
   2   1   2       2777.53       2688.68        23.34 o                         
   3   1   2       1700.22       1860.17        15.97 o                         
   4   1   2        340.90        321.97         4.68 o                         
   5   1   2        355.17        349.22         5.51 o                         
   6   1   2          2.26          0.70         2.38 o                         
   7   1   2        126.30        147.17         5.46 o                         
   8   1   2        240.43        220.67         7.87 o                         
   9   1   2         23.47         24.42         6.68 o                         
  10   1   2        157.41        171.04         9.92 o                         
 -10   2   2          7.19         10.70        12.55 o                         
  -9   2   2          0.72          5.21         4.31 o                         
  -8   2   2        723.99        750.93        11.30 o                         
  -7   2   2       3166.33       3048.28        29.60 o                         
  -6   2   2         32.09         27.25         2.63 o                         
  -5   2   2        709.83        642.20         6.96 o                         
  -4   2   2          0.23          2.77         1.41 o                         
  -3   2   2        157.13        169.67         3.51 o                         
  -2   2   2        429.25        435.04         5.65 o                         
  -1   2   2       1118.58       1050.01         9.23 o                         
   0   2   2       4685.34       4888.74        39.44 o                         
   1   2   2        638.75        703.88        12.37 o                         
   2   2   2      11343.62      11607.70        96.30 o                         
   3   2   2        710.38        745.71        11.22 o                         
   4   2   2       1660.65       1614.74        14.94 o                         
   5   2   2        700.55        651.61         8.27 o                         
   6   2   2        281.08        267.88         5.67 o                         
   7   2   2        129.87        116.23         5.31 o                         
   8   2   2          0.19          8.68         4.00 o                         
   9   2   2          6.47          4.92         5.64 o                         
  10   2   2        142.46        128.54        10.12 o                         
 -11   3   2        158.75        503.91        41.49 o                         
 -10   3   2         36.07         41.77        13.54 o                         
  -9   3   2        449.32        475.04        10.44 o                         
  -8   3   2       1646.38       1594.36        18.82 o                         
  -7   3   2        687.65        653.40         9.31 o                         
  -6   3   2         26.26         23.93         2.51 o                         
  -5   3   2        169.19        166.16         3.24 o                         
  -4   3   2        112.12        116.61         2.75 o                         
  -3   3   2       4521.94       4776.73        37.06 o                         
  -2   3   2       4754.34       4506.07        38.21 o                         
  -1   3   2        171.65        185.54         3.64 o                         
   0   3   2        425.21        458.04         7.12 o                         
   1   3   2       2493.51       2582.23        20.89 o                         
   2   3   2         86.77        109.44         3.23 o                         
   3   3   2       6298.09       6690.98        51.61 o                         
   4   3   2       1052.78       1033.89        10.33 o                         
   5   3   2        960.39        984.09        10.33 o                         
   6   3   2         87.83         75.83         3.49 o                         
   7   3   2        371.29        296.75         7.08 o                         
   8   3   2        192.47        153.05         7.00 o                         
   9   3   2        174.00        184.59        10.29 o                         
 -10   4   2         52.17         54.39         9.46 o                         
  -9   4   2         10.33         17.13         5.73 o                         
  -8   4   2        436.64        414.43         9.42 o                         
  -7   4   2        183.77        174.00         5.17 o                         
  -6   4   2        491.17        463.82         8.16 o                         
  -5   4   2          1.25          1.24         1.43 o                         
  -4   4   2         99.27         93.25         2.58 o                         
  -3   4   2         50.72         86.52         3.85 o                         
  -2   4   2        509.22        540.21         5.98 o                         
  -1   4   2         28.28         25.33         1.38 o                         
   0   4   2       1543.63       1577.38        12.36 o                         
   1   4   2        349.20        332.99         3.79 o                         
   2   4   2       1223.03       1217.64        10.07 o                         
   3   4   2          2.59          1.82         2.19 o                         
   4   4   2         29.33         24.36         1.83 o                         
   5   4   2        243.60        225.20         4.27 o                         
   6   4   2        120.47        121.01         4.16 o                         
   7   4   2        128.72        122.77         5.35 o                         
   8   4   2          0.01         -3.75         4.13 o                         
   9   4   2          7.59         19.11         6.55 o                         
  10   4   2         47.45         38.66        10.49 o                         
 -10   5   2         21.25         25.69         8.66 o                         
  -9   5   2        154.50        169.93        12.76 o                         
  -8   5   2          0.00          4.66         3.79 o                         
  -7   5   2       1024.21        971.91        11.67 o                         
  -6   5   2         55.57         52.03         2.72 o                         
  -5   5   2        401.13        375.97         4.96 o                         
  -4   5   2          2.54         10.94         1.54 o                         
  -3   5   2        783.44        734.86         7.63 o                         
  -2   5   2        163.64        157.40         3.07 o                         
  -1   5   2        126.02        120.88         2.42 o                         
   0   5   2          0.07          0.24         0.95 o                         
   1   5   2       1367.65       1313.79        11.24 o                         
   2   5   2         58.42         48.45         1.59 o                         
   3   5   2       1533.82       1574.64        14.53 o                         
   4   5   2        331.88        289.53         4.54 o                         
   5   5   2         38.60         43.48         2.51 o                         
   6   5   2        119.90        121.98         4.01 o                         
   7   5   2         92.17         88.82         4.63 o                         
   8   5   2        249.02        230.25         8.52 o                         
   9   5   2          1.30         11.90         5.96 o                         
  10   5   2         25.54         21.92         9.77 o                         
 -10   6   2         56.13         60.39        13.44 o                         
  -9   6   2         39.67         41.67         6.83 o                         
  -8   6   2          6.39          8.44         4.62 o                         
  -7   6   2       1302.81       1293.27        14.92 o                         
  -6   6   2        965.89        968.96        10.59 o                         
  -5   6   2          3.98          3.97         1.63 o                         
  -4   6   2        769.41        767.94         7.76 o                         
  -3   6   2        628.62        631.22         6.83 o                         
  -2   6   2        486.41        450.36         5.63 o                         
  -1   6   2          8.32         25.32         1.39 o                         
   0   6   2         17.43         31.27         1.52 o                         
   1   6   2         20.95         22.22         1.37 o                         
   2   6   2         73.76         84.09         3.30 o                         
   3   6   2        114.38        108.64         2.67 o                         
   4   6   2          1.51          1.88         1.53 o                         
   5   6   2          5.89          5.20         2.01 o                         
   6   6   2        220.36        206.34         5.40 o                         
   7   6   2        207.69        180.09         6.27 o                         
   8   6   2          2.35         14.15         5.57 o                         
   9   6   2        204.79        220.15        15.76 o                         
 -10   7   2         47.81         35.28        14.70 o                         
  -9   7   2         50.51         58.22         7.54 o                         
  -8   7   2         39.67         39.23         4.72 o                         
  -7   7   2       1741.81       1783.26        23.08 o                         
  -6   7   2        926.53        929.42        10.36 o                         
  -5   7   2        123.28        124.50         3.08 o                         
  -4   7   2         85.30        116.93         3.22 o                         
  -3   7   2         88.79         90.87         2.88 o                         
  -2   7   2        142.78        131.02         2.81 o                         
  -1   7   2       2985.34       2988.81        25.82 o                         
   0   7   2       1827.48       1753.83        15.27 o                         
   1   7   2        758.59        807.01         7.10 o                         
   2   7   2       1465.16       1461.78        11.42 o                         
   3   7   2         98.00         90.85         2.86 o                         
   4   7   2        278.12        289.19         4.11 o                         
   5   7   2        285.65        266.77         4.82 o                         
   6   7   2          0.10          1.90         2.50 o                         
   7   7   2        646.62        575.92        10.87 o                         
   8   7   2          0.14          6.80         4.08 o                         
   9   7   2        116.54        129.07        10.07 o                         
 -10   8   2          1.86        153.80       103.11 o                         
  -9   8   2          5.06          1.12         7.62 o                         
  -8   8   2         34.80         43.04         5.15 o                         
  -7   8   2       1409.97       1436.39        27.17 o                         
  -6   8   2          0.18         -0.36         2.24 o                         
  -5   8   2        376.54        333.75         4.69 o                         
  -4   8   2        993.13       1079.44        10.63 o                         
  -3   8   2       1510.15       1547.54        14.58 o                         
  -2   8   2        108.45        112.16         2.75 o                         
  -1   8   2          0.84          8.22         1.37 o                         
   0   8   2        770.71        711.97         7.15 o                         
   1   8   2        500.60        473.38         4.85 o                         
   2   8   2          0.06          3.65         1.90 o                         
   3   8   2       1266.06       1229.87        10.90 o                         
   4   8   2        306.39        338.12         4.61 o                         
   5   8   2         39.23         48.28         2.58 o                         
   6   8   2        578.81        551.03         8.74 o                         
   7   8   2        200.61        171.89         6.45 o                         
   8   8   2         42.63         42.64         5.01 o                         
   9   8   2         60.17         72.02        14.85 o                         
 -10   9   2          7.07         29.52        18.82 o                         
  -9   9   2         65.44         70.16         7.76 o                         
  -8   9   2         97.69         94.37         6.32 o                         
  -7   9   2        795.39        784.31        15.56 o                         
  -6   9   2          0.06         -2.41         2.41 o                         
  -5   9   2        423.98        412.39         5.56 o                         
  -4   9   2        142.77        136.62         3.89 o                         
  -3   9   2       2875.68       3168.06        27.26 o                         
  -2   9   2         45.96         48.50         2.02 o                         
  -1   9   2        223.44        254.53         4.07 o                         
   0   9   2       1190.05       1152.89        10.80 o                         
   1   9   2        653.08        636.79         7.92 o                         
   2   9   2         15.53         17.80         2.06 o                         
   3   9   2          2.86          0.83         1.29 o                         
   4   9   2        130.12        134.77         3.03 o                         
   5   9   2         23.93         26.77         2.43 o                         
   6   9   2         82.61         89.33         4.13 o                         
   7   9   2          4.70         12.12         3.78 o                         
   8   9   2          1.14         14.28         4.52 o                         
   9   9   2         52.28         76.74        14.93 o                         
 -10  10   2          8.57         17.55         9.75 o                         
  -9  10   2         81.63         80.37         7.37 o                         
  -8  10   2         99.46        109.81         5.82 o                         
  -7  10   2       1749.03       1737.02        23.16 o                         
  -6  10   2         60.83         51.97         3.41 o                         
  -5  10   2        112.85        116.91         3.89 o                         
  -4  10   2          1.72          1.51         1.94 o                         
  -3  10   2         83.63        113.51         3.66 o                         
  -2  10   2       1372.38       1514.89        13.78 o                         
  -1  10   2        397.38        373.98         5.02 o                         
   0  10   2        454.43        492.51         5.26 o                         
   1  10   2        814.50        798.98         7.86 o                         
   2  10   2         18.25         14.90         1.41 o                         
   3  10   2        654.70        655.07         6.28 o                         
   4  10   2       1459.89       1450.34        12.39 o                         
   5  10   2        765.90        707.16         8.52 o                         
   6  10   2         13.50         15.93         4.39 o                         
   7  10   2        302.90        287.79         8.24 o                         
   8  10   2         45.03         34.05         6.08 o                         
   9  10   2        119.89        136.22        12.31 o                         
 -10  11   2          0.58        -12.58        20.24 o                         
  -9  11   2        417.20        414.48        16.50 o                         
  -8  11   2        248.18        219.52         7.93 o                         
  -7  11   2         10.06         12.01         3.64 o                         
  -6  11   2         32.85         34.60         3.25 o                         
  -5  11   2        155.56        147.23         4.43 o                         
  -4  11   2        296.43        317.57         5.23 o                         
  -3  11   2         40.34         45.14         2.43 o                         
  -2  11   2         67.70         71.95         2.36 o                         
  -1  11   2          1.75          9.74         2.47 o                         
   0  11   2        581.61        562.68         9.00 o                         
   1  11   2        959.59        964.16         8.62 o                         
   2  11   2         20.69         20.58         1.47 o                         
   3  11   2       1512.82       1500.06        12.24 o                         
   4  11   2          2.69          8.20         1.89 o                         
   5  11   2          4.27          1.80         2.29 o                         
   6  11   2         27.02         30.22         3.74 o                         
   7  11   2        301.74        282.69         8.74 o                         
   8  11   2          6.30         14.55         5.71 o                         
   9  11   2          1.16         23.89        12.15 o                         
  -9  12   2          0.17          8.41         9.02 o                         
  -8  12   2        114.08        117.36         9.01 o                         
  -7  12   2         93.44         91.54         5.11 o                         
  -6  12   2         18.89         20.61         3.13 o                         
  -5  12   2         27.12         27.12         2.75 o                         
  -4  12   2         18.71         34.10         2.39 o                         
  -3  12   2        173.69        181.06         3.73 o                         
  -2  12   2        261.62        268.29         4.17 o                         
  -1  12   2       1687.14       1697.62        15.59 o                         
   0  12   2         37.10         37.08         1.58 o                         
   1  12   2       1569.29       1578.40        12.86 o                         
   2  12   2        329.20        325.94         3.91 o                         
   3  12   2        109.78        106.20         2.73 o                         
   4  12   2         21.10         23.36         1.93 o                         
   5  12   2        161.57        163.65         4.61 o                         
   6  12   2        405.92        373.38         8.12 o                         
   7  12   2        100.66        111.94         5.86 o                         
   8  12   2         52.04         51.40         5.66 o                         
   9  12   2         38.14         36.46         9.81 o                         
  -9  13   2          4.24         15.07         9.85 o                         
  -8  13   2          0.31         -3.73         5.13 o                         
  -7  13   2        337.18        333.57         8.02 o                         
  -6  13   2        346.24        350.10         7.24 o                         
  -5  13   2        690.79        672.13         9.25 o                         
  -4  13   2        639.93        619.19         8.41 o                         
  -3  13   2        205.86        182.85         3.73 o                         
  -2  13   2        485.67        434.66         6.17 o                         
  -1  13   2       2201.20       2285.51        20.41 o                         
   0  13   2         76.60         86.00         2.26 o                         
   1  13   2       1162.06       1164.37         9.85 o                         
   2  13   2        473.78        488.63         5.92 o                         
   3  13   2        236.25        220.72         3.75 o                         
   4  13   2          4.22          1.56         1.79 o                         
   5  13   2          0.01         -2.28         2.28 o                         
   6  13   2         39.83         40.40         3.71 o                         
   7  13   2        544.11        544.08        15.42 o                         
   8  13   2        284.53        282.57        13.36 o                         
   9  13   2         20.05         50.39        23.09 o                         
  -9  14   2         15.43         16.13         9.86 o                         
  -8  14   2         62.36         58.93         6.01 o                         
  -7  14   2        558.13        562.00        10.32 o                         
  -6  14   2         37.32         42.74         3.60 o                         
  -5  14   2        994.32        924.31        11.16 o                         
  -4  14   2          7.57          3.67         2.40 o                         
  -3  14   2          6.75          6.73         1.73 o                         
  -2  14   2         27.31         37.05         2.58 o                         
  -1  14   2       2459.47       2559.51        21.97 o                         
   0  14   2          1.77         -0.22         1.17 o                         
   1  14   2         76.71         81.99         2.36 o                         
   2  14   2        708.71        710.99         6.88 o                         
   3  14   2        237.89        226.44         4.05 o                         
   4  14   2        231.08        233.15         4.20 o                         
   5  14   2        375.01        363.35         7.09 o                         
   6  14   2        128.31        129.69         5.13 o                         
   7  14   2        528.52        514.78        10.97 o                         
   8  14   2         97.91         93.45         8.84 o                         
   9  14   2         84.50         73.06        10.48 o                         
  -9  15   2          0.70         19.14        15.16 o                         
  -8  15   2         19.83         64.77        25.72 o                         
  -7  15   2        172.55        170.84         6.54 o                         
  -6  15   2        346.54        330.80         6.98 o                         
  -5  15   2          4.90          5.95         2.77 o                         
  -4  15   2        511.95        471.23         7.11 o                         
  -3  15   2        675.75        635.74         7.81 o                         
  -2  15   2       1153.48       1152.72        12.78 o                         
  -1  15   2       1669.66       1676.98        15.82 o                         
   0  15   2         40.07         44.73         1.90 o                         
   1  15   2        122.23        114.80         2.67 o                         
   2  15   2         98.97         96.85         2.77 o                         
   3  15   2        220.68        220.77         4.29 o                         
   4  15   2         35.19         41.38         2.48 o                         
   5  15   2        156.38        156.33         5.93 o                         
   6  15   2          2.25          1.29         3.18 o                         
   7  15   2          0.81          3.94         4.74 o                         
   8  15   2         90.70        114.73         9.39 o                         
   9  15   2        150.47        185.05        16.69 o                         
  -9  16   2        162.44        205.88        33.04 o                         
  -8  16   2         97.83         97.83        12.49 o                         
  -7  16   2        199.70        191.44         7.43 o                         
  -6  16   2         14.80         22.95         3.38 o                         
  -5  16   2       1142.75       1088.94        15.41 o                         
  -4  16   2        550.82        551.53         7.89 o                         
  -3  16   2        234.70        249.62         5.13 o                         
  -2  16   2        459.17        461.60         7.03 o                         
  -1  16   2         20.92         35.90         2.37 o                         
   0  16   2         35.43         32.58         1.83 o                         
   1  16   2        412.19        425.07         4.94 o                         
   2  16   2        215.39        209.52         3.94 o                         
   3  16   2        616.22        606.99         6.56 o                         
   4  16   2         83.09         89.49         3.24 o                         
   5  16   2        475.71        472.27         8.93 o                         
   6  16   2        131.74        133.65         5.89 o                         
   7  16   2          1.60          8.76         4.63 o                         
   8  16   2         33.46         52.79         8.36 o                         
  -8  17   2        322.60        366.32        21.55 o                         
  -7  17   2         14.27         17.15         6.62 o                         
  -6  17   2        134.55        136.96         5.36 o                         
  -5  17   2        407.07        387.38         7.77 o                         
  -4  17   2        123.37        127.42         4.48 o                         
  -3  17   2        665.99        689.51         9.39 o                         
  -2  17   2        417.57        410.39         7.01 o                         
  -1  17   2         46.17         46.32         2.75 o                         
   0  17   2         20.30         26.78         2.56 o                         
   1  17   2        256.07        262.53         5.38 o                         
   2  17   2         65.56         63.66         2.53 o                         
   3  17   2         79.24         78.80         2.73 o                         
   4  17   2         38.41         35.96         2.89 o                         
   5  17   2         21.54         23.85         3.49 o                         
   6  17   2         45.80         47.67         4.27 o                         
   7  17   2         34.69         40.42         6.66 o                         
   8  17   2        308.27        339.61        23.22 o                         
  -9  18   2          5.26         31.87        21.76 o                         
  -8  18   2         53.48         61.26         9.62 o                         
  -7  18   2        217.31        220.99         8.85 o                         
  -6  18   2          0.87          3.50         3.86 o                         
  -5  18   2         57.23         58.24         4.47 o                         
  -4  18   2         26.59         26.09         3.78 o                         
  -3  18   2          1.05          6.99         2.76 o                         
  -2  18   2         69.79         87.28         3.51 o                         
  -1  18   2        264.85        277.42         6.09 o                         
   0  18   2         83.63         85.62         3.38 o                         
   1  18   2        432.18        434.40         5.88 o                         
   2  18   2          3.83          9.07         1.90 o                         
   3  18   2         94.85         91.41         3.08 o                         
   4  18   2         17.23         13.74         2.55 o                         
   5  18   2          0.41          1.63         2.99 o                         
   6  18   2         14.70         18.61         3.93 o                         
   7  18   2        173.20        188.36        20.30 o                         
   8  18   2          4.26         27.78        18.47 o                         
  -8  19   2          1.70         10.19        15.40 o                         
  -7  19   2          1.55         -4.90         5.07 o                         
  -6  19   2          7.23          1.43         3.74 o                         
  -5  19   2        278.14        267.53         7.56 o                         
  -4  19   2          6.43          9.74         3.24 o                         
  -3  19   2        104.75        100.60         4.50 o                         
  -2  19   2        164.42        142.54         4.65 o                         
  -1  19   2        300.96        310.71         8.65 o                         
   0  19   2       2386.12       2318.53        22.99 o                         
   1  19   2          4.38          4.79         2.19 o                         
   2  19   2         16.14         17.27         2.13 o                         
   3  19   2        110.95         98.37         2.97 o                         
   4  19   2        184.69        184.89         5.27 o                         
   5  19   2         75.25         74.05         4.10 o                         
   6  19   2         63.49         63.57         5.67 o                         
   7  19   2         73.67         71.79         8.31 o                         
   8  19   2         24.57         21.68         7.22 o                         
  -8  20   2         85.25         89.29        14.74 o                         
  -7  20   2          0.01          4.03         5.38 o                         
  -6  20   2        181.49        178.70         7.22 o                         
  -5  20   2          8.90         18.41         5.57 o                         
  -4  20   2         48.68         51.48         4.14 o                         
  -3  20   2          0.98          4.13         2.99 o                         
  -2  20   2         83.13         83.64         3.99 o                         
  -1  20   2       5487.19       5369.43        53.86 o                         
   0  20   2        895.19        905.03        12.28 o                         
   1  20   2       2096.16       2019.68        19.99 o                         
   2  20   2         97.39         97.72         3.73 o                         
   3  20   2        402.62        421.65         5.75 o                         
   4  20   2         64.37         67.43         3.40 o                         
   5  20   2          4.83          1.53         3.77 o                         
   6  20   2        308.72        316.54         9.60 o                         
   7  20   2         92.08         94.99         8.00 o                         
  -7  21   2         93.61         86.25         7.23 o                         
  -6  21   2         42.32         40.07         5.56 o                         
  -5  21   2          5.93          3.55         3.92 o                         
  -4  21   2         66.74         74.50         4.57 o                         
  -3  21   2         43.39         41.70         3.87 o                         
  -2  21   2        100.04         89.98         4.69 o                         
  -1  21   2       1909.84       2003.40        22.11 o                         
   0  21   2        135.98        144.49         6.10 o                         
   1  21   2        431.97        447.80         7.61 o                         
   2  21   2         29.29         26.93         3.21 o                         
   3  21   2        213.74        204.23         4.42 o                         
   4  21   2        115.38        112.90         4.33 o                         
   5  21   2         17.36         19.96         4.21 o                         
   6  21   2        146.07        142.75         7.84 o                         
   7  21   2        181.39        185.35        13.33 o                         
  -7  22   2          5.46          6.37         5.64 o                         
  -6  22   2          0.03         -1.93         4.89 o                         
  -5  22   2         32.08         26.25         4.47 o                         
  -4  22   2         92.51         94.15         5.21 o                         
  -3  22   2         38.09         43.59         4.23 o                         
  -2  22   2        212.53        211.80         6.26 o                         
  -1  22   2        148.00        170.05         6.15 o                         
   0  22   2        130.19        124.26         4.94 o                         
   1  22   2        131.27        133.98         5.26 o                         
   2  22   2         81.67         84.75         4.45 o                         
   3  22   2        756.53        740.11         9.39 o                         
   4  22   2         70.45         76.70         4.39 o                         
   5  22   2          1.75          1.20         3.59 o                         
   6  22   2          3.74          0.39         4.86 o                         
   7  22   2          1.56          2.06        10.31 o                         
  -7  23   2          7.35          8.34         6.00 o                         
  -6  23   2         12.87         16.49         5.47 o                         
  -5  23   2         46.61         56.44         7.21 o                         
  -4  23   2         14.40         19.52         4.09 o                         
  -3  23   2        470.15        468.22        10.07 o                         
  -2  23   2          0.00          9.33         3.37 o                         
  -1  23   2        208.42        219.23         6.60 o                         
   0  23   2         14.53         14.59         3.85 o                         
   1  23   2        307.00        310.98         7.41 o                         
   2  23   2        194.60        188.93         6.34 o                         
   3  23   2          4.14          4.16         2.86 o                         
   4  23   2         38.13         26.50         8.91 o                         
   5  23   2         19.95         22.01         5.17 o                         
   6  23   2         31.23         26.95         5.19 o                         
  -7  24   2         21.07         28.40        10.82 o                         
  -6  24   2          9.78         17.59         5.61 o                         
  -5  24   2         26.20         24.82         7.65 o                         
  -4  24   2          7.73         10.93         4.16 o                         
  -3  24   2          4.06          4.97         3.78 o                         
  -2  24   2        135.02        175.59         6.74 o                         
  -1  24   2         15.49         11.13         3.52 o                         
   0  24   2          1.86         -1.06         3.19 o                         
   1  24   2         12.05         15.47         3.90 o                         
   2  24   2         21.35         24.93         4.35 o                         
   3  24   2        143.29        139.46         6.26 o                         
   4  24   2         58.78         73.66        11.16 o                         
   5  24   2         31.71         44.35         8.44 o                         
   6  24   2         13.43          4.28         7.50 o                         
  -6  25   2         62.53         91.95         9.39 o                         
  -5  25   2         21.98         22.65         6.90 o                         
  -4  25   2          6.00         10.26         4.66 o                         
  -3  25   2          2.06          4.63         4.04 o                         
  -2  25   2          6.29          7.05         3.93 o                         
  -1  25   2        279.56        289.83         8.48 o                         
   0  25   2       1019.09        909.28        13.54 o                         
   1  25   2         45.52         51.82         4.39 o                         
   2  25   2         45.79         44.92         4.72 o                         
   3  25   2          6.17          1.00         3.91 o                         
   4  25   2          0.00          7.33        14.86 o                         
   5  25   2         51.21         58.79        10.10 o                         
   6  25   2          0.86          7.90         7.92 o                         
  -6  26   2         34.80         80.09        40.87 o                         
  -5  26   2         60.05         61.28         8.98 o                         
  -4  26   2          0.01          1.13         5.50 o                         
  -3  26   2         11.12         13.48         4.38 o                         
  -2  26   2        266.58        272.12         8.65 o                         
  -1  26   2        967.48        892.30        14.47 o                         
   0  26   2        329.82        322.27         9.04 o                         
   1  26   2        269.99        268.37         9.54 o                         
   2  26   2         66.40         75.84         5.54 o                         
   3  26   2         37.54         28.06         4.89 o                         
   4  26   2         22.93         19.65         8.63 o                         
   5  26   2        675.07        621.77        41.49 o                         
  -5  27   2         14.92        156.80       103.61 o                         
  -4  27   2         74.81         97.96         7.14 o                         
  -3  27   2        106.50        109.69         6.77 o                         
  -2  27   2          1.11          5.40         4.38 o                         
  -1  27   2        254.44        239.73         7.90 o                         
   0  27   2        605.04        603.76        12.56 o                         
   1  27   2          6.73          6.12         5.17 o                         
   2  27   2          8.45          9.63         4.43 o                         
   3  27   2         26.46         21.50         6.15 o                         
   4  27   2          8.95         -1.52        10.19 o                         
   5  27   2          0.68          5.51         9.22 o                         
  -4  28   2          0.01         10.85         9.36 o                         
  -3  28   2          7.21         12.34         5.10 o                         
  -2  28   2        105.34        115.97         6.86 o                         
  -1  28   2        585.88        599.73        17.16 o                         
   0  28   2          3.95         14.36         5.76 o                         
   1  28   2        294.18        287.65        10.52 o                         
   2  28   2          0.53         -4.32         4.32 o                         
   3  28   2          1.78         -4.93         6.79 o                         
   4  28   2          1.22          3.41        11.25 o                         
  -4  29   2          2.51         -6.24         6.24 o                         
  -3  29   2          3.68          3.83         5.23 o                         
  -2  29   2          4.38          5.80         7.91 o                         
  -1  29   2          3.98          9.06         4.81 o                         
   0  29   2          3.60         10.01         6.58 o                         
   1  29   2         61.48         63.99         9.58 o                         
   2  29   2         19.39         21.68         5.12 o                         
   3  29   2          0.56         -6.24         6.24 o                         
  -3  30   2         41.04         56.16        20.74 o                         
  -2  30   2         56.78         57.07        11.87 o                         
  -1  30   2          8.04          4.92         6.14 o                         
   0  30   2          3.81         -0.03         5.86 o                         
   1  30   2        160.31        166.31        15.55 o                         
   2  30   2          4.64          5.05         5.80 o                         
   0  31   2        115.93         95.05         9.38 o                         
 -10   1   3         12.97          1.14         6.71 o                         
  -9   1   3          6.90         10.39         4.74 o                         
  -8   1   3        112.06        104.82         5.04 o                         
  -7   1   3         11.35         12.06         2.92 o                         
  -6   1   3          3.13          6.18         2.20 o                         
  -5   1   3          6.32         13.78         1.82 o                         
  -4   1   3        476.06        522.91         6.13 o                         
  -3   1   3        249.90        281.46         3.57 o                         
  -2   1   3        272.74        299.61         3.54 o                         
  -1   1   3        287.65        253.22         3.27 o                         
   0   1   3       3407.71       3391.25        27.13 o                         
   1   1   3        171.51        191.46         4.98 o                         
   2   1   3         67.43         72.59         6.84 o                         
   3   1   3        570.12        514.48         9.38 o                         
   4   1   3        116.18         97.17         2.77 o                         
   5   1   3         78.15         88.27         3.14 o                         
   6   1   3         30.64         15.68         2.82 o                         
   7   1   3         42.30         21.78         3.59 o                         
   8   1   3         52.01         71.09         8.10 o                         
   9   1   3          3.49         18.49        10.90 o                         
 -10   2   3          0.13          1.34         8.27 o                         
  -9   2   3        301.40        321.84        14.27 o                         
  -8   2   3          0.36          3.59         3.54 o                         
  -7   2   3          0.20          6.83         2.78 o                         
  -6   2   3        274.63        247.86         5.27 o                         
  -5   2   3        588.70        609.40         6.87 o                         
  -4   2   3       1327.73       1509.79        13.08 o                         
  -3   2   3       2058.80       2270.98        17.51 o                         
  -2   2   3         37.49         33.91         1.45 o                         
  -1   2   3          0.01          1.48         1.08 o                         
   0   2   3         61.67         66.65         1.80 o                         
   1   2   3       1367.20       1366.42        12.13 o                         
   2   2   3       3892.60       3782.82        31.67 o                         
   3   2   3          3.75         12.79         1.76 o                         
   4   2   3          3.41          7.23         1.60 o                         
   5   2   3         52.63         42.42         2.68 o                         
   6   2   3         56.07         53.43         3.23 o                         
   7   2   3         23.61         12.28         3.36 o                         
   8   2   3         24.25         40.94         5.52 o                         
   9   2   3          4.94         17.26         5.80 o                         
 -10   3   3          0.01          5.87        10.21 o                         
  -9   3   3          1.32          8.48         5.08 o                         
  -8   3   3        404.47        373.97         8.14 o                         
  -7   3   3        206.78        190.35         5.33 o                         
  -6   3   3        889.60        861.64        10.18 o                         
  -5   3   3        179.02        183.34         3.42 o                         
  -4   3   3        104.98        107.05         2.64 o                         
  -3   3   3       4967.31       5189.59        40.37 o                         
  -2   3   3       1191.69       1149.82        10.48 o                         
  -1   3   3         11.10         17.69         1.40 o                         
   0   3   3         28.30         42.91         1.79 o                         
   1   3   3       1325.51       1398.27        12.40 o                         
   2   3   3       1967.11       1888.35        17.14 o                         
   3   3   3       1713.32       1651.10        15.08 o                         
   4   3   3         99.75        109.36         3.12 o                         
   5   3   3        145.39        125.07         4.01 o                         
   6   3   3          1.52          7.09         2.77 o                         
   7   3   3          2.84          7.34         3.12 o                         
   8   3   3         48.45         50.81         7.25 o                         
   9   3   3          9.68         14.12        13.53 o                         
  10   3   3          1.18          5.03         9.20 o                         
 -10   4   3         17.44         21.65         8.15 o                         
  -9   4   3        281.43        319.70        17.02 o                         
  -8   4   3         62.78         65.38         6.28 o                         
  -7   4   3          1.71          6.62         2.89 o                         
  -6   4   3        146.22        146.72         4.13 o                         
  -5   4   3        755.39        742.37         7.93 o                         
  -4   4   3       4176.72       4509.31        35.62 o                         
  -3   4   3        569.35        722.61        12.02 o                         
  -2   4   3       2534.62       2617.92        27.45 o                         
  -1   4   3         60.18         66.04         2.05 o                         
   0   4   3        344.03        319.64         3.68 o                         
   1   4   3         63.87        109.28         3.30 o                         
   2   4   3        196.29        256.05         5.85 o                         
   3   4   3        901.20        847.15         8.45 o                         
   4   4   3       1147.10        954.24         9.04 o                         
   5   4   3        273.75        247.23         5.04 o                         
   6   4   3         67.09         55.45         3.30 o                         
   7   4   3        809.17        670.02        11.96 o                         
   8   4   3          1.40         21.67         7.21 o                         
   9   4   3          9.71         17.58         8.38 o                         
  10   4   3          4.28          8.48         8.19 o                         
 -10   5   3          4.55         12.52         6.48 o                         
  -9   5   3         80.80         83.39         6.14 o                         
  -8   5   3         18.96         23.34         4.28 o                         
  -7   5   3        278.31        251.72         7.34 o                         
  -6   5   3         49.42         53.86         2.90 o                         
  -5   5   3        971.39       1043.04        10.29 o                         
  -4   5   3         18.30         23.89         1.67 o                         
  -3   5   3        863.92        893.94         9.60 o                         
  -2   5   3       1969.85       1913.86        17.92 o                         
  -1   5   3        387.14        386.11         4.77 o                         
   0   5   3        227.46        234.54         3.83 o                         
   1   5   3         96.95        115.00         2.77 o                         
   2   5   3        241.80        239.51         5.51 o                         
   3   5   3        721.84        661.61         6.75 o                         
   4   5   3         56.68         47.86         2.20 o                         
   5   5   3         38.18         31.62         2.64 o                         
   6   5   3        301.25        261.04         5.84 o                         
   7   5   3        206.27        177.57         6.69 o                         
   8   5   3          0.21          1.25         5.53 o                         
   9   5   3          0.52          3.41         9.66 o                         
  10   5   3          1.65          2.97         7.13 o                         
 -10   6   3         34.83         34.85         7.27 o                         
  -9   6   3          0.05          8.71         4.84 o                         
  -8   6   3        941.72        917.96        16.21 o                         
  -7   6   3          0.96          9.40         4.06 o                         
  -6   6   3          0.41         -0.67         2.50 o                         
  -5   6   3         22.22         39.58         2.14 o                         
  -4   6   3       1049.46       1025.27        11.09 o                         
  -3   6   3          6.48         11.66         1.90 o                         
  -2   6   3        978.65        992.95        11.17 o                         
  -1   6   3        922.32        974.48         9.58 o                         
   0   6   3       1954.26       1897.20        15.57 o                         
   1   6   3        266.19        283.35         4.56 o                         
   2   6   3        965.03        915.25         9.55 o                         
   3   6   3         34.20         33.04         1.84 o                         
   4   6   3         36.50         42.06         2.17 o                         
   5   6   3          0.18          0.16         2.51 o                         
   6   6   3         27.92         30.83         3.05 o                         
   7   6   3         55.56         65.73         4.54 o                         
   8   6   3         52.61         54.90         5.17 o                         
   9   6   3          1.93         -2.69         9.27 o                         
 -10   7   3         30.41         64.36        26.86 o                         
  -9   7   3        157.05        165.02         8.46 o                         
  -8   7   3          0.94          8.49         4.13 o                         
  -7   7   3        665.57        651.49        15.52 o                         
  -6   7   3        194.04        177.83         4.95 o                         
  -5   7   3        147.93        155.30         3.92 o                         
  -4   7   3        521.41        549.52         9.81 o                         
  -3   7   3        207.11        204.01         3.95 o                         
  -2   7   3        554.06        543.21         6.70 o                         
  -1   7   3        465.68        458.15         7.56 o                         
   0   7   3       1841.30       1773.27        15.71 o                         
   1   7   3        566.98        621.63         8.64 o                         
   2   7   3          1.24         -0.06         2.34 o                         
   3   7   3         20.19         17.39         1.60 o                         
   4   7   3         42.51         54.14         2.42 o                         
   5   7   3         86.61         90.18         4.73 o                         
   6   7   3         37.81         26.84         3.15 o                         
   7   7   3         29.25         18.52         3.62 o                         
   8   7   3          0.14         12.01         5.49 o                         
   9   7   3         23.59         21.53         8.66 o                         
 -10   8   3         72.47         50.90        12.19 o                         
  -9   8   3         74.85         68.93        11.55 o                         
  -8   8   3          0.00         -3.50         3.98 o                         
  -7   8   3        154.66        171.38         7.94 o                         
  -6   8   3          1.76         -0.75         2.61 o                         
  -5   8   3          0.01          0.91         2.06 o                         
  -4   8   3         95.75         96.67         3.15 o                         
  -3   8   3        336.81        366.74         5.38 o                         
  -2   8   3        265.00        294.12         6.24 o                         
  -1   8   3        671.05        675.92         7.50 o                         
   0   8   3        296.10        303.50         4.41 o                         
   1   8   3        563.65        577.18         6.22 o                         
   2   8   3        393.79        395.81         6.09 o                         
   3   8   3         95.17        100.05         2.62 o                         
   4   8   3       1028.10        950.19        10.10 o                         
   5   8   3         16.25         12.76         2.45 o                         
   6   8   3        164.10        148.52         4.96 o                         
   7   8   3         10.34          8.38         3.72 o                         
   8   8   3          1.59          6.12         5.48 o                         
   9   8   3         90.76         91.11        12.84 o                         
 -10   9   3         10.58         35.77        43.13 o                         
  -9   9   3          3.31         15.21         6.78 o                         
  -8   9   3        293.85        295.45         9.53 o                         
  -7   9   3       1460.45       1385.93        20.89 o                         
  -6   9   3         16.41         14.89         2.90 o                         
  -5   9   3          2.96          3.86         2.31 o                         
  -4   9   3        307.42        312.51         5.22 o                         
  -3   9   3       1072.93       1119.15        11.57 o                         
  -2   9   3        845.32        893.61         9.60 o                         
  -1   9   3        276.63        287.52         7.45 o                         
   0   9   3       1551.35       1617.53        15.77 o                         
   1   9   3       2104.30       2185.25        19.08 o                         
   2   9   3        791.30        761.25         7.31 o                         
   3   9   3         17.32         25.59         1.72 o                         
   4   9   3          0.67          9.02         2.61 o                         
   5   9   3         86.73         85.27         3.72 o                         
   6   9   3        242.09        231.99         6.54 o                         
   7   9   3          7.79          6.16         3.82 o                         
   8   9   3          0.14          7.60         4.93 o                         
   9   9   3          5.32          6.80        15.69 o                         
 -10  10   3         11.02         17.60        11.52 o                         
  -9  10   3        370.71        428.72        14.58 o                         
  -8  10   3        318.67        305.32         8.89 o                         
  -7  10   3          9.31         13.91         3.92 o                         
  -6  10   3          0.02          0.19         2.83 o                         
  -5  10   3         37.76         44.45         3.08 o                         
  -4  10   3        114.39        142.43         4.40 o                         
  -3  10   3       1033.89       1106.53        11.47 o                         
  -2  10   3        234.22        203.56         3.83 o                         
  -1  10   3        331.29        331.98         5.23 o                         
   0  10   3        256.02        252.22         4.18 o                         
   1  10   3         25.42         52.94         3.32 o                         
   2  10   3          3.40          9.26         1.61 o                         
   3  10   3          0.29         -0.06         1.41 o                         
   4  10   3        324.50        286.44         5.48 o                         
   5  10   3         20.75         18.97         2.87 o                         
   6  10   3          2.03         -0.55         3.01 o                         
   7  10   3         88.51         78.09         5.53 o                         
   8  10   3         56.46         64.70         6.95 o                         
   9  10   3         43.46         38.31         9.29 o                         
 -10  11   3         37.35         71.16        17.73 o                         
  -9  11   3         21.11         30.22        12.34 o                         
  -8  11   3         17.18         18.44         6.31 o                         
  -7  11   3         25.61         28.85         4.24 o                         
  -6  11   3        380.71        372.00         7.05 o                         
  -5  11   3         45.05         43.71         3.18 o                         
  -4  11   3         52.20         71.52         3.09 o                         
  -3  11   3       1381.74       1372.80        13.42 o                         
  -2  11   3          9.92         29.38         1.87 o                         
  -1  11   3          3.82          7.87         1.70 o                         
   0  11   3        711.43        636.98         7.13 o                         
   1  11   3        655.99        629.46         6.76 o                         
   2  11   3        870.28        851.29         8.67 o                         
   3  11   3         67.22         72.20         3.50 o                         
   4  11   3        324.54        320.07         7.74 o                         
   5  11   3        183.40        180.60         5.47 o                         
   6  11   3          0.48         -2.81         3.47 o                         
   7  11   3        119.26        121.30         5.96 o                         
   9  11   3          0.03         20.41        10.27 o                         
 -10  12   3         13.53         19.60        11.78 o                         
  -9  12   3         45.88         51.33        15.26 o                         
  -8  12   3          4.00         10.01         9.67 o                         
  -7  12   3         95.74        106.40         5.43 o                         
  -6  12   3          5.13          6.06         3.08 o                         
  -5  12   3         57.79         64.54         3.43 o                         
  -4  12   3        524.73        513.67         7.62 o                         
  -3  12   3         39.65         40.81         2.21 o                         
  -2  12   3       2468.95       2479.54        23.28 o                         
  -1  12   3         18.35         15.97         1.88 o                         
   0  12   3         33.00         54.50         2.45 o                         
   1  12   3         24.54         22.62         1.77 o                         
   2  12   3        269.88        259.44         3.91 o                         
   3  12   3        621.44        617.99         6.64 o                         
   4  12   3          0.70          2.15         2.36 o                         
   5  12   3         66.27         55.53         4.21 o                         
   6  12   3          0.55          3.53         3.95 o                         
   7  12   3        142.22        135.07         7.77 o                         
   8  12   3         44.97         57.36         8.72 o                         
   9  12   3        217.41        218.81        17.35 o                         
  -9  13   3          3.31          3.15         7.20 o                         
  -8  13   3        138.55        133.56         7.17 o                         
  -7  13   3        506.29        515.12        10.74 o                         
  -6  13   3         49.65         54.57         3.98 o                         
  -5  13   3        119.73        111.76         4.07 o                         
  -4  13   3        123.07        118.17         3.97 o                         
  -3  13   3        387.22        397.04         5.80 o                         
  -2  13   3         41.73         43.39         2.32 o                         
  -1  13   3         93.10         94.01         3.11 o                         
   0  13   3       1217.96       1226.78        13.28 o                         
   1  13   3        638.17        628.76        10.26 o                         
   2  13   3          3.57          6.84         1.53 o                         
   3  13   3        131.33        137.79         5.13 o                         
   4  13   3        181.41        175.95         4.92 o                         
   5  13   3        429.08        413.76         7.58 o                         
   6  13   3        302.65        293.99        10.40 o                         
   7  13   3          3.71          8.95         5.43 o                         
   8  13   3          9.61         15.35        14.47 o                         
   9  13   3          2.95         17.27        10.68 o                         
  -9  14   3          1.24         -2.84         8.24 o                         
  -8  14   3        633.11        656.54        13.71 o                         
  -7  14   3        153.66        154.22         6.41 o                         
  -6  14   3         20.89         13.93         3.77 o                         
  -5  14   3         79.81         77.28         3.92 o                         
  -4  14   3         17.08         19.32         2.80 o                         
  -3  14   3         25.26         29.89         2.57 o                         
  -2  14   3          4.24          8.66         1.97 o                         
  -1  14   3        205.93        177.12         3.94 o                         
   0  14   3       1007.48       1020.78        11.25 o                         
   1  14   3        732.95        739.47         7.70 o                         
   2  14   3        398.73        386.92         5.01 o                         
   3  14   3        853.85        847.00         9.14 o                         
   4  14   3        319.74        309.46         5.99 o                         
   5  14   3         81.36         82.96         3.90 o                         
   6  14   3         19.21         23.78         4.26 o                         
   7  14   3        205.68        195.72        11.72 o                         
   8  14   3         56.29         72.41        11.37 o                         
   9  14   3          1.28          0.61         9.68 o                         
  -9  15   3         39.48         49.11        20.81 o                         
  -8  15   3        367.79        393.10        13.28 o                         
  -7  15   3        434.24        427.30         9.16 o                         
  -6  15   3          9.17          8.89         3.36 o                         
  -5  15   3        142.16        132.81         5.17 o                         
  -4  15   3          4.04          7.10         2.59 o                         
  -3  15   3        153.32        131.59         5.95 o                         
  -2  15   3         83.59         86.40         3.39 o                         
  -1  15   3          2.94          2.60         1.96 o                         
   0  15   3        845.92        824.47         9.71 o                         
   1  15   3        811.99        807.32         8.62 o                         
   2  15   3        109.22        117.99         3.32 o                         
   3  15   3         48.75         55.15         2.73 o                         
   4  15   3         19.61         15.87         2.68 o                         
   5  15   3         11.97         12.72         2.93 o                         
   6  15   3        174.55        195.90         7.03 o                         
   7  15   3          2.01         -2.01         5.18 o                         
   8  15   3         23.34         49.70        11.48 o                         
  -9  16   3          1.43         15.98        19.26 o                         
  -8  16   3        624.49        639.47        18.27 o                         
  -7  16   3        257.32        272.67         8.97 o                         
  -6  16   3        117.15        137.17         5.41 o                         
  -5  16   3        100.08         94.89         4.36 o                         
  -4  16   3       1034.84        992.71        12.43 o                         
  -3  16   3         33.53         45.08         3.45 o                         
  -2  16   3        353.74        347.27         8.31 o                         
  -1  16   3        196.59        182.16         4.68 o                         
   0  16   3          1.50          6.59         2.27 o                         
   1  16   3        262.58        254.30         5.14 o                         
   2  16   3          0.34         13.03         1.86 o                         
   3  16   3        876.22        851.03         9.16 o                         
   4  16   3         86.41         87.28         5.14 o                         
   5  16   3        152.40        161.64         5.97 o                         
   6  16   3         60.44         69.78         5.79 o                         
   7  16   3         52.04         59.97         6.88 o                         
   8  16   3          1.13          2.32         8.68 o                         
  -9  17   3         22.24         30.66        15.93 o                         
  -8  17   3         64.60         62.64         9.25 o                         
  -7  17   3          1.18          4.66         6.54 o                         
  -6  17   3        209.58        194.66         6.82 o                         
  -5  17   3         10.63         13.95         3.27 o                         
  -4  17   3        378.24        353.29         9.23 o                         
  -3  17   3       1623.26       1564.03        17.80 o                         
  -2  17   3       1051.64       1040.96        12.53 o                         
  -1  17   3         50.43         43.71         3.04 o                         
   0  17   3         71.35         80.09         3.85 o                         
   1  17   3        239.32        243.53         6.67 o                         
   2  17   3        346.56        351.69         5.28 o                         
   3  17   3        348.85        332.61         5.60 o                         
   4  17   3          1.95          4.28         2.92 o                         
   5  17   3         15.90         20.06         3.16 o                         
   6  17   3          0.77          3.36         7.43 o                         
   7  17   3          5.26         11.60         7.04 o                         
   8  17   3        238.72        228.12        13.13 o                         
  -8  18   3          1.39         -2.10         9.58 o                         
  -7  18   3        135.94        144.79        13.02 o                         
  -6  18   3         34.59         47.13         7.28 o                         
  -5  18   3        199.97        173.72         5.69 o                         
  -4  18   3        245.67        230.08         6.82 o                         
  -3  18   3         81.20         82.60         3.98 o                         
  -2  18   3          0.59         14.48         2.67 o                         
  -1  18   3        394.93        384.39         7.02 o                         
   0  18   3         47.96         52.07         3.57 o                         
   1  18   3        535.66        515.17        10.98 o                         
   2  18   3        393.93        388.74         6.85 o                         
   3  18   3         14.01         23.33         3.00 o                         
   4  18   3         76.45         70.31         4.26 o                         
   5  18   3         20.32         17.38         3.36 o                         
   6  18   3         89.20        102.60         7.09 o                         
   7  18   3        125.33        115.53         7.46 o                         
   8  18   3         11.32         22.97         7.66 o                         
  -8  19   3        133.97        149.59        20.16 o                         
  -7  19   3        108.01        110.47        14.36 o                         
  -6  19   3        138.43        151.71         7.24 o                         
  -5  19   3          2.25          4.62         3.62 o                         
  -4  19   3         21.50         15.71         3.56 o                         
  -3  19   3        136.39        133.15         5.12 o                         
  -2  19   3        203.53        196.79         6.29 o                         
  -1  19   3          3.22          6.16         2.61 o                         
   0  19   3          0.17          1.52         2.55 o                         
   1  19   3        116.16        118.97         4.36 o                         
   2  19   3        152.36        150.78         4.67 o                         
   3  19   3         35.68         39.21         2.95 o                         
   4  19   3        373.78        372.23         6.57 o                         
   5  19   3       1069.37       1067.07        14.80 o                         
   6  19   3          7.35         16.93         5.36 o                         
   7  19   3         10.73         24.88         5.78 o                         
  -8  20   3         56.41         42.72        10.30 o                         
  -7  20   3        315.67        325.15        16.56 o                         
  -6  20   3        172.09        186.15         8.56 o                         
  -5  20   3          4.96          2.71         3.95 o                         
  -4  20   3         28.95         34.23         4.25 o                         
  -3  20   3          0.06          0.54         3.31 o                         
  -2  20   3          0.00          1.74         2.53 o                         
  -1  20   3        100.27         95.36         4.72 o                         
   0  20   3          7.96          9.97         2.87 o                         
   1  20   3          9.55          8.01         2.90 o                         
   2  20   3         27.03         30.21         3.43 o                         
   3  20   3         10.77         12.44         3.09 o                         
   4  20   3        252.01        247.99         6.34 o                         
   5  20   3        453.46        443.77        10.78 o                         
   6  20   3        138.66        137.45         9.77 o                         
   7  20   3         17.83         23.49         6.05 o                         
  -8  21   3        329.18        344.05        18.91 o                         
  -7  21   3        254.53        253.24        15.09 o                         
  -6  21   3         31.70         36.28         5.58 o                         
  -5  21   3          2.89          3.35         4.03 o                         
  -4  21   3         35.68         40.95         4.71 o                         
  -3  21   3         14.90         15.96         3.61 o                         
  -2  21   3         69.57         80.50         4.43 o                         
  -1  21   3         44.83         52.05         3.97 o                         
   0  21   3        112.38        106.21         4.86 o                         
   1  21   3          5.18          9.98         2.92 o                         
   2  21   3         29.46         23.71         3.15 o                         
   3  21   3        669.53        650.84         9.60 o                         
   4  21   3          6.16         14.24         4.39 o                         
   5  21   3         72.25         79.14         5.03 o                         
   6  21   3         58.58         64.70         5.80 o                         
   7  21   3          0.45          0.88         8.47 o                         
  -7  22   3        161.39        154.41        14.63 o                         
  -6  22   3         10.24          3.92         5.66 o                         
  -5  22   3          0.04          1.76         5.32 o                         
  -4  22   3         80.27         95.15         5.59 o                         
  -3  22   3         23.92         23.96         4.09 o                         
  -2  22   3         83.17         87.92         5.05 o                         
  -1  22   3        290.59        295.64         7.47 o                         
   0  22   3          6.18         10.18         3.46 o                         
   1  22   3         55.83         41.21         3.82 o                         
   2  22   3        552.48        531.08         8.57 o                         
   3  22   3        222.53        219.78         6.27 o                         
   4  22   3        316.00        335.49         7.64 o                         
   5  22   3         18.38         35.81         5.36 o                         
   6  22   3         58.50         59.16         7.76 o                         
  -7  23   3        222.30        213.99        15.03 o                         
  -6  23   3         48.24         46.90         6.15 o                         
  -5  23   3          7.74          8.04         5.05 o                         
  -4  23   3          8.42         20.57         4.44 o                         
  -3  23   3          2.14          3.88         3.93 o                         
  -2  23   3        247.35        255.29         7.78 o                         
  -1  23   3         98.33        116.43         6.08 o                         
   0  23   3          3.16          2.18         3.30 o                         
   1  23   3          2.18          4.20         3.66 o                         
   2  23   3          0.20         -1.36         3.13 o                         
   3  23   3          4.45          3.33         3.31 o                         
   4  23   3        536.28        527.64        18.29 o                         
   5  23   3          3.36          4.57         5.11 o                         
   6  23   3          1.43          2.47         6.49 o                         
  -6  24   3         71.95         79.78         7.87 o                         
  -5  24   3          5.49         -0.48         5.77 o                         
  -4  24   3        383.10        393.87        11.49 o                         
  -3  24   3         13.33          8.74         4.26 o                         
  -2  24   3         32.54         41.27         4.91 o                         
  -1  24   3          2.71          3.69         3.59 o                         
   0  24   3          2.66          8.12         3.60 o                         
   1  24   3          0.02         -2.70         3.60 o                         
   2  24   3         11.90         12.26         5.03 o                         
   3  24   3        369.99        363.73        10.57 o                         
   4  24   3        361.43        377.70        13.20 o                         
   5  24   3        365.64        364.17        21.62 o                         
   6  24   3          5.69         13.23         7.01 o                         
  -6  25   3         13.92          8.06         5.99 o                         
  -5  25   3          7.56          8.28         6.65 o                         
  -4  25   3         37.10         38.85         5.86 o                         
  -3  25   3          6.95         14.42         4.82 o                         
  -2  25   3          7.44          4.75         4.90 o                         
  -1  25   3        267.06        244.12         8.66 o                         
   0  25   3         16.38         10.18         4.01 o                         
   1  25   3          1.80         -4.66         4.66 o                         
   2  25   3         47.90         50.77         4.86 o                         
   3  25   3          3.97          3.21         4.34 o                         
   4  25   3         54.67         54.29        14.31 o                         
   5  25   3        315.24        297.53        16.13 o                         
  -5  26   3         18.79         48.40        18.96 o                         
  -4  26   3          0.09         -0.23         4.91 o                         
  -3  26   3        124.29        127.45         8.36 o                         
  -2  26   3        234.21        226.91         9.77 o                         
  -1  26   3        341.81        312.55         9.07 o                         
   0  26   3         32.71         29.14         4.59 o                         
   1  26   3          0.03         -4.52         4.52 o                         
   2  26   3         22.95         27.15         4.72 o                         
   3  26   3          0.02         -2.90         4.15 o                         
   4  26   3        411.70        377.43        34.40 o                         
   5  26   3        249.95        229.51        24.10 o                         
  -5  27   3         56.34         86.86        12.38 o                         
  -4  27   3          1.81          3.13         5.20 o                         
  -3  27   3          2.55         -4.72         5.20 o                         
  -2  27   3        119.05        111.04         7.09 o                         
  -1  27   3        599.29        588.71        11.78 o                         
   0  27   3          6.36          1.35         4.25 o                         
   1  27   3          5.20         -2.48         4.36 o                         
   2  27   3          7.70          9.67         4.83 o                         
   3  27   3         45.86         38.48         7.79 o                         
   4  27   3         34.35         39.63        16.26 o                         
  -4  28   3         38.97         45.16         6.88 o                         
  -3  28   3         41.63         35.03        10.32 o                         
  -2  28   3        249.72        231.96        10.20 o                         
  -1  28   3         26.78         23.55         5.57 o                         
   0  28   3         35.31         37.60         5.16 o                         
   1  28   3          7.92          6.80         4.65 o                         
   2  28   3          3.85          1.82         5.16 o                         
   3  28   3          4.56          4.02         8.17 o                         
  -3  29   3         30.26         31.88         8.79 o                         
  -2  29   3          8.69          6.68         5.76 o                         
  -1  29   3         31.53         20.26         6.37 o                         
   0  29   3          0.00         -3.38         4.54 o                         
   1  29   3         16.76         17.66         7.24 o                         
   2  29   3         60.32         73.49         8.24 o                         
  -2  30   3         65.12         58.47         7.25 o                         
  -1  30   3         35.01         32.57         7.66 o                         
   0  30   3         19.54         16.20         6.65 o                         
   1  30   3          5.39          0.71         5.71 o                         
 -10   0   4        124.99        121.04        12.83 o                         
  -9   0   4         22.58         17.09         8.51 o                         
  -8   0   4        130.30        116.09         7.40 o                         
  -7   0   4        903.79        864.80        16.34 o                         
  -6   0   4        609.08        629.84        11.37 o                         
  -5   0   4          0.57          0.83         2.57 o                         
  -4   0   4         41.30         56.75         2.79 o                         
  -3   0   4       1344.84       1433.88        17.63 o                         
  -2   0   4       2304.42       2494.64        30.19 o                         
  -1   0   4        556.51        486.89         7.84 o                         
   0   0   4      16467.26      17957.14       191.67 o                         
   1   0   4       2183.94       2155.10        28.85 o                         
   2   0   4        237.30        314.91        11.61 o                         
   3   0   4       5862.97       5789.95        72.54 o                         
   4   0   4         51.28         73.25         3.73 o                         
   5   0   4         17.93          9.99         3.43 o                         
   6   0   4        830.98        771.31        15.14 o                         
   7   0   4        166.09        180.93        12.07 o                         
   8   0   4          4.32         16.31         9.50 o                         
   9   0   4         64.04         84.18        10.30 o                         
 -10   1   4        220.61        263.53        25.64 o                         
  -9   1   4          5.01          9.50         5.71 o                         
  -8   1   4          5.17          4.58         3.81 o                         
  -7   1   4         26.24         32.73         3.12 o                         
  -6   1   4        346.21        337.98         5.58 o                         
  -5   1   4          9.87         20.73         2.12 o                         
  -4   1   4        354.34        380.59         4.88 o                         
  -3   1   4        547.53        531.12         8.15 o                         
  -2   1   4          0.05         32.92         1.99 o                         
  -1   1   4        114.58        130.46         2.99 o                         
   0   1   4       1029.57        872.85        13.83 o                         
   1   1   4        666.09        657.62        11.08 o                         
   2   1   4       1992.69       1961.82        18.69 o                         
   3   1   4       1934.51       1917.22        22.49 o                         
   4   1   4        653.88        636.41         7.33 o                         
   5   1   4         10.88          6.04         2.39 o                         
   6   1   4         51.66         60.97         4.14 o                         
   7   1   4          4.01         14.60         4.45 o                         
   8   1   4         56.17         52.05         6.86 o                         
   9   1   4        209.59        222.68        14.22 o                         
 -10   2   4          2.61         13.31        16.37 o                         
  -9   2   4         62.23         63.66         6.03 o                         
  -8   2   4         87.47         91.92         5.19 o                         
  -7   2   4        161.40        141.56         5.48 o                         
  -6   2   4          0.04         23.24         2.41 o                         
  -5   2   4         16.46         11.20         1.96 o                         
  -4   2   4         70.51         73.08         2.17 o                         
  -3   2   4        902.85        933.65         8.43 o                         
  -2   2   4        190.49        195.69         3.36 o                         
  -1   2   4          0.50          5.73         1.60 o                         
   0   2   4       1750.60       1812.41        15.74 o                         
   1   2   4        743.46        784.62         8.82 o                         
   2   2   4       1011.05       1027.86        10.44 o                         
   3   2   4       3492.17       3395.46        31.04 o                         
   4   2   4         38.86         50.30         2.38 o                         
   5   2   4        144.45        127.36         3.98 o                         
   6   2   4         79.13         94.90         4.34 o                         
   7   2   4         87.52         85.75         5.89 o                         
   8   2   4          0.40         -3.75         4.50 o                         
   9   2   4          1.26          6.30         6.68 o                         
 -10   3   4          1.85          6.47         8.47 o                         
  -9   3   4        229.85        240.91        13.07 o                         
  -8   3   4        246.51        240.76         7.85 o                         
  -7   3   4         41.81         44.49         4.27 o                         
  -6   3   4        688.75        657.70         7.94 o                         
  -5   3   4        110.44        101.96         3.02 o                         
  -4   3   4        332.23        370.65         4.48 o                         
  -3   3   4        239.76        210.39         3.25 o                         
  -2   3   4         52.94         64.55         2.83 o                         
  -1   3   4        151.86        161.69         3.65 o                         
   0   3   4       2149.33       2303.99        29.26 o                         
   1   3   4       1513.45       1724.29        19.46 o                         
   2   3   4         14.14         27.14         1.93 o                         
   3   3   4       2037.54       2012.81        18.87 o                         
   4   3   4         33.39         34.61         2.35 o                         
   5   3   4         17.58         15.18         2.56 o                         
   6   3   4        127.36        125.30         4.71 o                         
   7   3   4        168.54        174.38         6.22 o                         
   8   3   4        104.49         86.65         6.27 o                         
   9   3   4          6.37         14.36         8.35 o                         
 -10   4   4         13.49          8.94        14.23 o                         
  -9   4   4         80.47        108.96         9.24 o                         
  -8   4   4         12.15          9.30         4.21 o                         
  -7   4   4        314.10        283.56         7.80 o                         
  -6   4   4        234.86        255.76         6.13 o                         
  -5   4   4        718.79        687.91         7.78 o                         
  -4   4   4         15.94         13.20         1.50 o                         
  -3   4   4         12.88          5.71         1.73 o                         
  -2   4   4        890.94        849.62         8.89 o                         
  -1   4   4       1119.32       1088.97         9.57 o                         
   0   4   4        352.16        375.43         7.48 o                         
   1   4   4         88.56        108.60         2.73 o                         
   2   4   4        920.97        884.20         8.74 o                         
   3   4   4        539.37        520.10         7.60 o                         
   4   4   4        178.08        161.77         4.14 o                         
   5   4   4         27.78         24.84         3.07 o                         
   6   4   4        125.52        134.19         5.77 o                         
   7   4   4          4.65          7.59         5.14 o                         
   8   4   4          0.13          9.21         6.62 o                         
   9   4   4         41.17         62.34        12.34 o                         
 -10   5   4         36.20         57.34        30.69 o                         
  -9   5   4         76.48         71.28         6.62 o                         
  -8   5   4          0.76         -2.24         4.02 o                         
  -7   5   4         31.53         32.09         4.25 o                         
  -6   5   4        113.00        119.85         4.36 o                         
  -5   5   4        522.16        529.72         7.73 o                         
  -4   5   4        225.93        266.93         4.38 o                         
  -3   5   4         24.43         18.71         1.78 o                         
  -2   5   4       1411.62       1486.02        14.36 o                         
  -1   5   4         57.45         81.74         3.10 o                         
   0   5   4         27.88         62.48         2.27 o                         
   1   5   4         43.40         51.73         3.00 o                         
   2   5   4        173.59        173.35         3.37 o                         
   3   5   4         39.41         46.97         2.22 o                         
   4   5   4        423.43        384.71         6.68 o                         
   5   5   4          1.97          3.49         2.34 o                         
   6   5   4        111.71        102.80         4.41 o                         
   7   5   4         43.30         40.76         3.96 o                         
   8   5   4          7.63          9.39         7.59 o                         
   9   5   4         37.70         33.44         9.68 o                         
 -10   6   4         64.35         79.57        10.54 o                         
  -9   6   4          3.79         -1.19         4.98 o                         
  -8   6   4         32.77         28.86         4.60 o                         
  -7   6   4        151.96        142.29         5.63 o                         
  -6   6   4        221.16        252.01         6.27 o                         
  -5   6   4        492.12        466.37         7.15 o                         
  -4   6   4        333.30        369.67         5.71 o                         
  -3   6   4          8.85         15.87         1.79 o                         
  -2   6   4        533.64        553.80         6.50 o                         
  -1   6   4        153.45        156.09         4.20 o                         
   0   6   4       2433.41       2576.93        21.39 o                         
   1   6   4        120.87        133.99         2.92 o                         
   2   6   4         41.02         42.92         2.06 o                         
   3   6   4        135.10        139.11         3.03 o                         
   4   6   4        141.98        130.03         4.02 o                         
   5   6   4          4.36          4.07         2.53 o                         
   6   6   4        741.98        688.99         9.91 o                         
   7   6   4          5.91          3.71         3.75 o                         
   8   6   4        108.94        111.72        10.31 o                         
   9   6   4          6.20          7.03         8.23 o                         
 -10   7   4         44.25         55.24         7.20 o                         
  -9   7   4          0.81          3.27         5.39 o                         
  -8   7   4          0.41          2.73         4.23 o                         
  -7   7   4         14.12         17.32         3.98 o                         
  -6   7   4        193.80        178.50         5.72 o                         
  -5   7   4          3.46         14.55         2.53 o                         
  -4   7   4       1055.00       1035.07        11.25 o                         
  -3   7   4        908.19        931.68        10.70 o                         
  -2   7   4        550.64        549.09         6.55 o                         
  -1   7   4         19.61         22.18         1.85 o                         
   0   7   4        381.98        380.75         4.58 o                         
   1   7   4        673.25        625.81         6.69 o                         
   2   7   4         67.92         58.61         2.33 o                         
   3   7   4        206.71        200.46         3.65 o                         
   4   7   4        153.58        127.88         3.78 o                         
   5   7   4        218.71        209.96         5.71 o                         
   6   7   4         81.10         79.66         4.78 o                         
   7   7   4         53.68         68.28         5.46 o                         
   8   7   4         80.94         91.74        13.29 o                         
   9   7   4         65.92         57.65        11.54 o                         
 -10   8   4         21.98         30.65         8.33 o                         
  -9   8   4         14.80          7.96         6.22 o                         
  -8   8   4         37.02         29.11         4.55 o                         
  -7   8   4        576.28        555.73        10.70 o                         
  -6   8   4         36.78         24.32         3.47 o                         
  -5   8   4          0.04         -0.49         2.37 o                         
  -4   8   4          5.18         14.23         2.23 o                         
  -3   8   4         40.84         61.21         2.52 o                         
  -2   8   4         52.12         46.58         2.35 o                         
  -1   8   4          1.14         -1.52         1.52 o                         
   0   8   4       2795.73       2770.48        24.74 o                         
   1   8   4        861.56        863.29         8.59 o                         
   2   8   4        201.24        189.26         3.68 o                         
   3   8   4        148.63        151.03         3.63 o                         
   4   8   4         92.67         92.51         5.07 o                         
   5   8   4         62.39         68.47         4.09 o                         
   6   8   4         48.77         56.34         4.11 o                         
   7   8   4        408.78        410.43         9.73 o                         
   8   8   4        170.19        158.83         9.01 o                         
   9   8   4          5.90         -2.18        10.62 o                         
  -9   9   4          6.15          4.08         5.83 o                         
  -8   9   4         19.15         23.47         4.50 o                         
  -7   9   4        206.29        231.22         7.68 o                         
  -6   9   4        677.35        643.49         9.90 o                         
  -5   9   4         57.57         64.58         3.33 o                         
  -4   9   4        183.54        205.14         4.64 o                         
  -3   9   4        238.73        248.14         4.62 o                         
  -2   9   4        302.62        309.64         5.33 o                         
  -1   9   4         48.54         71.34         2.70 o                         
   0   9   4        339.04        370.24         7.42 o                         
   1   9   4         26.17         40.59         2.13 o                         
   2   9   4         20.98         29.66         2.72 o                         
   3   9   4        129.24        113.45         3.26 o                         
   4   9   4        259.52        256.28         8.45 o                         
   5   9   4        253.99        265.89         6.73 o                         
   6   9   4         70.66         64.31         4.45 o                         
   7   9   4         26.69         21.61         8.46 o                         
   8   9   4        119.03        105.74        10.72 o                         
   9   9   4          5.09         10.55         8.86 o                         
  -9  10   4          0.00          2.42         5.26 o                         
  -8  10   4        309.46        327.06         9.06 o                         
  -7  10   4        138.24        118.52         5.89 o                         
  -6  10   4        353.63        361.81        11.24 o                         
  -5  10   4          0.04          4.01         2.52 o                         
  -4  10   4       1069.05       1089.10        12.85 o                         
  -3  10   4        646.30        696.44         8.53 o                         
  -2  10   4         90.58        104.62         3.51 o                         
  -1  10   4       1551.29       1540.95        15.63 o                         
   0  10   4        197.05        208.70         4.42 o                         
   1  10   4          7.70          6.89         1.53 o                         
   2  10   4        519.11        520.18         6.33 o                         
   3  10   4          2.27         12.96         2.12 o                         
   4  10   4       1012.31        916.73        11.28 o                         
   5  10   4        625.79        606.95        13.23 o                         
   6  10   4        175.43        166.20         6.27 o                         
   7  10   4          8.39          8.99         5.28 o                         
   8  10   4         14.25         14.15        10.97 o                         
   9  10   4          9.36         29.19         8.76 o                         
  -9  11   4          0.02          4.81         7.31 o                         
  -8  11   4          4.77         25.63         8.08 o                         
  -7  11   4          2.41          6.93         3.88 o                         
  -6  11   4        847.07        780.80        12.46 o                         
  -5  11   4          2.38          2.82         2.61 o                         
  -4  11   4        448.25        445.33         7.75 o                         
  -3  11   4        359.11        359.40         7.95 o                         
  -2  11   4        216.38        225.89         4.47 o                         
  -1  11   4        291.62        302.39         5.59 o                         
   0  11   4         10.73         20.62         2.09 o                         
   1  11   4        282.12        285.81         4.43 o                         
   2  11   4         23.68         23.20         2.20 o                         
   3  11   4        761.31        727.42         8.43 o                         
   4  11   4        423.85        422.59         7.24 o                         
   5  11   4        407.47        398.92         7.98 o                         
   6  11   4         15.36          6.12         4.79 o                         
   7  11   4         17.11          8.43         5.52 o                         
   8  11   4          0.70          2.37         7.07 o                         
   9  11   4         28.44         35.06         7.11 o                         
  -9  12   4          4.69          4.04         7.60 o                         
  -8  12   4          3.95         -2.43         6.93 o                         
  -7  12   4         15.32         14.58         4.17 o                         
  -6  12   4        383.01        350.47         8.66 o                         
  -5  12   4        146.68        138.82         4.68 o                         
  -4  12   4         87.30         85.10         4.43 o                         
  -3  12   4        388.27        355.30         6.34 o                         
  -2  12   4        128.00        111.23         3.64 o                         
  -1  12   4         68.63         74.49         3.41 o                         
   0  12   4        134.71        136.38         4.31 o                         
   1  12   4         23.95         25.95         1.96 o                         
   2  12   4         58.54         64.87         2.64 o                         
   3  12   4        270.55        268.91         4.98 o                         
   4  12   4        862.53        812.13        11.27 o                         
   5  12   4        236.11        234.40         6.54 o                         
   6  12   4         16.26         12.20         3.71 o                         
   7  12   4        361.53        346.11        17.52 o                         
   8  12   4        201.72        191.41        10.04 o                         
  -9  13   4         49.06         63.69         9.35 o                         
  -8  13   4         20.22         23.13         7.30 o                         
  -7  13   4          6.84         -1.76         4.23 o                         
  -6  13   4        175.11        158.94         6.09 o                         
  -5  13   4        168.86        164.16         5.79 o                         
  -4  13   4        187.08        201.59         5.29 o                         
  -3  13   4         61.08         65.03         3.62 o                         
  -2  13   4         63.72         65.65         3.55 o                         
  -1  13   4        480.80        450.29         6.76 o                         
   0  13   4        377.81        389.27         6.08 o                         
   1  13   4        349.69        338.07         5.96 o                         
   2  13   4        171.51        187.04         4.19 o                         
   3  13   4          5.96         11.25         2.31 o                         
   4  13   4        350.68        334.41         7.36 o                         
   5  13   4        468.14        451.28         9.90 o                         
   6  13   4        322.93        325.80         8.60 o                         
   7  13   4          7.20         15.45         7.63 o                         
   8  13   4          0.20         12.18         5.54 o                         
  -9  14   4          4.00         -3.14         7.81 o                         
  -8  14   4         51.61         62.02         9.74 o                         
  -7  14   4         32.91         24.20         6.14 o                         
  -6  14   4          1.26          2.12         3.80 o                         
  -5  14   4          0.08          3.10         4.35 o                         
  -4  14   4        377.54        344.33         7.35 o                         
  -3  14   4        284.47        245.20         6.11 o                         
  -2  14   4        200.52        158.28         4.89 o                         
  -1  14   4         37.62         48.03         2.79 o                         
   0  14   4         15.41         20.25         3.16 o                         
   1  14   4          4.90          7.21         2.25 o                         
   2  14   4         37.17         32.86         2.40 o                         
   3  14   4        460.01        453.25         6.94 o                         
   4  14   4         52.87         70.49         3.92 o                         
   5  14   4         12.75         23.54         3.85 o                         
   6  14   4        291.17        292.94         8.55 o                         
   7  14   4         18.73         29.80         8.51 o                         
   8  14   4         76.18         99.99        21.03 o                         
  -9  15   4         34.24         31.34         9.31 o                         
  -8  15   4        477.66        515.32        15.77 o                         
  -7  15   4         50.60         50.50         7.66 o                         
  -6  15   4          0.24          1.00         3.52 o                         
  -5  15   4        138.54        123.42         5.12 o                         
  -4  15   4         59.80         50.11         4.01 o                         
  -3  15   4        811.53        749.88        11.10 o                         
  -2  15   4         31.75         28.92         2.90 o                         
  -1  15   4        206.72        195.64         5.78 o                         
   0  15   4         40.12         47.86         3.03 o                         
   1  15   4         41.61         42.69         2.87 o                         
   2  15   4          1.13          5.83         2.37 o                         
   3  15   4         72.07         86.11         3.89 o                         
   4  15   4          5.83         16.82         2.96 o                         
   5  15   4         54.39         55.57         5.47 o                         
   6  15   4         87.00         86.88         5.84 o                         
   7  15   4         44.48         61.04         7.61 o                         
   8  15   4         32.92         40.39         7.16 o                         
  -9  16   4         10.04          8.27         6.59 o                         
  -8  16   4         72.55         88.40        10.95 o                         
  -7  16   4         54.96         66.47         9.83 o                         
  -6  16   4        118.86        129.74         9.28 o                         
  -5  16   4          0.49          4.71         3.52 o                         
  -4  16   4         63.51         46.14         4.02 o                         
  -3  16   4        859.30        866.62        14.51 o                         
  -2  16   4        178.84        154.36         4.99 o                         
  -1  16   4          0.61          2.24         2.46 o                         
   0  16   4        363.37        355.33         6.25 o                         
   1  16   4          4.40          6.29         2.44 o                         
   2  16   4         61.40         59.80         3.71 o                         
   3  16   4        498.29        486.52         7.95 o                         
   4  16   4        113.93        157.22         7.49 o                         
   5  16   4         23.82         25.29         4.44 o                         
   6  16   4         57.85         58.61         6.60 o                         
   7  16   4        107.05        115.21         7.01 o                         
   8  16   4         52.00         52.08         9.17 o                         
  -8  17   4         65.65         68.58        11.70 o                         
  -7  17   4        236.80        261.03         9.58 o                         
  -6  17   4         23.44         54.83         7.66 o                         
  -5  17   4          7.08         10.41         3.49 o                         
  -4  17   4        430.53        422.59         9.15 o                         
  -3  17   4       1067.22       1023.96        15.91 o                         
  -2  17   4          0.14         13.55         2.80 o                         
  -1  17   4        162.04        151.87         4.88 o                         
   0  17   4        262.65        267.72         6.69 o                         
   1  17   4          0.34          4.47         2.50 o                         
   2  17   4         50.59         62.12         3.99 o                         
   3  17   4         26.41         33.73         3.80 o                         
   4  17   4       1418.65       1410.48        17.17 o                         
   5  17   4         45.76         51.18         4.05 o                         
   6  17   4         13.24         14.35         6.94 o                         
   7  17   4          5.76         -0.20         5.24 o                         
  -8  18   4         45.34         57.53         9.08 o                         
  -7  18   4         50.09         45.58        19.33 o                         
  -6  18   4        888.09        883.99        17.33 o                         
  -5  18   4        195.91        201.45         6.93 o                         
  -4  18   4        334.04        332.41         8.82 o                         
  -3  18   4         28.99         47.74         4.51 o                         
  -2  18   4          6.37          5.03         2.81 o                         
  -1  18   4        193.48        181.67         5.18 o                         
   0  18   4          6.64         15.38         3.13 o                         
   1  18   4        238.90        215.05         6.78 o                         
   2  18   4         33.17         34.67         3.77 o                         
   3  18   4         19.66         18.18         3.32 o                         
   4  18   4        624.83        626.23        11.69 o                         
   5  18   4        493.47        511.51        10.30 o                         
   6  18   4          0.23         -5.44         5.44 o                         
   7  18   4         66.99         61.85         6.70 o                         
  -8  19   4          6.57         19.93        18.46 o                         
  -7  19   4         26.23         32.96        11.31 o                         
  -6  19   4        169.76        171.95         7.56 o                         
  -5  19   4        116.24         98.31         5.34 o                         
  -4  19   4          0.18          4.45         3.45 o                         
  -3  19   4         13.71         17.48         3.63 o                         
  -2  19   4        473.62        445.24         9.25 o                         
  -1  19   4        111.02        113.78         4.52 o                         
   0  19   4        406.90        422.58        13.20 o                         
   1  19   4        304.65        282.89         6.92 o                         
   2  19   4        292.69        282.04         6.52 o                         
   3  19   4          5.07          2.34         3.04 o                         
   4  19   4        415.81        415.43         9.79 o                         
   5  19   4          1.47          2.94         3.79 o                         
   6  19   4          9.10         15.77         6.41 o                         
   7  19   4         41.18         34.40         9.77 o                         
  -8  20   4         80.74         76.40        27.32 o                         
  -7  20   4          0.02         13.40        11.72 o                         
  -6  20   4        172.96        180.09         9.58 o                         
  -5  20   4         56.40         57.57         5.55 o                         
  -4  20   4          0.13         -0.34         3.49 o                         
  -3  20   4         43.80         37.86         3.95 o                         
  -2  20   4         28.61         37.31         3.95 o                         
  -1  20   4          0.14         -2.58         2.98 o                         
   0  20   4        196.69        193.40         6.23 o                         
   1  20   4          0.01         17.28         3.35 o                         
   2  20   4        144.53        154.93         6.84 o                         
   3  20   4        136.95        137.75         5.07 o                         
   4  20   4        919.56        929.19        15.00 o                         
   5  20   4         11.33          9.41         5.30 o                         
   6  20   4        276.09        285.26        13.36 o                         
   7  20   4        201.45        193.16        14.31 o                         
  -7  21   4         59.50         66.48         9.13 o                         
  -6  21   4         45.89         46.66         6.32 o                         
  -5  21   4         21.71         27.15         5.46 o                         
  -4  21   4          0.11          0.62         4.20 o                         
  -3  21   4          0.18          1.09         3.46 o                         
  -2  21   4          0.04         16.85         3.57 o                         
  -1  21   4        464.33        457.48         8.94 o                         
   0  21   4        186.34        167.11         5.70 o                         
   1  21   4        723.87        729.13        10.28 o                         
   2  21   4        407.20        384.14         8.16 o                         
   3  21   4          0.78         -1.15         3.38 o                         
   4  21   4         19.03         33.87         4.54 o                         
   5  21   4        120.55        116.68         9.13 o                         
   6  21   4          0.05         -4.93         5.92 o                         
  -7  22   4         28.62         22.60         7.94 o                         
  -6  22   4        108.90        113.78         7.78 o                         
  -5  22   4         35.05         37.14         5.86 o                         
  -4  22   4          5.11          8.14         4.96 o                         
  -3  22   4         27.62         21.57         4.31 o                         
  -2  22   4        228.27        220.37         8.75 o                         
  -1  22   4        145.78        164.34         7.15 o                         
   0  22   4          0.36          4.95         3.53 o                         
   1  22   4        310.63        306.46         6.81 o                         
   2  22   4        181.52        178.00         6.92 o                         
   3  22   4        149.84        149.93         5.56 o                         
   4  22   4        187.62        218.05        14.25 o                         
   5  22   4        131.17        129.68         8.95 o                         
   6  22   4          5.09          0.47         6.80 o                         
  -6  23   4         22.56         26.92         6.93 o                         
  -5  23   4          4.66         13.67         6.01 o                         
  -4  23   4         28.46         20.90         5.15 o                         
  -3  23   4          0.05         -2.59         4.35 o                         
  -2  23   4        100.02         91.40         5.59 o                         
  -1  23   4        298.73        304.07         8.04 o                         
   0  23   4        250.51        242.48         7.74 o                         
   1  23   4         16.62         13.01         3.19 o                         
   2  23   4        122.21        108.12         6.39 o                         
   3  23   4         18.58         13.94         3.80 o                         
   4  23   4        691.38        733.71        13.99 o                         
   5  23   4        152.46        152.63         8.96 o                         
  -6  24   4         28.31         31.81         8.02 o                         
  -5  24   4          0.27          0.55         5.82 o                         
  -4  24   4         72.90         89.82         7.46 o                         
  -3  24   4         93.98        110.06         7.61 o                         
  -2  24   4        129.04        135.32         6.85 o                         
  -1  24   4          1.05         -2.89         3.77 o                         
   0  24   4         84.70        104.43         6.47 o                         
   1  24   4         49.97         45.17         4.94 o                         
   2  24   4          0.01          0.89         4.73 o                         
   3  24   4         26.73         31.39         4.74 o                         
   4  24   4        117.65        115.69         6.03 o                         
   5  24   4         48.93         44.04         7.88 o                         
  -5  25   4         12.94         27.49         6.44 o                         
  -4  25   4          4.25          5.03         5.43 o                         
  -3  25   4          3.47          4.09         5.07 o                         
  -2  25   4        341.35        367.36        13.55 o                         
  -1  25   4          7.13         11.21         4.52 o                         
   0  25   4         38.73         38.26         5.25 o                         
   1  25   4        118.00        116.02         6.75 o                         
   2  25   4         52.57         37.37         7.00 o                         
   3  25   4          7.34          9.85         4.87 o                         
   4  25   4         25.60         20.10         5.35 o                         
  -5  26   4          4.17          3.81         6.33 o                         
  -4  26   4          0.10         -4.68         5.23 o                         
  -3  26   4         34.62         40.64         5.91 o                         
  -2  26   4        150.97        170.07        12.68 o                         
  -1  26   4         23.51         30.25         5.46 o                         
   0  26   4          8.95          9.30         5.48 o                         
   1  26   4         28.37         33.27         4.72 o                         
   2  26   4         34.27         32.96         5.32 o                         
   3  26   4          4.52         -4.46         4.97 o                         
   4  26   4        103.65         87.04         8.34 o                         
  -4  27   4          0.36          5.65         6.79 o                         
  -3  27   4          2.22          3.86         5.20 o                         
  -2  27   4         22.60         26.61         6.62 o                         
  -1  27   4        285.88        267.00        10.47 o                         
   0  27   4         28.30         33.83         5.12 o                         
   1  27   4          0.02         -2.92         4.57 o                         
   2  27   4          2.16         -4.62         5.75 o                         
   3  27   4         10.52         11.21         7.16 o                         
  -3  28   4         12.65         13.56         6.48 o                         
  -2  28   4          4.89         -3.38         5.97 o                         
  -1  28   4        128.96        137.58         9.37 o                         
   0  28   4          7.93         12.17         4.82 o                         
   1  28   4         24.26         12.08         6.03 o                         
   2  28   4         63.20         42.48         7.92 o                         
  -2  29   4        177.11        175.87        10.97 o                         
  -1  29   4         16.76         19.00         9.52 o                         
   0  29   4         35.05         32.51         6.88 o                         
   1  29   4          3.85          4.94         5.21 o                         
  -9   1   5         21.99         16.64         6.41 o                         
  -8   1   5          4.90         -1.70         5.40 o                         
  -7   1   5       1098.60       1053.76        14.75 o                         
  -6   1   5        330.06        262.91         5.37 o                         
  -5   1   5         99.62        102.80         3.37 o                         
  -4   1   5         75.80         91.42         3.02 o                         
  -3   1   5        177.78        184.56         3.76 o                         
  -2   1   5          2.01          7.95         1.60 o                         
  -1   1   5        501.24        536.83         6.19 o                         
   0   1   5         82.26        110.94         2.66 o                         
   1   1   5        232.42        185.48         3.28 o                         
   2   1   5          2.10         19.47         2.71 o                         
   3   1   5        309.16        350.60         6.80 o                         
   4   1   5       3925.61       3688.08        35.73 o                         
   5   1   5          0.45          0.04         2.98 o                         
   6   1   5         63.91         70.08         4.24 o                         
   7   1   5         51.34         55.15         4.77 o                         
   8   1   5          6.97         10.45         5.18 o                         
   9   1   5         78.43         91.75         7.86 o                         
  -9   2   5        142.59        151.05        17.12 o                         
  -8   2   5          0.00          0.97         4.60 o                         
  -7   2   5          0.18         20.46         3.77 o                         
  -6   2   5        144.79        120.23         4.69 o                         
  -5   2   5         20.64         21.61         2.66 o                         
  -4   2   5        511.01        491.94         6.18 o                         
  -3   2   5         87.14         79.90         2.49 o                         
  -2   2   5        498.17        506.36         5.97 o                         
  -1   2   5         42.64         67.60         3.22 o                         
   0   2   5         16.89         14.10         1.62 o                         
   1   2   5          0.47          2.79         1.58 o                         
   2   2   5        741.53        652.41         7.84 o                         
   3   2   5       1327.61       1218.34        16.77 o                         
   4   2   5         91.65        164.44         6.94 o                         
   5   2   5          6.60          5.22         2.69 o                         
   6   2   5         13.27         15.17         3.22 o                         
   7   2   5        119.92        116.84         5.89 o                         
   8   2   5          1.07         -0.02         6.08 o                         
   9   2   5         33.70         62.70         9.50 o                         
  -9   3   5          0.00          2.47         7.80 o                         
  -8   3   5         18.14         15.31         4.02 o                         
  -7   3   5         46.48         44.26         4.06 o                         
  -6   3   5         71.67         75.82         3.91 o                         
  -5   3   5        206.73        198.45         5.23 o                         
  -4   3   5        324.47        407.76         7.40 o                         
  -3   3   5         71.00         75.10         3.14 o                         
  -2   3   5        785.30        758.44         9.06 o                         
  -1   3   5       1569.57       1475.36        13.49 o                         
   0   3   5          2.45          4.33         1.53 o                         
   1   3   5         66.64         75.08         2.55 o                         
   2   3   5        371.86        355.60         5.50 o                         
   3   3   5       1265.55       1225.19        13.26 o                         
   4   3   5         24.66         83.22         5.41 o                         
   5   3   5         83.16         84.75         4.05 o                         
   6   3   5        206.30        194.54         5.97 o                         
   7   3   5          0.00          7.51         4.59 o                         
   8   3   5          1.44          3.01         6.37 o                         
   9   3   5          0.93          3.58         7.46 o                         
  -9   4   5        292.32        299.63        12.17 o                         
  -8   4   5          0.13         -3.99         3.99 o                         
  -7   4   5        389.11        319.72         8.01 o                         
  -6   4   5        216.00        200.22         5.85 o                         
  -5   4   5        502.31        485.31         7.90 o                         
  -4   4   5       2277.03       2254.81        21.02 o                         
  -3   4   5        778.43        726.81         7.96 o                         
  -2   4   5        620.81        645.74         7.70 o                         
  -1   4   5          7.71         19.87         1.93 o                         
   0   4   5         11.05         31.37         1.99 o                         
   1   4   5          3.31          0.65         1.52 o                         
   2   4   5         52.05         70.87         3.36 o                         
   3   4   5       1405.66       1292.32        13.86 o                         
   4   4   5       6209.73       5907.25        54.41 o                         
   5   4   5         75.59         71.70         4.28 o                         
   6   4   5         19.99         38.32         3.74 o                         
   7   4   5          2.22          9.58         3.97 o                         
   8   4   5         30.38         32.67         6.26 o                         
   9   4   5        141.79        155.43        12.13 o                         
  -9   5   5          5.16         10.49         5.39 o                         
  -8   5   5          0.13          1.54         4.30 o                         
  -7   5   5          1.17         -2.79         3.64 o                         
  -6   5   5        140.93        133.52         4.78 o                         
  -5   5   5         92.77         96.19         4.03 o                         
  -4   5   5         20.07         59.40         2.74 o                         
  -3   5   5          1.92          4.55         1.82 o                         
  -2   5   5          5.19          3.35         1.80 o                         
  -1   5   5        207.27        182.27         4.01 o                         
   0   5   5       1222.48       1270.36        11.78 o                         
   1   5   5         94.97         99.77         2.72 o                         
   2   5   5        103.94        100.65         3.07 o                         
   3   5   5          9.96          9.08         2.36 o                         
   4   5   5       1319.08       1289.41        13.91 o                         
   5   5   5         58.32         55.43         3.67 o                         
   6   5   5         69.16         72.33         4.34 o                         
   7   5   5         17.83         14.21         5.52 o                         
   8   5   5         34.41         24.63         6.39 o                         
   9   5   5          0.10         14.18         8.79 o                         
  -9   6   5         32.11         30.71         7.40 o                         
  -8   6   5          1.23          0.89         4.35 o                         
  -7   6   5        473.22        455.35        15.94 o                         
  -6   6   5        357.53        343.07         7.89 o                         
  -5   6   5          5.27         22.90         2.68 o                         
  -4   6   5        126.15        138.74         4.35 o                         
  -3   6   5        893.98        820.65         9.15 o                         
  -2   6   5          6.71         12.97         1.99 o                         
  -1   6   5       1190.23       1265.24        12.22 o                         
   0   6   5       1108.46       1161.82        10.95 o                         
   1   6   5          0.37          0.58         2.25 o                         
   2   6   5        532.22        466.06         6.07 o                         
   3   6   5        168.49        144.38         4.10 o                         
   4   6   5        152.84        147.30         4.61 o                         
   5   6   5         13.33         19.60         3.33 o                         
   6   6   5          8.38         14.70         3.71 o                         
   7   6   5         52.11         49.77         6.99 o                         
   8   6   5         23.63         23.70         6.01 o                         
   9   6   5         86.83         93.10        10.28 o                         
  -9   7   5         16.01         15.19         5.63 o                         
  -8   7   5         46.88         46.81         5.23 o                         
  -7   7   5       1148.60       1070.74        15.17 o                         
  -6   7   5        919.31        810.81        11.47 o                         
  -5   7   5       1023.17        952.58        11.22 o                         
  -4   7   5          0.04          4.34         2.37 o                         
  -3   7   5          1.17          4.58         1.87 o                         
  -2   7   5        125.44        120.98         3.58 o                         
  -1   7   5        705.13        743.80        11.29 o                         
   0   7   5          0.32         14.23         1.85 o                         
   1   7   5         38.32         38.91         2.13 o                         
   2   7   5          0.47          9.90         1.90 o                         
   3   7   5        215.43        210.42         5.28 o                         
   4   7   5       1729.44       1651.34        18.42 o                         
   5   7   5         33.27         26.40         4.47 o                         
   6   7   5        170.63        166.24         7.79 o                         
   7   7   5         34.99         37.48         5.15 o                         
   8   7   5         16.68         23.70         5.91 o                         
  -9   8   5         37.10         43.56         9.33 o                         
  -8   8   5         19.01         22.45         4.74 o                         
  -7   8   5         44.04         56.92         4.81 o                         
  -6   8   5        673.24        594.04        10.11 o                         
  -5   8   5        185.64        195.19         5.24 o                         
  -4   8   5        110.74        118.39         3.91 o                         
  -3   8   5        100.76        109.99         3.58 o                         
  -2   8   5          0.79         17.65         2.07 o                         
  -1   8   5         63.74         69.65         2.70 o                         
   0   8   5          0.03          5.65         2.66 o                         
   1   8   5        263.20        304.18         5.80 o                         
   2   8   5         33.25         32.85         3.51 o                         
   3   8   5         83.50        108.53         4.37 o                         
   4   8   5          1.36         25.28         4.12 o                         
   5   8   5        229.41        227.60         6.60 o                         
   6   8   5         12.65         20.66         4.48 o                         
   7   8   5         20.60         18.30         6.23 o                         
   8   8   5         24.61         34.49         9.37 o                         
 -10   9   5        160.15        214.55        19.30 o                         
  -9   9   5         18.43         20.16         7.76 o                         
  -8   9   5         16.69          9.24         5.56 o                         
  -7   9   5         17.71         23.62         4.51 o                         
  -6   9   5          0.04          8.54         3.84 o                         
  -5   9   5         49.80         37.57         3.29 o                         
  -4   9   5         82.34         80.12         3.60 o                         
  -3   9   5         19.65         21.98         2.61 o                         
  -2   9   5        759.21        777.30         8.92 o                         
  -1   9   5         42.74         41.19         2.34 o                         
   0   9   5         11.63         10.09         2.03 o                         
   1   9   5        526.40        461.63         6.80 o                         
   2   9   5        370.89        318.64         5.55 o                         
   3   9   5        948.04        915.80        14.08 o                         
   4   9   5         98.36        121.15         4.78 o                         
   5   9   5        197.86        206.60         6.51 o                         
   6   9   5         60.52         61.85         4.93 o                         
   7   9   5          2.80         11.27         6.45 o                         
   8   9   5        134.99        150.74        12.44 o                         
  -9  10   5         45.35         61.10         8.80 o                         
  -8  10   5         22.24         18.97         8.02 o                         
  -7  10   5         10.07          6.66         5.76 o                         
  -6  10   5         63.59         55.75         4.72 o                         
  -5  10   5         16.08         29.57         3.40 o                         
  -4  10   5          8.58         10.90         2.82 o                         
  -3  10   5         34.07         29.69         3.15 o                         
  -2  10   5          7.54          9.78         2.02 o                         
  -1  10   5        144.35        134.58         3.87 o                         
   0  10   5         98.76         98.36         4.33 o                         
   1  10   5          0.00          0.59         2.39 o                         
   2  10   5        103.50        131.84         6.28 o                         
   3  10   5        474.31        433.27         6.99 o                         
   4  10   5        589.29        606.19        10.20 o                         
   5  10   5        184.36        173.11         7.91 o                         
   6  10   5          4.93          7.59         4.82 o                         
   7  10   5         56.69         53.23         7.78 o                         
   8  10   5         53.18         69.55         8.90 o                         
  -9  11   5          0.76         -0.48         9.09 o                         
  -8  11   5          9.78         11.40         7.77 o                         
  -7  11   5          9.25         22.54         6.98 o                         
  -6  11   5         90.90         77.12         5.23 o                         
  -5  11   5        506.34        471.23         8.51 o                         
  -4  11   5         58.44         54.54         3.56 o                         
  -3  11   5        166.32        151.86         4.36 o                         
  -2  11   5        375.42        340.18         7.63 o                         
  -1  11   5        812.81        815.79        15.26 o                         
   0  11   5       1242.84       1226.10        13.42 o                         
   1  11   5          0.00          2.60         2.23 o                         
   2  11   5        214.34        197.30         4.55 o                         
   3  11   5        317.06        318.98         8.00 o                         
   4  11   5        237.53        212.86         6.05 o                         
   5  11   5          5.74          3.61         3.74 o                         
   6  11   5          0.01          2.18         4.06 o                         
   7  11   5          7.95         -8.17        10.19 o                         
   8  11   5          2.60          5.90         9.40 o                         
  -9  12   5          5.07         -1.50         9.42 o                         
  -8  12   5          0.14         -5.59         7.15 o                         
  -7  12   5        261.19        215.48         8.00 o                         
  -6  12   5         89.72         87.46         5.10 o                         
  -5  12   5        146.64        125.00         5.51 o                         
  -4  12   5         21.01         23.63         3.43 o                         
  -3  12   5         41.48         45.22         3.54 o                         
  -2  12   5       1799.89       1770.10        18.43 o                         
  -1  12   5        852.45        833.99        10.80 o                         
   0  12   5        215.76        224.83         5.60 o                         
   1  12   5         59.35         58.80         3.47 o                         
   2  12   5          3.42         12.71         2.86 o                         
   3  12   5       1110.50       1101.90        13.65 o                         
   4  12   5        391.02        378.54         7.57 o                         
   5  12   5         43.39         48.71         4.68 o                         
   6  12   5         57.06         55.85         4.96 o                         
   7  12   5          9.75         14.99         7.33 o                         
   8  12   5         15.39         29.18        10.56 o                         
  -9  13   5         15.63         17.65        11.37 o                         
  -8  13   5         20.95         15.75         7.75 o                         
  -7  13   5        122.27         91.94         7.96 o                         
  -6  13   5          0.34         -3.42         3.42 o                         
  -5  13   5        110.05        119.18         5.29 o                         
  -4  13   5          7.54          4.87         3.24 o                         
  -3  13   5         21.66         30.41         3.41 o                         
  -2  13   5        754.73        782.25        14.73 o                         
  -1  13   5         25.12         24.59         2.75 o                         
   0  13   5        364.01        354.71         6.34 o                         
   1  13   5        129.45        128.99         5.43 o                         
   2  13   5        451.88        432.39         7.29 o                         
   3  13   5        150.46        161.30         5.55 o                         
   4  13   5        113.35        116.83         5.01 o                         
   5  13   5        184.83        191.25         9.16 o                         
   6  13   5         12.86         16.36         8.71 o                         
   7  13   5         26.42         33.80         5.77 o                         
   8  13   5         58.84         79.24         9.23 o                         
  -9  14   5         90.19         85.33        10.42 o                         
  -8  14   5          6.87          7.41         8.07 o                         
  -7  14   5         94.94        100.87         9.51 o                         
  -6  14   5          1.38          4.95         3.83 o                         
  -5  14   5         19.26         22.85         3.81 o                         
  -4  14   5         26.15         26.24         3.67 o                         
  -3  14   5        883.23        828.00        12.22 o                         
  -2  14   5        494.46        478.83        10.12 o                         
  -1  14   5        172.58        165.44         4.59 o                         
   0  14   5        663.93        687.64        11.00 o                         
   1  14   5         10.38         19.14         2.79 o                         
   2  14   5        464.84        442.11         9.26 o                         
   3  14   5         16.29         23.85         3.16 o                         
   4  14   5         90.14         82.56         4.33 o                         
   5  14   5        211.09        207.20         9.04 o                         
   6  14   5         44.21         44.31         5.93 o                         
   7  14   5         73.11         84.20         7.48 o                         
  -9  15   5          1.23         -3.13        10.78 o                         
  -8  15   5          5.72         16.04        10.69 o                         
  -7  15   5          6.01          3.64         5.99 o                         
  -6  15   5          0.22          5.18         4.45 o                         
  -5  15   5          3.14          1.06         3.54 o                         
  -4  15   5          4.64          4.91         3.62 o                         
  -3  15   5         17.49         36.88         4.25 o                         
  -2  15   5         74.29         74.54         3.98 o                         
  -1  15   5        419.73        406.28         7.05 o                         
   0  15   5        104.40        119.14         4.87 o                         
   1  15   5         45.09         48.17         3.66 o                         
   2  15   5         40.75         48.76         4.79 o                         
   3  15   5        114.24        126.67         5.66 o                         
   4  15   5         38.82         42.86         4.09 o                         
   5  15   5        149.00        159.16         9.16 o                         
   6  15   5          2.85         14.80         5.13 o                         
   7  15   5         13.28         19.54         8.08 o                         
  -8  16   5         27.27         24.69         7.12 o                         
  -7  16   5          2.80         -2.88         5.51 o                         
  -6  16   5          0.88          5.04         4.57 o                         
  -5  16   5         45.31         46.01         4.42 o                         
  -4  16   5        691.38        688.02        11.81 o                         
  -3  16   5       1844.79       1797.48        25.35 o                         
  -2  16   5          4.20         31.82         3.70 o                         
  -1  16   5          3.21         23.78         3.00 o                         
   0  16   5        221.54        204.64         5.59 o                         
   1  16   5         17.30         14.94         3.41 o                         
   2  16   5         10.35         14.03         3.22 o                         
   3  16   5        154.61        176.53         6.52 o                         
   4  16   5        225.75        227.72         9.71 o                         
   5  16   5         32.20         35.17         5.74 o                         
   6  16   5         63.89         58.31         7.05 o                         
   7  16   5          2.86          6.49         7.60 o                         
  -8  17   5         70.93         74.44         8.66 o                         
  -7  17   5         17.91         27.65         6.82 o                         
  -6  17   5         62.45         73.43         6.56 o                         
  -5  17   5        505.59        525.23        10.33 o                         
  -4  17   5          0.61          4.88         3.66 o                         
  -3  17   5        451.79        473.68         9.17 o                         
  -2  17   5       2290.86       2256.10        25.57 o                         
  -1  17   5        427.92        411.44         8.66 o                         
   0  17   5         19.16         21.84         3.66 o                         
   1  17   5          1.40          3.32         3.31 o                         
   2  17   5        742.30        714.92        10.97 o                         
   3  17   5        295.55        304.29         7.02 o                         
   4  17   5         23.86         28.79         4.43 o                         
   5  17   5         79.12         69.41         5.73 o                         
   6  17   5         43.00         48.40         7.62 o                         
   7  17   5        122.95        126.49         8.21 o                         
  -8  18   5         52.44         64.98        10.58 o                         
  -7  18   5         20.95         10.66         6.00 o                         
  -6  18   5         10.51         10.06         4.77 o                         
  -5  18   5        199.29        207.88         7.85 o                         
  -4  18   5          1.72         -1.13         3.67 o                         
  -3  18   5         34.68         36.02         4.03 o                         
  -2  18   5       1556.33       1608.81        22.72 o                         
  -1  18   5          6.49          6.96         3.05 o                         
   0  18   5          8.13         10.31         3.36 o                         
   1  18   5          0.01          0.43         3.08 o                         
   2  18   5        102.57        123.28         7.41 o                         
   3  18   5         23.13         21.52         3.54 o                         
   4  18   5        172.40        157.69         6.85 o                         
   5  18   5         42.27         56.74         6.29 o                         
   6  18   5          0.61         -3.63         5.74 o                         
  -7  19   5          1.56         -4.62         5.57 o                         
  -6  19   5          7.67          3.21         5.44 o                         
  -5  19   5        123.95        121.35         6.75 o                         
  -4  19   5         16.49         16.95         4.53 o                         
  -3  19   5         24.60         19.61         3.89 o                         
  -2  19   5         68.40         83.16         4.93 o                         
  -1  19   5          1.59         -0.46         2.98 o                         
   0  19   5        949.28        931.56        13.62 o                         
   1  19   5          3.89          4.91         3.42 o                         
   2  19   5        100.00         91.77         4.78 o                         
   3  19   5         22.87         22.38         3.70 o                         
   4  19   5         60.67         66.76         5.93 o                         
   5  19   5         65.82         75.53         6.46 o                         
   6  19   5         66.52         66.18         8.49 o                         
  -7  20   5         38.20         48.35        16.65 o                         
  -6  20   5         26.95         35.23         6.64 o                         
  -5  20   5         36.23         31.38         5.50 o                         
  -4  20   5         27.86         27.64         4.53 o                         
  -3  20   5          1.32         13.09         3.85 o                         
  -2  20   5          0.18          5.85         3.75 o                         
  -1  20   5        136.23        128.92         5.37 o                         
   0  20   5        275.05        303.10        13.92 o                         
   1  20   5          7.26          7.06         3.63 o                         
   2  20   5         26.12         21.41         3.97 o                         
   3  20   5         63.28         65.53         4.92 o                         
   4  20   5         35.70         28.13         5.41 o                         
   5  20   5         47.21         56.64         6.24 o                         
   6  20   5        140.36        127.21         9.72 o                         
  -7  21   5          8.86         16.73         9.27 o                         
  -6  21   5          0.29         -5.91         6.33 o                         
  -5  21   5          1.05          5.99         5.45 o                         
  -4  21   5         20.24         22.16         5.72 o                         
  -3  21   5         45.35         67.21         7.01 o                         
  -2  21   5        156.65        170.58         7.10 o                         
  -1  21   5        153.71        169.45         7.27 o                         
   0  21   5         34.90         36.30         4.44 o                         
   1  21   5         78.70         93.69         5.86 o                         
   2  21   5          1.34         -1.22         3.68 o                         
   3  21   5          4.14          0.15         4.04 o                         
   4  21   5         25.66         21.46         5.64 o                         
   5  21   5          0.10          6.79         6.71 o                         
  -6  22   5          0.69          5.68         8.71 o                         
  -5  22   5         71.77         71.97         6.76 o                         
  -4  22   5         63.94         56.47         6.89 o                         
  -3  22   5        471.21        484.56        15.18 o                         
  -2  22   5        199.45        206.32        10.55 o                         
  -1  22   5         52.41         46.67         4.59 o                         
   0  22   5         12.41         13.89         3.67 o                         
   1  22   5         20.90         24.70         4.52 o                         
   2  22   5          1.76          5.02         4.70 o                         
   3  22   5         42.42         50.17         7.11 o                         
   4  22   5         11.51          9.29         5.24 o                         
   5  22   5         24.91         30.42         9.26 o                         
  -6  23   5         72.43         80.33         8.36 o                         
  -5  23   5         11.86         15.47         5.90 o                         
  -4  23   5        155.13        141.66         8.09 o                         
  -3  23   5        569.29        601.43        14.62 o                         
  -2  23   5         58.82         57.00         5.44 o                         
  -1  23   5          9.01          0.05         4.37 o                         
   0  23   5          0.79          1.14         3.87 o                         
   1  23   5          9.14         17.26         4.49 o                         
   2  23   5         67.90         73.20         5.35 o                         
   3  23   5         63.70         67.58         5.61 o                         
   4  23   5         14.43          9.44         6.46 o                         
   5  23   5         69.60         64.82         9.10 o                         
  -5  24   5         22.30         23.78         6.41 o                         
  -4  24   5        217.36        204.26         9.12 o                         
  -3  24   5        827.94        873.76        18.23 o                         
  -2  24   5        131.32        130.18         9.24 o                         
  -1  24   5         59.06         68.19         7.31 o                         
   0  24   5          3.69         -0.01         3.92 o                         
   1  24   5          6.11          5.82         4.72 o                         
   2  24   5          0.30          0.27         4.32 o                         
   3  24   5          2.30          4.17         4.37 o                         
   4  24   5        256.46        271.76        22.01 o                         
  -5  25   5         26.43         39.68        17.53 o                         
  -4  25   5         89.98        101.46         7.59 o                         
  -3  25   5        229.14        247.39        10.55 o                         
  -2  25   5        269.05        262.99        16.07 o                         
  -1  25   5          1.31          2.69         5.66 o                         
   0  25   5          6.52          9.82         4.60 o                         
   1  25   5          9.23          2.89         4.67 o                         
   2  25   5         22.21         17.58         4.64 o                         
   3  25   5         14.71         11.01         5.59 o                         
   4  25   5         68.51         70.32         9.10 o                         
  -4  26   5        278.70        310.45        12.45 o                         
  -3  26   5        107.41        117.36         9.02 o                         
  -2  26   5        181.71        182.76        10.97 o                         
  -1  26   5         13.01          9.50         5.76 o                         
   0  26   5          0.00          1.51         4.97 o                         
   1  26   5         13.99          8.83         5.65 o                         
   2  26   5          2.73          2.30         5.90 o                         
   3  26   5          2.68         11.45         5.57 o                         
  -3  27   5        193.19        225.52        15.84 o                         
  -2  27   5          1.92         15.68         6.01 o                         
  -1  27   5        108.44         88.40         8.37 o                         
   0  27   5         51.77         40.56         6.46 o                         
   1  27   5         43.80         40.12         7.90 o                         
   2  27   5          7.00         -5.15         6.28 o                         
  -2  28   5         18.49         18.22         7.48 o                         
  -1  28   5         19.98         18.05         5.88 o                         
   0  28   5         53.01         35.62        10.47 o                         
  -9   0   6         14.28         25.41        28.04 o                         
  -8   0   6          2.80         15.03         9.62 o                         
  -7   0   6        831.00        659.43        22.12 o                         
  -6   0   6        495.32        500.00        16.76 o                         
  -5   0   6       1141.27       1062.47        19.69 o                         
  -4   0   6          7.72         15.13         3.45 o                         
  -3   0   6          0.05          3.97         2.78 o                         
  -2   0   6       1007.05        991.90        14.34 o                         
  -1   0   6        104.68        122.78         6.53 o                         
   0   0   6        160.30        148.22         4.58 o                         
   1   0   6        354.94        323.79         7.43 o                         
   2   0   6          0.62         19.44         4.85 o                         
   3   0   6       1296.11       1265.69        26.80 o                         
   4   0   6        627.61        579.40        16.44 o                         
   5   0   6       1789.08       1737.57        28.90 o                         
   6   0   6         53.95         56.81        10.26 o                         
   7   0   6        222.77        224.76        10.97 o                         
   8   0   6        157.81        186.46        11.33 o                         
  -9   1   6          0.80          4.80         9.41 o                         
  -8   1   6        106.98        128.66         9.40 o                         
  -7   1   6         70.42         76.06         6.72 o                         
  -6   1   6         92.76         75.39         4.72 o                         
  -5   1   6          0.44         66.38         3.76 o                         
  -4   1   6         45.54         39.93         3.10 o                         
  -3   1   6          3.24          7.67         2.00 o                         
  -2   1   6         55.93         76.13         3.32 o                         
  -1   1   6        778.10        786.59         8.28 o                         
   0   1   6        142.06        130.50         3.29 o                         
   1   1   6          2.33          7.88         2.15 o                         
   2   1   6        247.52        225.50         5.13 o                         
   3   1   6        351.51        328.93         6.28 o                         
   4   1   6        781.87        763.61        11.16 o                         
   5   1   6          4.70         41.89         3.79 o                         
   6   1   6         18.35         20.04         5.20 o                         
   7   1   6         56.01         58.53         5.06 o                         
   8   1   6         35.23         44.28         6.88 o                         
  -9   2   6         18.49        116.02        73.12 o                         
  -8   2   6          1.01         10.12         6.73 o                         
  -7   2   6        787.80        746.38        20.44 o                         
  -6   2   6        103.30         90.39         4.99 o                         
  -5   2   6       1048.24       1021.72        12.96 o                         
  -4   2   6         48.54         47.39         3.04 o                         
  -3   2   6         21.21         56.85         2.73 o                         
  -2   2   6         47.77         58.62         2.58 o                         
  -1   2   6          5.75         27.59         2.79 o                         
   0   2   6       1553.72       1529.00        13.54 o                         
   1   2   6        161.75        137.26         3.85 o                         
   2   2   6         95.62         81.25         3.67 o                         
   3   2   6         82.25        129.82         7.73 o                         
   4   2   6        492.19        516.21         8.98 o                         
   5   2   6        180.30        184.67         5.90 o                         
   6   2   6          8.93          9.97         3.49 o                         
   7   2   6          0.08         10.34         4.44 o                         
   8   2   6         41.29         44.36         7.04 o                         
  -9   3   6        110.85         74.15        11.88 o                         
  -8   3   6        246.71        193.68        18.30 o                         
  -7   3   6         82.06        108.81         6.03 o                         
  -6   3   6          1.87          1.94         3.29 o                         
  -5   3   6          3.75         47.49         3.76 o                         
  -4   3   6        142.13        128.02         4.31 o                         
  -3   3   6       2793.92       2697.71        26.46 o                         
  -2   3   6        234.14        229.27         4.35 o                         
  -1   3   6        149.94        142.19         3.81 o                         
   0   3   6         36.50         77.30         3.08 o                         
   1   3   6         14.81         14.02         2.81 o                         
   2   3   6          0.00         -1.56         2.41 o                         
   3   3   6       4149.59       3943.88        36.70 o                         
   4   3   6       2253.16       2129.59        26.75 o                         
   5   3   6         39.57         40.14         3.68 o                         
   6   3   6          0.00          3.38         3.35 o                         
   7   3   6        128.27        155.26         8.08 o                         
   8   3   6         56.66         99.35         8.30 o                         
  -9   4   6          0.00         -4.04        11.45 o                         
  -8   4   6         18.94         18.37         6.20 o                         
  -7   4   6        270.44        246.19         7.47 o                         
  -6   4   6         43.04         39.09         4.03 o                         
  -5   4   6        477.36        452.79         8.17 o                         
  -4   4   6         63.59         83.07         4.22 o                         
  -3   4   6         11.14         17.39         2.60 o                         
  -2   4   6        259.62        244.01         4.85 o                         
  -1   4   6         42.90         50.97         2.36 o                         
   0   4   6         28.21         35.98         2.31 o                         
   1   4   6         79.73         83.50         3.24 o                         
   2   4   6          4.66          3.22         2.40 o                         
   3   4   6        145.14        192.35         7.77 o                         
   4   4   6         37.98         79.16         4.06 o                         
   5   4   6          0.23          6.18         3.38 o                         
   6   4   6          0.43          2.78         3.98 o                         
   7   4   6        118.15        117.19        10.43 o                         
   8   4   6         36.21         25.12         6.36 o                         
  -9   5   6         63.75         67.70        24.00 o                         
  -8   5   6         63.47         72.30         8.44 o                         
  -7   5   6        115.26         97.47         5.97 o                         
  -6   5   6          0.45          0.53         3.64 o                         
  -5   5   6          0.89          9.38         3.35 o                         
  -4   5   6       1178.57       1162.65        13.74 o                         
  -3   5   6        733.31        646.81         9.24 o                         
  -2   5   6          0.65          4.74         2.09 o                         
  -1   5   6          1.61          3.37         2.10 o                         
   0   5   6        456.05        484.22         6.36 o                         
   1   5   6         71.17         68.47         3.20 o                         
   2   5   6         21.87         17.40         2.70 o                         
   3   5   6        107.80        124.21         7.06 o                         
   4   5   6         75.81         84.46         4.47 o                         
   5   5   6        162.38        163.31         6.33 o                         
   6   5   6         14.16         15.18         4.42 o                         
   7   5   6        144.87        179.83        10.02 o                         
   8   5   6        102.31        108.85        11.89 o                         
  -9   6   6          1.16         17.15        18.40 o                         
  -8   6   6          4.19          3.48         4.82 o                         
  -7   6   6        335.07        299.08         9.35 o                         
  -6   6   6        298.04        256.90         7.50 o                         
  -5   6   6         49.81         45.85         4.33 o                         
  -4   6   6          8.52         29.33         2.93 o                         
  -3   6   6       1422.36       1442.09        18.86 o                         
  -2   6   6        587.17        530.06         7.46 o                         
  -1   6   6         40.26         54.04         3.00 o                         
   0   6   6        186.06        212.15         7.39 o                         
   1   6   6          4.67          7.67         2.33 o                         
   2   6   6         12.04         10.01         2.49 o                         
   3   6   6        699.55        714.28        10.12 o                         
   4   6   6         34.24         42.81         4.26 o                         
   5   6   6         91.84         85.19         6.80 o                         
   6   6   6          0.07          6.20         4.06 o                         
   7   6   6         84.88        115.28         8.96 o                         
   8   6   6        102.32        111.85         9.77 o                         
  -9   7   6          0.52         -1.13         6.25 o                         
  -8   7   6         32.32         36.47         7.11 o                         
  -7   7   6        123.86        118.43         6.22 o                         
  -6   7   6        229.18        205.97         7.21 o                         
  -5   7   6          0.19         -3.44         3.44 o                         
  -4   7   6         15.30         16.70         2.81 o                         
  -3   7   6         43.12        103.52         6.35 o                         
  -2   7   6         47.96         81.45         5.99 o                         
  -1   7   6        121.45        142.95         4.40 o                         
   0   7   6        261.22        261.86         5.77 o                         
   1   7   6         13.52         14.33         2.40 o                         
   2   7   6        374.04        365.20         6.51 o                         
   3   7   6        402.35        390.92         7.05 o                         
   4   7   6        485.81        488.87         9.59 o                         
   5   7   6         68.47         73.84         5.19 o                         
   6   7   6         10.97         24.05         6.29 o                         
   7   7   6         50.67         64.79         6.84 o                         
   8   7   6        140.40        134.61         8.44 o                         
  -9   8   6          6.29          2.97         5.91 o                         
  -8   8   6          1.91         -1.77         6.52 o                         
  -7   8   6        271.71        242.90         8.47 o                         
  -6   8   6        376.01        410.02         9.44 o                         
  -5   8   6         39.02         31.52         3.64 o                         
  -4   8   6        570.91        537.49         8.11 o                         
  -3   8   6        525.61        526.80         8.77 o                         
  -2   8   6        182.68        165.34         4.31 o                         
  -1   8   6        947.95        972.22        11.41 o                         
   0   8   6        259.10        256.97         5.61 o                         
   1   8   6          0.88          4.59         4.23 o                         
   2   8   6         45.46         51.32         3.28 o                         
   3   8   6        660.83        597.64         8.79 o                         
   4   8   6        431.26        407.83        10.54 o                         
   5   8   6          7.41          8.90         4.30 o                         
   6   8   6         27.71         35.50         7.72 o                         
   7   8   6        149.86        186.38        10.60 o                         
   8   8   6          1.29          1.86         6.19 o                         
  -9   9   6         62.63         59.54         7.68 o                         
  -8   9   6          3.35         -5.66         5.66 o                         
  -7   9   6         87.36         77.88         5.58 o                         
  -6   9   6          5.92         17.14         4.27 o                         
  -5   9   6        529.73        508.95         8.76 o                         
  -4   9   6         57.43         57.17         3.50 o                         
  -3   9   6        470.80        461.76         9.15 o                         
  -2   9   6          2.54          2.18         2.31 o                         
  -1   9   6        104.96        142.77         5.48 o                         
   0   9   6        109.66        127.67         4.35 o                         
   1   9   6         68.96         64.81         3.67 o                         
   2   9   6          4.37          2.28         2.77 o                         
   3   9   6        391.63        382.16         8.78 o                         
   4   9   6         28.82         21.30         4.08 o                         
   5   9   6          0.52          6.42         5.47 o                         
   6   9   6        152.82        148.31         7.55 o                         
   7   9   6        173.45        182.15         8.25 o                         
   8   9   6          1.25         -4.96         8.17 o                         
  -9  10   6         41.07         58.21        10.58 o                         
  -8  10   6         35.56         24.93         7.75 o                         
  -7  10   6        203.39        191.63         7.27 o                         
  -6  10   6         33.59         32.71         4.42 o                         
  -5  10   6        343.59        357.82         7.86 o                         
  -4  10   6          5.62          5.62         3.13 o                         
  -3  10   6       1589.12       1529.96        17.29 o                         
  -2  10   6        368.30        352.56         6.34 o                         
  -1  10   6         72.18         85.98         3.82 o                         
   0  10   6        481.89        447.11         7.54 o                         
   1  10   6        247.15        238.51         6.17 o                         
   2  10   6         56.13         41.92         3.56 o                         
   3  10   6         99.98        109.37         4.45 o                         
   4  10   6       1015.76        994.17        18.51 o                         
   5  10   6          0.00         -4.49         4.49 o                         
   6  10   6         10.26         19.99         4.89 o                         
   7  10   6         47.57         60.96         8.50 o                         
  -9  11   6        170.79        155.58        11.92 o                         
  -8  11   6          5.68         14.41         6.23 o                         
  -7  11   6          9.01         13.03         4.78 o                         
  -6  11   6         73.94         72.62         5.41 o                         
  -5  11   6        295.22        298.37         7.14 o                         
  -4  11   6          1.25          5.46         3.51 o                         
  -3  11   6       1754.52       1742.10        20.06 o                         
  -2  11   6        344.53        333.50         6.44 o                         
  -1  11   6        186.21        176.53         5.09 o                         
   0  11   6         46.35         53.72         3.43 o                         
   1  11   6         16.28         20.75         3.33 o                         
   2  11   6        230.10        213.06         6.51 o                         
   3  11   6        540.85        529.84        15.34 o                         
   4  11   6         58.74        102.53         7.25 o                         
   5  11   6         10.14         13.05         5.85 o                         
   6  11   6         39.52         27.68         5.06 o                         
   7  11   6          0.01          7.58         6.15 o                         
  -9  12   6          9.34         13.72        11.79 o                         
  -8  12   6          1.39          3.62         6.28 o                         
  -7  12   6        197.52        201.02         8.58 o                         
  -6  12   6         63.23         66.58         5.68 o                         
  -5  12   6        202.91        203.47         6.84 o                         
  -4  12   6         38.38         35.20         3.75 o                         
  -3  12   6        284.70        288.48         8.52 o                         
  -2  12   6          1.83         17.04         2.92 o                         
  -1  12   6         92.68        102.24         3.95 o                         
   0  12   6        138.28        139.83         4.51 o                         
   1  12   6         44.11         39.44         4.15 o                         
   2  12   6          0.01          1.62         3.18 o                         
   3  12   6         10.43         18.39         3.62 o                         
   4  12   6          7.11         24.94         4.10 o                         
   5  12   6          0.27          3.58         6.81 o                         
   6  12   6         29.86         24.65         5.98 o                         
   7  12   6          4.43          9.99         7.34 o                         
  -8  13   6         51.49         48.65         7.26 o                         
  -7  13   6          6.90          0.49         5.68 o                         
  -6  13   6         30.10         15.82         5.03 o                         
  -5  13   6        158.13        150.95         5.70 o                         
  -4  13   6        126.33        127.77         5.17 o                         
  -3  13   6         29.17         44.39         4.05 o                         
  -2  13   6         18.75         21.22         3.25 o                         
  -1  13   6          6.55          4.53         2.62 o                         
   0  13   6         40.92         53.38         3.39 o                         
   1  13   6        574.51        515.40         9.14 o                         
   2  13   6        184.63        179.57         5.89 o                         
   3  13   6        101.69        105.21         5.12 o                         
   4  13   6        799.31        815.37        14.48 o                         
   5  13   6          8.63         16.46         4.94 o                         
   6  13   6         14.40         17.35         5.18 o                         
   7  13   6          1.26         16.53         5.98 o                         
  -8  14   6          1.10         -6.34         6.34 o                         
  -7  14   6          7.73          1.82         6.79 o                         
  -6  14   6         13.77         13.78         5.40 o                         
  -5  14   6         29.64         23.38         3.97 o                         
  -4  14   6          8.51         10.52         3.44 o                         
  -3  14   6         69.71        111.02         8.05 o                         
  -2  14   6        525.98        504.94        10.12 o                         
  -1  14   6        337.59        351.27         8.38 o                         
   0  14   6          0.26         -1.70         3.04 o                         
   1  14   6         21.18         28.33         4.10 o                         
   2  14   6          2.21          4.90         3.13 o                         
   3  14   6         91.85        105.74         5.35 o                         
   4  14   6        529.13        534.67        16.43 o                         
   5  14   6        122.45        113.83         7.64 o                         
   6  14   6          1.08          3.42         4.95 o                         
   7  14   6          0.02          7.72         5.85 o                         
  -8  15   6         13.91          8.80         9.88 o                         
  -7  15   6         19.75         19.26         8.37 o                         
  -6  15   6        156.36        175.54         8.28 o                         
  -5  15   6        186.07        206.13         8.23 o                         
  -4  15   6          0.92          7.91         3.53 o                         
  -3  15   6        400.65        376.40         8.24 o                         
  -2  15   6         73.76        105.02         7.12 o                         
  -1  15   6        831.28        770.71        10.83 o                         
   0  15   6          6.72         16.36         3.48 o                         
   1  15   6         56.42         55.09         4.08 o                         
   2  15   6         33.37         31.48         4.01 o                         
   3  15   6        254.31        246.20         7.38 o                         
   4  15   6          1.09         -4.06         4.06 o                         
   5  15   6         30.69         28.88         7.14 o                         
   6  15   6        126.24        110.81         8.80 o                         
  -8  16   6         38.81         59.61        21.50 o                         
  -7  16   6         38.68         45.07         8.83 o                         
  -6  16   6        105.01        119.52         9.74 o                         
  -5  16   6         37.61         51.60         6.88 o                         
  -4  16   6        243.97        240.00         8.36 o                         
  -3  16   6        505.90        511.94         9.34 o                         
  -2  16   6       1458.85       1417.81        17.28 o                         
  -1  16   6         83.96         92.84         5.38 o                         
   0  16   6         61.98         54.80         4.32 o                         
   1  16   6         56.40         54.45         4.44 o                         
   2  16   6         34.58         29.73         3.95 o                         
   3  16   6        379.70        357.87         9.83 o                         
   4  16   6         15.56         26.61         5.21 o                         
   5  16   6         74.87         61.15         8.75 o                         
   6  16   6          0.83          8.04         6.34 o                         
  -8  17   6          6.71         24.87         9.47 o                         
  -7  17   6          1.88          5.47         6.19 o                         
  -6  17   6         30.95         36.32         6.04 o                         
  -5  17   6        252.00        250.96         8.79 o                         
  -4  17   6         26.60         30.81         4.18 o                         
  -3  17   6        224.97        207.53         6.63 o                         
  -2  17   6         25.63         51.64         4.21 o                         
  -1  17   6        148.20        151.17         5.89 o                         
   0  17   6         61.97         59.18         4.66 o                         
   1  17   6        425.92        432.17         8.67 o                         
   2  17   6          0.02          4.76         3.67 o                         
   3  17   6         15.03         21.33         4.58 o                         
   4  17   6          3.81          3.18         4.66 o                         
   5  17   6          2.02         -2.53         6.79 o                         
   6  17   6         89.66        103.27         8.48 o                         
  -7  18   6         11.58          7.07         6.11 o                         
  -6  18   6          2.24         -2.14         4.92 o                         
  -5  18   6          0.75          9.90         4.64 o                         
  -4  18   6          0.02          0.23         3.84 o                         
  -3  18   6         23.03         19.65         3.92 o                         
  -2  18   6        205.50        220.95         6.90 o                         
  -1  18   6        150.03        138.23         5.30 o                         
   0  18   6        432.59        408.75         8.90 o                         
   1  18   6         89.48        122.05         5.84 o                         
   2  18   6        211.84        202.55         6.33 o                         
   3  18   6          3.70          2.86         4.97 o                         
   4  18   6         29.43         30.49         6.42 o                         
   5  18   6          2.57          4.74         5.77 o                         
   6  18   6         79.00         77.66         9.13 o                         
  -7  19   6         90.46        101.85         8.30 o                         
  -6  19   6          0.67         -2.09         5.15 o                         
  -5  19   6         64.34         55.90         5.78 o                         
  -4  19   6         32.79         26.15         5.11 o                         
  -3  19   6        236.00        247.64         7.42 o                         
  -2  19   6         10.17          9.63         3.82 o                         
  -1  19   6        155.03        149.32         6.34 o                         
   0  19   6          2.09         -1.73         3.87 o                         
   1  19   6        358.24        359.20         8.61 o                         
   2  19   6         44.15         58.53         5.19 o                         
   3  19   6        189.86        192.58        12.12 o                         
   4  19   6         30.76         28.60         5.87 o                         
   5  19   6         44.14         46.57         8.98 o                         
  -7  20   6         12.40         32.38         8.46 o                         
  -6  20   6        134.84        149.06        10.76 o                         
  -5  20   6         36.10         49.89         6.23 o                         
  -4  20   6         11.42          9.59         5.72 o                         
  -3  20   6        210.97        206.22        10.98 o                         
  -2  20   6          8.99          4.71         3.96 o                         
  -1  20   6        239.10        225.28         7.29 o                         
   0  20   6        293.68        274.09         7.79 o                         
   1  20   6        266.46        254.56         7.76 o                         
   2  20   6        176.12        180.69         8.32 o                         
   3  20   6          8.98         25.80         6.95 o                         
   4  20   6         10.52          5.78         4.98 o                         
   5  20   6          0.01         -3.36         5.04 o                         
  -6  21   6         49.43         59.49         8.56 o                         
  -5  21   6          2.86          4.07         4.86 o                         
  -4  21   6         19.09         14.73         6.04 o                         
  -3  21   6        105.05        111.97         6.65 o                         
  -2  21   6          3.11          7.04         4.18 o                         
  -1  21   6         42.41         35.08         5.26 o                         
   0  21   6        137.10        161.00        11.47 o                         
   1  21   6         79.12         80.50         6.11 o                         
   2  21   6         40.13         41.57         5.10 o                         
   3  21   6        189.51        176.24         9.08 o                         
   4  21   6         33.72         28.24         5.79 o                         
   5  21   6         38.36         33.60         5.99 o                         
  -6  22   6          1.55          2.43         8.54 o                         
  -5  22   6          0.83         -3.88         5.15 o                         
  -4  22   6          0.04         -0.11         6.32 o                         
  -3  22   6         52.74         48.06         5.95 o                         
  -2  22   6          2.68         -4.10         4.10 o                         
  -1  22   6         59.97         49.07         5.51 o                         
   0  22   6         18.09         25.01         5.01 o                         
   1  22   6          3.05          2.59         4.36 o                         
   2  22   6         22.83         23.99         5.34 o                         
   3  22   6         13.81         13.33         5.38 o                         
   4  22   6         26.69         12.21         7.26 o                         
  -5  23   6         92.02         91.39         7.85 o                         
  -4  23   6         10.97          7.04         7.39 o                         
  -3  23   6         20.90         10.67         4.64 o                         
  -2  23   6          1.92          0.36         4.77 o                         
  -1  23   6          7.47          7.33         4.55 o                         
   0  23   6        129.41        132.91         7.83 o                         
   1  23   6          9.26         10.34         4.76 o                         
   2  23   6         46.77         42.66         5.20 o                         
   3  23   6         71.58         68.97         7.57 o                         
   4  23   6          4.93          2.31         8.48 o                         
  -4  24   6          0.81          6.80         7.45 o                         
  -3  24   6         22.88         30.19         5.72 o                         
  -2  24   6         13.90          6.15         4.74 o                         
  -1  24   6         35.81         32.25         5.25 o                         
   0  24   6          3.17          2.93         5.92 o                         
   1  24   6        326.75        329.22        11.23 o                         
   2  24   6        115.86         99.01         6.23 o                         
   3  24   6          0.84          3.95         6.13 o                         
  -4  25   6         91.89        105.47         8.92 o                         
  -3  25   6         46.19         42.29         6.06 o                         
  -2  25   6         19.68         17.78         6.23 o                         
  -1  25   6         53.08         48.34         9.47 o                         
   0  25   6          0.31          0.72         6.69 o                         
   1  25   6          5.04         11.61         6.01 o                         
   2  25   6          7.30         19.54         7.61 o                         
  -3  26   6          2.69          1.50         6.43 o                         
  -2  26   6         18.61          9.69        10.87 o                         
  -1  26   6         16.49         10.95         6.04 o                         
   0  26   6        319.52        303.49        14.44 o                         
   1  26   6        124.61        123.79        11.57 o                         
  -9   1   7          2.21         -7.66         7.66 o                         
  -8   1   7          9.30         24.67        11.26 o                         
  -7   1   7          9.00         24.65        14.01 o                         
  -6   1   7         49.12         70.22         5.94 o                         
  -5   1   7          5.97          8.02         4.46 o                         
  -4   1   7        157.43        217.01         7.26 o                         
  -3   1   7        213.29        339.74         6.39 o                         
  -2   1   7         42.04         42.11         4.37 o                         
  -1   1   7        149.32        145.28         4.84 o                         
   0   1   7          2.42         -0.25         2.25 o                         
   1   1   7          9.26         12.22         2.91 o                         
   2   1   7         28.57         19.93         3.40 o                         
   3   1   7         63.62         75.53         4.25 o                         
   4   1   7        103.30         99.67         5.03 o                         
   5   1   7         53.24         58.83         4.75 o                         
   6   1   7         99.19         98.74         6.10 o                         
   7   1   7         86.38        135.19         7.74 o                         
  -9   2   7        127.33        140.26        16.09 o                         
  -8   2   7          0.88         23.46         8.92 o                         
  -7   2   7          2.31         -2.78         8.57 o                         
  -6   2   7         44.72         42.27         5.18 o                         
  -5   2   7         40.82         43.81         4.69 o                         
  -4   2   7       2034.54       1978.51        25.81 o                         
  -3   2   7       2480.10       2433.85        25.74 o                         
  -2   2   7        321.22        322.83         6.06 o                         
  -1   2   7         96.97         96.49         3.49 o                         
   0   2   7         81.15         82.34         3.18 o                         
   1   2   7         74.12         57.23         3.26 o                         
   2   2   7         13.48          7.02         3.72 o                         
   3   2   7         52.48         71.50         5.55 o                         
   4   2   7         42.32         44.66         4.35 o                         
   5   2   7        172.59        158.95         6.06 o                         
   6   2   7        166.08        152.73         7.19 o                         
   7   2   7        243.42        287.32        10.81 o                         
  -9   3   7         21.82         18.26        11.79 o                         
  -8   3   7          0.01          2.66        14.84 o                         
  -7   3   7         21.41          8.04         9.05 o                         
  -6   3   7         12.04          7.37         4.78 o                         
  -5   3   7        410.49        353.35         8.62 o                         
  -4   3   7          4.10          2.63         3.44 o                         
  -3   3   7       1081.27       1093.41        13.11 o                         
  -2   3   7         39.23         72.54         3.87 o                         
  -1   3   7         86.01         87.13         3.70 o                         
   0   3   7        380.94        368.08         5.99 o                         
   1   3   7         98.00         77.50         3.51 o                         
   2   3   7         53.19         51.47         3.79 o                         
   3   3   7        584.06        550.53         9.14 o                         
   4   3   7        161.76        145.41         5.67 o                         
   5   3   7        288.25        299.70         8.58 o                         
   6   3   7         92.08        113.82        10.61 o                         
   7   3   7         27.39         36.26         7.56 o                         
  -9   4   7         74.11         95.41        11.16 o                         
  -8   4   7          1.64          7.03        15.98 o                         
  -7   4   7          7.35         12.35         5.98 o                         
  -6   4   7         26.03         15.61         4.55 o                         
  -5   4   7        127.88        158.39         7.77 o                         
  -4   4   7       1520.46       1466.17        18.58 o                         
  -3   4   7       4441.19       4331.79        45.47 o                         
  -2   4   7        652.89        624.91         8.94 o                         
  -1   4   7         19.28         21.77         2.78 o                         
   0   4   7        297.29        317.74         6.31 o                         
   1   4   7         82.26         74.22         3.54 o                         
   2   4   7          0.46         -2.59         2.59 o                         
   3   4   7         56.30         74.06         4.19 o                         
   4   4   7          0.39         22.26         5.80 o                         
   5   4   7        366.22        372.00        19.45 o                         
   6   4   7        106.85         97.20        11.88 o                         
   7   4   7        517.68        608.99        20.49 o                         
  -9   5   7        137.84        140.73        11.56 o                         
  -8   5   7         31.64         24.34         7.69 o                         
  -7   5   7         14.83         12.81         7.53 o                         
  -6   5   7         11.63         12.17         5.38 o                         
  -5   5   7        553.65        527.11         9.69 o                         
  -4   5   7        341.05        351.62         7.76 o                         
  -3   5   7        322.84        382.53         8.08 o                         
  -2   5   7          0.26          1.36         2.66 o                         
  -1   5   7         27.77         30.46         3.07 o                         
   0   5   7        198.95        198.80         5.81 o                         
   1   5   7        233.60        245.71         6.44 o                         
   2   5   7        180.05        164.02         5.13 o                         
   3   5   7         15.54         20.71         3.45 o                         
   4   5   7        125.81        116.52         5.80 o                         
   5   5   7        297.70        299.77         9.34 o                         
   6   5   7          5.38         14.67        11.84 o                         
   7   5   7         63.14         87.07        10.66 o                         
  -9   6   7         66.18        104.89        14.67 o                         
  -8   6   7        120.15         96.67         9.16 o                         
  -7   6   7        194.20        165.88         8.47 o                         
  -6   6   7          2.02          2.16         4.12 o                         
  -5   6   7        407.76        388.93         8.55 o                         
  -4   6   7        654.93        743.75        13.88 o                         
  -3   6   7        452.26        425.86         8.23 o                         
  -2   6   7        222.86        220.73         5.62 o                         
  -1   6   7         38.92         50.43         3.78 o                         
   0   6   7         39.64         52.13         3.59 o                         
   1   6   7        286.01        262.82         6.96 o                         
   2   6   7         44.30         57.08         4.07 o                         
   3   6   7        316.74        314.03         7.42 o                         
   4   6   7         25.58         24.98         4.39 o                         
   5   6   7         47.15         48.07         6.27 o                         
   6   6   7         27.09         21.95         5.07 o                         
   7   6   7          3.48         19.17        18.73 o                         
  -9   7   7         47.54         56.67        20.24 o                         
  -8   7   7         18.66         17.61        15.74 o                         
  -7   7   7          5.18          5.68         5.32 o                         
  -6   7   7        147.96        135.64         6.72 o                         
  -5   7   7          0.16          9.36         4.06 o                         
  -4   7   7       1407.53       1385.74        25.02 o                         
  -3   7   7        374.63        491.14        13.57 o                         
  -2   7   7          0.17          1.35         2.73 o                         
  -1   7   7        168.14        150.83         5.05 o                         
   0   7   7         15.24          8.66         3.35 o                         
   1   7   7         10.93         16.97         3.66 o                         
   2   7   7         39.96         47.43         4.26 o                         
   3   7   7         44.92         33.57         3.95 o                         
   4   7   7         67.46         78.31         5.21 o                         
   5   7   7         32.36         36.78         7.28 o                         
   6   7   7          1.66          3.42         6.19 o                         
   7   7   7        174.50        195.44        15.00 o                         
  -9   8   7        115.26        123.93        16.44 o                         
  -8   8   7        139.71        112.30         9.01 o                         
  -7   8   7         60.73         46.49         6.27 o                         
  -6   8   7         82.37         80.38         6.43 o                         
  -5   8   7         89.15         79.12         4.95 o                         
  -4   8   7        607.89        601.47         9.68 o                         
  -3   8   7        944.23        909.13        12.12 o                         
  -2   8   7        168.81        158.32         5.18 o                         
  -1   8   7          5.14          6.29         3.02 o                         
   0   8   7         70.91         58.52         4.24 o                         
   1   8   7         42.97         19.95         3.60 o                         
   2   8   7        273.06        283.23         7.24 o                         
   3   8   7        430.55        401.95         8.36 o                         
   4   8   7        325.42        318.71         8.86 o                         
   5   8   7         12.39         25.13         5.82 o                         
   6   8   7        101.99        106.71         7.61 o                         
   7   8   7          1.56         17.18         7.39 o                         
  -9   9   7        129.67        160.73        17.96 o                         
  -8   9   7          3.16         -5.88         5.88 o                         
  -7   9   7          4.01          1.79         4.98 o                         
  -6   9   7          5.15          3.73         4.57 o                         
  -5   9   7        132.38        125.08         5.80 o                         
  -4   9   7         15.24         18.68         3.46 o                         
  -3   9   7        340.94        365.50         8.28 o                         
  -2   9   7          6.73         24.01         3.37 o                         
  -1   9   7        263.46        259.49         6.27 o                         
   0   9   7         23.83         24.50         3.93 o                         
   1   9   7         71.74         46.39         4.35 o                         
   2   9   7        511.72        482.24         9.38 o                         
   3   9   7        380.78        374.60        12.02 o                         
   4   9   7         68.86         84.58         6.50 o                         
   5   9   7        180.25        166.41         7.82 o                         
   6   9   7         54.11         41.63         5.66 o                         
   7   9   7         12.58         38.33         6.15 o                         
  -8  10   7          0.85         14.54         8.64 o                         
  -7  10   7          1.89         -1.79         5.84 o                         
  -6  10   7         10.85          8.51         4.71 o                         
  -5  10   7         20.32         30.20         4.62 o                         
  -4  10   7         75.73         78.28         4.59 o                         
  -3  10   7        967.75        971.95        13.12 o                         
  -2  10   7         37.70         28.20         3.86 o                         
  -1  10   7          3.02         15.53         4.23 o                         
   0  10   7         33.11         29.55         4.23 o                         
   1  10   7        637.95        547.55         9.74 o                         
   2  10   7          3.14          0.04         3.58 o                         
   3  10   7         68.45         70.60         4.81 o                         
   4  10   7         24.77         32.01         5.37 o                         
   5  10   7          1.11          1.57         5.23 o                         
   6  10   7          3.21          1.28         8.20 o                         
   7  10   7        186.13        214.54        14.27 o                         
  -8  11   7         66.23         84.84        16.62 o                         
  -7  11   7          3.78          5.79         6.70 o                         
  -6  11   7        144.13        130.32         7.33 o                         
  -5  11   7         44.25         33.91         5.36 o                         
  -4  11   7         45.41         41.45         4.17 o                         
  -3  11   7        349.34        347.83         8.65 o                         
  -2  11   7         37.98         40.00         3.69 o                         
  -1  11   7         18.19         16.87         3.58 o                         
   0  11   7         30.03         37.76         3.93 o                         
   1  11   7          0.89         33.55         4.17 o                         
   2  11   7        253.40        246.84         7.72 o                         
   3  11   7        127.92        130.83         9.73 o                         
   4  11   7         65.90         66.32         5.65 o                         
   5  11   7         48.55         55.27         7.48 o                         
   6  11   7          2.91          4.23         5.95 o                         
  -8  12   7         89.82         85.80        13.38 o                         
  -7  12   7        186.10        193.74        12.62 o                         
  -6  12   7          7.03         10.07         6.44 o                         
  -5  12   7         10.19          5.47         3.81 o                         
  -4  12   7        339.65        291.08         7.58 o                         
  -3  12   7          7.15         21.70         3.69 o                         
  -2  12   7         31.38         33.70         3.76 o                         
  -1  12   7          5.48          7.08         3.26 o                         
   0  12   7        615.84        556.05         9.90 o                         
   1  12   7        167.40        176.68         7.09 o                         
   2  12   7         25.05         41.14         4.42 o                         
   3  12   7          1.59         30.31         4.53 o                         
   4  12   7          4.86         15.57         5.50 o                         
   5  12   7         25.94         32.15         9.00 o                         
   6  12   7          9.54          4.84         6.21 o                         
  -8  13   7        194.53        203.33        23.53 o                         
  -7  13   7         81.72         80.54         7.66 o                         
  -6  13   7          1.24         -4.29         5.46 o                         
  -5  13   7          8.93          7.75         4.52 o                         
  -4  13   7         71.65         78.56         4.85 o                         
  -3  13   7         49.57         35.73         4.16 o                         
  -2  13   7          2.86          5.35         3.46 o                         
  -1  13   7        599.18        583.40         9.39 o                         
   0  13   7          2.38         14.14         5.09 o                         
   1  13   7        433.89        394.38         9.06 o                         
   2  13   7          0.30          5.66         3.94 o                         
   3  13   7        238.69        273.81        11.57 o                         
   4  13   7        126.98        129.91         8.64 o                         
   5  13   7         18.48         10.12        12.14 o                         
   6  13   7          2.90         13.13         6.53 o                         
  -8  14   7         45.07         37.55         9.87 o                         
  -7  14   7        150.06        133.01         8.93 o                         
  -6  14   7          4.79         -1.73         5.65 o                         
  -5  14   7          7.59          1.38         4.59 o                         
  -4  14   7          8.18          9.03         4.44 o                         
  -3  14   7         20.97         16.68         3.83 o                         
  -2  14   7        361.73        338.29         7.99 o                         
  -1  14   7         22.33         55.87         5.63 o                         
   0  14   7         29.77         28.09         4.47 o                         
   1  14   7        155.89        133.87         5.77 o                         
   2  14   7         37.25         51.01         5.64 o                         
   3  14   7       1011.66        997.10        20.57 o                         
   4  14   7          3.10          4.78         7.50 o                         
   5  14   7         14.56         16.64        10.39 o                         
   6  14   7         43.01         44.48         9.41 o                         
  -7  15   7         70.99         68.70         8.30 o                         
  -6  15   7          3.51          7.51         6.24 o                         
  -5  15   7         80.78         85.09         6.06 o                         
  -4  15   7         22.04         14.16         3.99 o                         
  -3  15   7         32.42         31.38         4.11 o                         
  -2  15   7          2.66          5.05         3.61 o                         
  -1  15   7        218.20        220.77         6.74 o                         
   0  15   7        145.64        126.63         5.64 o                         
   1  15   7          8.59         18.20         4.55 o                         
   2  15   7        270.85        264.05        11.84 o                         
   3  15   7        298.89        294.03        13.25 o                         
   4  15   7         11.97         10.07         6.07 o                         
   5  15   7         35.33         42.45         7.70 o                         
   6  15   7         23.63         28.55         6.45 o                         
  -7  16   7         78.11         92.53        11.85 o                         
  -6  16   7         10.44          8.36         5.70 o                         
  -5  16   7          8.06         10.98         4.52 o                         
  -4  16   7         18.80         18.98         4.58 o                         
  -3  16   7         45.84         60.12         4.68 o                         
  -2  16   7         37.23         39.13         4.33 o                         
  -1  16   7        295.20        289.91        11.03 o                         
   0  16   7        175.98        163.57         6.44 o                         
   1  16   7        112.43         95.56         5.64 o                         
   2  16   7        266.33        263.68         9.07 o                         
   3  16   7       1083.58       1109.06        22.49 o                         
   4  16   7         72.46         75.20         6.73 o                         
   5  16   7        129.63        102.32        12.69 o                         
  -7  17   7         45.16         56.30         9.21 o                         
  -6  17   7          2.14          0.81         7.24 o                         
  -5  17   7         47.28         52.03         5.48 o                         
  -4  17   7        113.39        112.40         6.59 o                         
  -3  17   7        568.97        564.43        10.90 o                         
  -2  17   7          3.67          6.48         3.84 o                         
  -1  17   7         41.01         59.46         4.94 o                         
   0  17   7        153.31        166.51         6.83 o                         
   1  17   7        159.25        154.46         6.88 o                         
   2  17   7         21.73         18.15         5.26 o                         
   3  17   7        625.31        666.85        29.69 o                         
   4  17   7         58.24         75.05         6.80 o                         
   5  17   7         65.15         71.60         8.67 o                         
  -6  18   7          3.38          0.48         8.60 o                         
  -5  18   7          7.28         15.54         6.86 o                         
  -4  18   7         18.48         13.82         5.61 o                         
  -3  18   7         33.14         39.33         5.49 o                         
  -2  18   7         53.38         46.66         4.86 o                         
  -1  18   7        453.99        457.86        13.54 o                         
   0  18   7        182.00        173.80         7.33 o                         
   1  18   7        160.28        183.03        11.62 o                         
   2  18   7          4.15          6.48         5.91 o                         
   3  18   7         22.63         65.88        11.53 o                         
   4  18   7        152.12        162.45        10.79 o                         
   5  18   7         66.18         62.38        11.98 o                         
  -6  19   7         68.23         85.27        11.26 o                         
  -5  19   7          2.61          7.22         5.40 o                         
  -4  19   7          0.07          8.08         5.81 o                         
  -3  19   7          2.35         -2.67         4.49 o                         
  -2  19   7         27.17         26.03         5.01 o                         
  -1  19   7          7.60          8.09         4.94 o                         
   0  19   7          6.56          3.23         4.80 o                         
   1  19   7        410.35        454.39        14.00 o                         
   2  19   7         17.19         15.89         4.99 o                         
   3  19   7        284.71        323.17        13.23 o                         
   4  19   7          3.94          7.44         6.33 o                         
  -6  20   7         70.03        104.15        21.02 o                         
  -5  20   7         53.84         65.51         9.97 o                         
  -4  20   7         70.18         69.25         6.50 o                         
  -3  20   7          0.95         -3.10         5.60 o                         
  -2  20   7          1.10         -4.60         4.60 o                         
  -1  20   7          1.74          5.52         4.82 o                         
   0  20   7         17.29         18.06         4.75 o                         
   1  20   7        130.16        125.26         8.87 o                         
   2  20   7         23.72         23.26         5.59 o                         
   3  20   7        183.75        177.87        10.02 o                         
   4  20   7         17.86         17.60         5.90 o                         
  -5  21   7         80.81         86.79         7.91 o                         
  -4  21   7          0.65         -0.37         4.62 o                         
  -3  21   7          7.91          5.58         4.73 o                         
  -2  21   7          0.04          1.59         4.86 o                         
  -1  21   7          0.84          2.98         5.36 o                         
   0  21   7         64.29         52.82         8.41 o                         
   1  21   7          0.38          4.06         4.64 o                         
   2  21   7         12.14         19.40         5.47 o                         
   3  21   7        400.94        390.74        16.40 o                         
  -5  22   7         38.02         44.52         7.76 o                         
  -4  22   7         54.33         66.43         6.79 o                         
  -3  22   7         49.92         55.91         5.79 o                         
  -2  22   7         24.71         12.37         8.11 o                         
  -1  22   7         16.37         12.01         5.30 o                         
   0  22   7         61.50         66.26         6.74 o                         
   1  22   7          0.45          0.67         5.04 o                         
   2  22   7        301.39        304.39        12.23 o                         
   3  22   7        536.91        529.47        18.96 o                         
  -4  23   7        133.31        138.89         7.42 o                         
  -3  23   7          1.91          0.77         4.90 o                         
  -2  23   7         18.30         11.79         5.76 o                         
  -1  23   7          0.83         -5.21         5.21 o                         
   0  23   7         20.07         10.18         6.38 o                         
   1  23   7         25.57         15.07         6.95 o                         
   2  23   7          0.55         -2.67         5.55 o                         
  -3  24   7         57.79         60.06         7.72 o                         
  -2  24   7         18.00         11.09         7.28 o                         
  -1  24   7          0.44         -4.31         5.63 o                         
   0  24   7          2.61         -4.74         6.51 o                         
   1  24   7         33.19         22.74         7.30 o                         
  -1  25   7         77.71         69.92        13.81 o                         
  -8   0   8          7.21        -16.94        18.90 o                         
  -7   0   8        650.67        709.96        21.74 o                         
  -6   0   8         48.10         47.10        14.92 o                         
  -5   0   8         31.66         48.47        12.31 o                         
  -4   0   8        340.42        434.54        15.46 o                         
  -3   0   8        216.93        190.80         9.08 o                         
  -2   0   8        319.21        305.18         9.71 o                         
  -1   0   8          1.41         13.01         5.04 o                         
   0   0   8       1980.08       1752.40        24.36 o                         
   1   0   8        392.28        376.09        10.61 o                         
   2   0   8         44.88         40.65         5.40 o                         
   3   0   8        120.88        136.77        10.46 o                         
   4   0   8         14.34          6.37         7.54 o                         
   5   0   8        114.94         96.01         8.58 o                         
   6   0   8        168.36        164.23        12.71 o                         
  -8   1   8         37.91         20.01        17.84 o                         
  -7   1   8        100.81        125.09        13.31 o                         
  -6   1   8        109.15        124.61         9.28 o                         
  -5   1   8         12.66         15.33         5.23 o                         
  -4   1   8       1051.25       1055.75        17.72 o                         
  -3   1   8         16.58         22.84         4.27 o                         
  -2   1   8         41.94         42.06         3.85 o                         
  -1   1   8         91.51         86.32         4.15 o                         
   0   1   8          5.61         51.85         4.04 o                         
   1   1   8        407.18        392.00         7.50 o                         
   2   1   8         16.92          5.52         4.01 o                         
   3   1   8         45.78         48.28         4.35 o                         
   4   1   8         10.96          2.12         5.35 o                         
   5   1   8          2.01         12.03         6.20 o                         
   6   1   8        349.01        340.28        15.58 o                         
  -8   2   8          2.01          4.61        10.91 o                         
  -7   2   8         54.12         53.36        14.71 o                         
  -6   2   8          3.04          7.49         7.29 o                         
  -5   2   8         32.76         36.08         5.42 o                         
  -4   2   8        469.53        449.63        11.07 o                         
  -3   2   8        157.69        167.10         6.69 o                         
  -2   2   8         18.45         30.98         3.66 o                         
  -1   2   8         31.79         36.75         3.70 o                         
   0   2   8         23.90         15.60         4.09 o                         
   1   2   8        193.47        195.13         5.76 o                         
   2   2   8          0.18          1.23         3.49 o                         
   3   2   8         13.95         15.04         5.19 o                         
   4   2   8          3.62         -4.99         5.58 o                         
   5   2   8        236.10        202.78        13.70 o                         
   6   2   8         63.33         91.83        10.59 o                         
  -8   3   8          7.26          2.42        11.71 o                         
  -7   3   8         10.90         10.49        12.76 o                         
  -6   3   8        108.22        134.58        13.73 o                         
  -5   3   8         16.31         14.82         5.10 o                         
  -4   3   8         77.47         70.49         5.61 o                         
  -3   3   8         33.08         59.54         4.56 o                         
  -2   3   8        141.85        144.62         4.96 o                         
  -1   3   8         33.67         20.93         3.71 o                         
   0   3   8        220.93        193.08         6.49 o                         
   1   3   8        101.85         66.55         4.42 o                         
   2   3   8         25.59         14.76         3.57 o                         
   3   3   8         66.57         64.13         5.47 o                         
   4   3   8         28.74         12.63         5.10 o                         
   5   3   8          5.27         16.91         5.55 o                         
   6   3   8        147.48        128.99         9.68 o                         
  -8   4   8          0.01         -7.86         8.30 o                         
  -7   4   8          5.36         -4.94        10.76 o                         
  -6   4   8          0.34         12.27         8.59 o                         
  -5   4   8        242.60        239.23         9.30 o                         
  -4   4   8         49.59         46.39         5.12 o                         
  -3   4   8        588.56        589.23         9.86 o                         
  -2   4   8         82.09         85.43         4.27 o                         
  -1   4   8        108.96        118.87         5.13 o                         
   0   4   8         12.32         11.00         4.00 o                         
   1   4   8          6.59          4.70         3.37 o                         
   2   4   8         19.40         17.70         4.80 o                         
   3   4   8         26.94         29.52         4.68 o                         
   4   4   8          3.44         13.29         6.12 o                         
   5   4   8        174.20        140.63         8.72 o                         
   6   4   8         87.49         97.23         7.68 o                         
  -8   5   8         12.67          8.19         7.97 o                         
  -7   5   8         11.38          5.48        10.04 o                         
  -6   5   8        128.92        122.71         8.00 o                         
  -5   5   8          3.13         24.56         5.55 o                         
  -4   5   8        215.43        209.77         7.17 o                         
  -3   5   8        147.74        172.24         5.86 o                         
  -2   5   8         78.81         98.08         4.55 o                         
  -1   5   8        100.01        107.13         5.89 o                         
   0   5   8         19.16         49.04         4.31 o                         
   1   5   8         14.48          1.98         3.72 o                         
   2   5   8         17.09         14.31         4.16 o                         
   3   5   8         16.76         18.39         4.84 o                         
   4   5   8        232.12        240.20        13.04 o                         
   5   5   8          0.36          6.31         5.61 o                         
   6   5   8        278.33        241.98        10.34 o                         
  -8   6   8          1.00         -7.32        11.47 o                         
  -7   6   8        148.03        143.37        15.55 o                         
  -6   6   8         83.10         63.71         7.59 o                         
  -5   6   8        118.97        121.90         6.52 o                         
  -4   6   8         59.44         66.43         5.39 o                         
  -3   6   8         11.13         10.88         3.70 o                         
  -2   6   8         74.22         78.08         4.27 o                         
  -1   6   8         27.79         24.18         4.42 o                         
   0   6   8        382.20        287.20         7.65 o                         
   1   6   8        255.19        229.13         7.16 o                         
   2   6   8         11.36          5.53         3.75 o                         
   3   6   8          0.02         -1.87         4.51 o                         
   4   6   8          0.01         11.49         6.22 o                         
   5   6   8         48.35         38.32         8.04 o                         
   6   6   8          5.65         17.68         7.82 o                         
  -8   7   8          1.97        -10.12        14.24 o                         
  -7   7   8          9.42         -3.65        15.17 o                         
  -6   7   8         13.69          7.00         6.19 o                         
  -5   7   8          4.71         10.13         4.47 o                         
  -4   7   8          0.82          8.90         3.80 o                         
  -3   7   8         28.42         24.59         4.36 o                         
  -2   7   8        313.26        311.10         7.59 o                         
  -1   7   8          5.59          0.22         4.03 o                         
   0   7   8         12.09         20.49         3.97 o                         
   1   7   8         22.66         53.87         5.02 o                         
   2   7   8        137.93        139.13         6.35 o                         
   3   7   8          2.74         -2.93         4.79 o                         
   4   7   8          2.36          2.08         5.29 o                         
   5   7   8         41.63         37.12         7.40 o                         
   6   7   8          1.80         13.09         6.12 o                         
  -8   8   8          1.04         15.92        11.98 o                         
  -7   8   8        131.32        117.01         9.02 o                         
  -6   8   8          9.13         10.82         5.90 o                         
  -5   8   8        258.70        291.22         8.82 o                         
  -4   8   8         37.75         53.27         4.78 o                         
  -3   8   8         82.72         88.40         5.80 o                         
  -2   8   8         21.25         20.51         4.29 o                         
  -1   8   8         88.49         84.31         5.24 o                         
   0   8   8        556.53        472.73        10.22 o                         
   1   8   8        138.47        163.65         7.35 o                         
   2   8   8        120.34        153.64        10.06 o                         
   3   8   8         16.93         20.89         4.79 o                         
   4   8   8        124.78        156.21         8.83 o                         
   5   8   8         20.15         27.61        11.88 o                         
   6   8   8          8.89         19.70         5.78 o                         
  -8   9   8          0.44          6.07        16.19 o                         
  -7   9   8          8.74          3.17         8.61 o                         
  -6   9   8          0.13          5.23         6.19 o                         
  -5   9   8         15.79         13.62         5.77 o                         
  -4   9   8        395.85        452.21        13.93 o                         
  -3   9   8        553.38        538.36        10.41 o                         
  -2   9   8          2.69         -3.76         3.76 o                         
  -1   9   8         20.10         15.99         4.09 o                         
   0   9   8        275.71        246.89         7.93 o                         
   1   9   8        263.81        233.96         7.47 o                         
   2   9   8        118.83        113.77         6.61 o                         
   3   9   8          3.30          5.93         4.67 o                         
   4   9   8         47.74         44.41         7.10 o                         
   5   9   8         68.54         87.41         8.55 o                         
   6   9   8         21.10         28.46         6.58 o                         
  -8  10   8        105.54        112.06        15.20 o                         
  -7  10   8        105.99         99.60        19.46 o                         
  -6  10   8          1.91          5.43        12.22 o                         
  -5  10   8         20.07         16.98         5.16 o                         
  -4  10   8       2163.59       2163.92        27.19 o                         
  -3  10   8        488.24        497.93        11.14 o                         
  -2  10   8         11.53          8.54         4.05 o                         
  -1  10   8          0.00         -0.69         3.80 o                         
   0  10   8          9.85         13.19         4.76 o                         
   1  10   8         63.72         76.52         5.18 o                         
   2  10   8          0.01          3.75         4.90 o                         
   3  10   8         78.69         68.86         5.83 o                         
   4  10   8          1.93         16.06        11.20 o                         
   5  10   8        141.63        142.85        12.01 o                         
   6  10   8         66.42         91.39         8.62 o                         
  -7  11   8          6.80         -8.59        13.12 o                         
  -6  11   8         19.76         24.65         7.72 o                         
  -5  11   8          6.80          9.06         5.06 o                         
  -4  11   8        298.50        359.79        19.01 o                         
  -3  11   8         52.25         56.88         5.35 o                         
  -2  11   8         57.60         57.30         5.11 o                         
  -1  11   8          2.19          1.31         3.87 o                         
   0  11   8          1.61          1.95         4.14 o                         
   1  11   8          9.67          6.36         4.40 o                         
   2  11   8          0.59          0.12         4.17 o                         
   3  11   8         40.13         50.18         5.98 o                         
   4  11   8         11.00          8.88         6.35 o                         
   5  11   8         36.90         46.07        15.20 o                         
  -7  12   8          2.98         -9.24        12.13 o                         
  -6  12   8         54.11         68.54        12.64 o                         
  -5  12   8        163.13        153.58        10.30 o                         
  -4  12   8         36.94         46.58         4.73 o                         
  -3  12   8        117.16        114.57         6.27 o                         
  -2  12   8          4.78          1.28         4.06 o                         
  -1  12   8         51.28         64.36         4.94 o                         
   0  12   8        142.68        153.40         7.54 o                         
   1  12   8         45.73         41.35         4.92 o                         
   2  12   8          0.12         -0.42         4.39 o                         
   3  12   8         17.37         15.03         5.10 o                         
   4  12   8         39.06         44.78         9.05 o                         
   5  12   8          0.03          4.42        11.65 o                         
  -7  13   8         28.39          4.32         9.48 o                         
  -6  13   8        154.00        169.79         8.77 o                         
  -5  13   8          6.40         28.04         7.42 o                         
  -4  13   8         92.04        111.84         8.48 o                         
  -3  13   8          0.12         41.41         4.84 o                         
  -2  13   8          4.00         -1.53         4.48 o                         
  -1  13   8        116.61        135.59         6.97 o                         
   0  13   8         21.10         42.16         5.64 o                         
   1  13   8         20.88         35.00         7.92 o                         
   2  13   8        279.79        252.02         9.37 o                         
   3  13   8         22.44         21.36         6.48 o                         
   4  13   8         18.39         30.29         6.97 o                         
   5  13   8         70.43         62.54        13.81 o                         
  -7  14   8         31.66         17.97        12.12 o                         
  -6  14   8        173.91        177.36         9.65 o                         
  -5  14   8        172.18        176.21        10.79 o                         
  -4  14   8        206.64        244.86         9.44 o                         
  -3  14   8        563.38        542.47        11.04 o                         
  -2  14   8         12.82         13.44         4.75 o                         
  -1  14   8         48.17         46.34         5.11 o                         
   0  14   8        452.17        426.46        11.28 o                         
   1  14   8         13.00          6.74         4.45 o                         
   2  14   8         53.67         79.95         6.17 o                         
   3  14   8          3.12         10.35         6.13 o                         
   4  14   8        150.99        155.54        10.87 o                         
   5  14   8          0.06         16.33         6.78 o                         
  -6  15   8         19.16         21.15         7.88 o                         
  -5  15   8         29.83         42.29        10.34 o                         
  -4  15   8        595.14        616.63        14.28 o                         
  -3  15   8          0.86          4.35         5.41 o                         
  -2  15   8         49.61         56.30         5.96 o                         
  -1  15   8          0.70          9.02         6.20 o                         
   0  15   8         57.78         71.33         6.53 o                         
   1  15   8          0.04          9.40         4.78 o                         
   2  15   8        166.54        162.00        11.22 o                         
   3  15   8         29.61         39.27         6.82 o                         
   4  15   8         18.69         29.13         8.12 o                         
  -6  16   8          4.25         -2.55         6.64 o                         
  -5  16   8         32.48         39.20         7.57 o                         
  -4  16   8        190.22        179.96         7.86 o                         
  -3  16   8        162.25        162.10         7.99 o                         
  -2  16   8          0.80          0.14         5.07 o                         
  -1  16   8        148.35        143.61         7.75 o                         
   0  16   8         90.79         98.80         7.50 o                         
   1  16   8        141.61        141.37         9.23 o                         
   2  16   8          5.98         15.53         7.06 o                         
   3  16   8         42.40         50.12         6.88 o                         
   4  16   8          0.03         15.48         8.17 o                         
  -6  17   8         18.18          9.03         9.03 o                         
  -5  17   8         63.35         83.79        24.94 o                         
  -4  17   8        232.68        218.42         8.15 o                         
  -3  17   8        276.58        284.12        15.68 o                         
  -2  17   8          0.02         -0.48         5.14 o                         
  -1  17   8        113.90        107.55         7.20 o                         
   0  17   8         28.13         31.78         8.29 o                         
   1  17   8          1.34          8.49         5.95 o                         
   2  17   8         66.18         72.90         8.15 o                         
   3  17   8        104.99        109.86        10.27 o                         
   4  17   8         87.68        107.71        11.92 o                         
  -5  18   8         15.18         17.78         5.36 o                         
  -4  18   8        338.00        350.88        12.36 o                         
  -3  18   8         65.63         76.81         9.93 o                         
  -2  18   8         95.46        115.02         7.33 o                         
  -1  18   8         11.15         18.72         6.86 o                         
   0  18   8        186.98        193.46        10.32 o                         
   1  18   8         10.92          0.32         6.08 o                         
   2  18   8        163.29        158.80         8.94 o                         
   3  18   8          7.70         42.73         7.15 o                         
  -5  19   8         75.04         80.85         8.57 o                         
  -4  19   8         15.80         22.71         8.00 o                         
  -3  19   8         17.79         25.66         6.38 o                         
  -2  19   8         44.52         50.37         8.89 o                         
  -1  19   8        239.12        247.46        14.57 o                         
   0  19   8          5.68          3.45         5.19 o                         
   1  19   8          1.85          3.87         6.38 o                         
   2  19   8          4.78         14.16        10.78 o                         
   3  19   8        160.27        161.80         9.19 o                         
  -4  20   8         34.62         27.72         9.87 o                         
  -3  20   8         47.01         24.30         7.38 o                         
  -2  20   8         76.07         89.21        10.74 o                         
  -1  20   8          0.53         -4.10         8.02 o                         
   0  20   8         13.08         17.13         6.14 o                         
   1  20   8         21.39         20.12         8.93 o                         
   2  20   8         97.73         86.64        10.90 o                         
  -4  21   8         11.04         13.15        17.71 o                         
  -3  21   8         45.15         31.82         7.57 o                         
  -2  21   8         16.88          9.68         6.67 o                         
  -1  21   8          0.00         -5.63         5.63 o                         
   0  21   8          8.14          4.96         9.01 o                         
   1  21   8         56.29         45.85        11.12 o                         
  -2  22   8         62.15         63.12         6.85 o                         
  -1  22   8          3.18          5.42         6.55 o                         
   0  22   8          0.01          0.87         6.33 o                         
  -7   1   9          0.74         -2.40        10.24 o                         
  -6   1   9         88.68         94.17         8.43 o                         
  -5   1   9         32.61         32.23         8.23 o                         
  -4   1   9          0.04         14.09         5.23 o                         
  -3   1   9          0.99          5.29         5.81 o                         
  -2   1   9         96.53         96.11         8.82 o                         
  -1   1   9         22.65         23.27         5.05 o                         
   0   1   9        207.86        172.63         7.98 o                         
   1   1   9          0.04          0.12         3.88 o                         
   2   1   9          7.86         19.73         4.72 o                         
   3   1   9          3.12          8.16         4.74 o                         
   4   1   9        393.87        444.97        12.78 o                         
   5   1   9         12.27         27.33        17.71 o                         
  -7   2   9          4.81         13.73         8.09 o                         
  -6   2   9         45.54         54.94         8.97 o                         
  -5   2   9         59.27         66.28        10.27 o                         
  -4   2   9         29.84         34.42         5.74 o                         
  -3   2   9          0.19         13.53         7.01 o                         
  -2   2   9         81.82         85.17         5.74 o                         
  -1   2   9        168.84        172.25         7.49 o                         
   0   2   9          1.22         13.76         4.17 o                         
   1   2   9          0.43          2.33         3.67 o                         
   2   2   9        154.61        164.37         7.19 o                         
   3   2   9         12.76         14.24         4.87 o                         
   4   2   9          1.53         43.73         6.54 o                         
   5   2   9          0.42         20.64        11.63 o                         
  -7   3   9          0.26         10.17        10.40 o                         
  -6   3   9          0.00         -1.75         6.20 o                         
  -5   3   9         34.86         25.70         8.21 o                         
  -4   3   9         37.28         71.45         8.81 o                         
  -3   3   9        142.90        154.28        10.04 o                         
  -2   3   9         54.21         68.10         8.00 o                         
  -1   3   9         83.53         99.56         5.86 o                         
   0   3   9         22.30         22.27         4.75 o                         
   1   3   9         52.24         51.57         5.34 o                         
   2   3   9         11.51          8.79         5.13 o                         
   3   3   9         11.03          4.28         8.91 o                         
   4   3   9         19.18         41.73         9.93 o                         
   5   3   9         58.66         66.42        10.69 o                         
  -7   4   9         17.78         16.53        10.89 o                         
  -6   4   9          7.35         12.05         7.21 o                         
  -5   4   9         42.61         57.74        11.99 o                         
  -4   4   9        671.97        664.19        14.18 o                         
  -3   4   9        259.82        263.36         8.73 o                         
  -2   4   9         25.33         27.66         4.97 o                         
  -1   4   9        104.65        116.23         8.62 o                         
   0   4   9        104.60        105.01         6.00 o                         
   1   4   9        162.42        172.55         7.63 o                         
   2   4   9         33.09         34.67         5.45 o                         
   3   4   9          7.26          6.74         6.73 o                         
   4   4   9        223.49        248.58        12.78 o                         
   5   4   9          2.77         15.70        10.19 o                         
  -7   5   9         19.39         16.37        15.43 o                         
  -6   5   9        124.37        147.69         9.84 o                         
  -5   5   9          1.66          2.61         6.27 o                         
  -4   5   9         77.76         93.67         7.00 o                         
  -3   5   9          0.21         50.35         5.20 o                         
  -2   5   9         56.86         54.94         5.93 o                         
  -1   5   9        166.89        161.39         6.86 o                         
   0   5   9         54.85         38.80         4.87 o                         
   1   5   9          9.70         27.78         4.86 o                         
   2   5   9          8.38         20.22         5.67 o                         
   3   5   9        102.48        114.03        10.73 o                         
   4   5   9         75.16        121.48        12.19 o                         
   5   5   9         25.52         39.44        11.24 o                         
  -7   6   9          0.83         -3.21        13.78 o                         
  -6   6   9          6.15         -3.67         7.22 o                         
  -5   6   9         15.89          9.06         8.12 o                         
  -4   6   9         22.90         26.69         6.35 o                         
  -3   6   9        425.28        416.35        11.62 o                         
  -2   6   9         84.07        113.73         9.95 o                         
  -1   6   9          0.24         -3.89         3.89 o                         
   0   6   9        364.31        351.35         9.92 o                         
   1   6   9        180.88        183.99         7.32 o                         
   2   6   9        240.85        265.57        12.93 o                         
   3   6   9         17.71         33.45         7.68 o                         
   4   6   9        179.56        193.59        15.04 o                         
   5   6   9          0.01          3.11        12.57 o                         
  -7   7   9          3.96         -4.75        11.89 o                         
  -6   7   9         81.42         97.51        12.11 o                         
  -5   7   9         42.02         40.44         7.53 o                         
  -4   7   9         15.82         16.20         5.87 o                         
  -3   7   9         63.48         83.28         7.01 o                         
  -2   7   9        461.35        444.03        10.58 o                         
  -1   7   9          1.54         -4.34         4.48 o                         
   0   7   9        357.76        314.69         9.26 o                         
   1   7   9          1.02          5.21         4.45 o                         
   2   7   9          0.00         17.31         6.89 o                         
   3   7   9          9.15          5.67         6.45 o                         
   4   7   9        117.87        141.09         9.89 o                         
   5   7   9         50.47         36.69        10.55 o                         
  -7   8   9         48.95         39.28        21.57 o                         
  -6   8   9        111.34        105.60        11.92 o                         
  -5   8   9          6.05          4.39         6.74 o                         
  -4   8   9          1.97         -0.69         5.08 o                         
  -3   8   9         19.03         11.64         4.87 o                         
  -2   8   9          3.02          8.58         4.90 o                         
  -1   8   9          5.06          6.05         4.84 o                         
   0   8   9         26.11         27.83         5.05 o                         
   1   8   9          0.04          5.84         5.14 o                         
   2   8   9          6.84         10.12         7.13 o                         
   3   8   9          3.10          0.38         6.58 o                         
   4   8   9         11.58         29.40        11.68 o                         
   5   8   9         50.49         63.62        12.27 o                         
  -7   9   9         13.85          2.29        21.93 o                         
  -6   9   9          1.56        -12.10        12.10 o                         
  -5   9   9          0.12         -9.74         9.74 o                         
  -4   9   9         63.05         48.74         5.95 o                         
  -3   9   9         52.90         34.84         5.03 o                         
  -2   9   9         10.98          2.38         4.91 o                         
  -1   9   9         22.72          9.57         6.02 o                         
   0   9   9          0.75         17.26         5.21 o                         
   1   9   9        200.40        154.06         9.55 o                         
   2   9   9         32.45         23.39         5.64 o                         
   3   9   9          4.97          9.30         6.07 o                         
   4   9   9         33.45         59.51        10.98 o                         
  -7  10   9         66.33         52.55        19.35 o                         
  -6  10   9          1.49         -2.94         8.28 o                         
  -5  10   9         31.60         31.87         7.28 o                         
  -4  10   9         11.51         -4.46         6.40 o                         
  -3  10   9        186.48        178.66         8.15 o                         
  -2  10   9         53.85         42.20         5.51 o                         
  -1  10   9          4.95          6.91         4.80 o                         
   0  10   9        116.33        104.73         6.52 o                         
   1  10   9         23.84         31.53        13.16 o                         
   2  10   9          2.21          3.07         5.41 o                         
   3  10   9         42.98         61.48         6.55 o                         
   4  10   9          0.86         13.80         8.02 o                         
  -6  11   9         80.98         74.27         9.52 o                         
  -5  11   9         96.98         79.89         9.85 o                         
  -4  11   9          1.78         -5.31         5.31 o                         
  -3  11   9         41.27         43.43         6.88 o                         
  -2  11   9        167.70        195.66         9.47 o                         
  -1  11   9          9.04          8.42         5.52 o                         
   0  11   9         45.78         36.29         7.00 o                         
   1  11   9         35.91         37.30         5.95 o                         
   2  11   9         19.48         19.40         6.06 o                         
   3  11   9         87.87        109.16         9.51 o                         
   4  11   9         32.78         60.84        14.60 o                         
  -6  12   9          0.04        -10.99        10.99 o                         
  -5  12   9         14.89         10.21         6.21 o                         
  -4  12   9         42.25         35.12         7.24 o                         
  -3  12   9          1.90          1.69         5.91 o                         
  -2  12   9        196.37        209.98        10.53 o                         
  -1  12   9         27.80         22.69         6.77 o                         
   0  12   9         27.20         25.25         5.89 o                         
   1  12   9         14.51         19.94         9.89 o                         
   2  12   9          0.04          6.40         5.94 o                         
   3  12   9         59.64         59.28        10.57 o                         
   4  12   9        216.51        233.64        12.30 o                         
  -6  13   9         40.74         27.67         7.36 o                         
  -5  13   9         41.13         34.75         7.34 o                         
  -4  13   9         44.59         53.61         6.56 o                         
  -3  13   9         51.33         56.36         7.22 o                         
  -2  13   9        155.16        186.99        11.97 o                         
  -1  13   9          3.48          6.75         7.32 o                         
   0  13   9         16.60         12.67        10.64 o                         
   1  13   9        220.36        221.78        11.49 o                         
   2  13   9         44.87         55.76         9.90 o                         
   3  13   9         47.64         56.24         6.58 o                         
  -5  14   9          8.32          3.85        11.16 o                         
  -4  14   9        258.12        266.32        12.01 o                         
  -3  14   9         73.41         67.35         6.94 o                         
  -2  14   9        153.72        151.45        10.45 o                         
  -1  14   9         20.25         11.67         6.14 o                         
   0  14   9        379.37        353.70        11.45 o                         
   1  14   9        170.37        145.49         8.18 o                         
   2  14   9        259.24        247.09        10.26 o                         
   3  14   9         30.03         34.34         6.67 o                         
  -5  15   9          5.29         -8.62         8.62 o                         
  -4  15   9        175.50        155.13         8.87 o                         
  -3  15   9          7.97          2.47         5.73 o                         
  -2  15   9          1.13          4.58         5.76 o                         
  -1  15   9          0.80         -0.25         7.13 o                         
   0  15   9         42.18         46.92         9.09 o                         
   1  15   9         98.72        109.83         8.97 o                         
   2  15   9         46.76         55.94        10.34 o                         
   3  15   9         29.29         30.88         7.84 o                         
  -5  16   9         91.86         69.25         8.21 o                         
  -4  16   9        414.22        382.36        12.65 o                         
  -3  16   9         77.28         63.36         8.03 o                         
  -2  16   9         30.99         35.88         8.56 o                         
  -1  16   9         41.52         33.25         7.54 o                         
   0  16   9          2.37          0.50         5.95 o                         
   1  16   9        230.24        214.92        14.43 o                         
   2  16   9          0.43          9.70        11.36 o                         
  -4  17   9        151.79        141.13         9.38 o                         
  -3  17   9          1.62        -12.22        12.22 o                         
  -2  17   9        251.80        284.98        10.96 o                         
  -1  17   9          3.56         -6.03         6.03 o                         
   0  17   9         40.51         28.99         7.02 o                         
   1  17   9         27.68         19.10        12.69 o                         
   2  17   9          0.38         12.06         7.43 o                         
  -3  18   9         31.78         25.11         9.39 o                         
  -2  18   9         34.44         40.75         9.01 o                         
  -1  18   9         21.09          8.25         6.71 o                         
   0  18   9        129.78        141.61        15.34 o                         
   1  18   9         37.76         29.19         9.27 o                         
  -2  19   9        101.84        102.02         9.45 o                         
  -1  19   9          5.83          6.98         9.63 o                         
   0  19   9         17.86         10.12         8.40 o                         
  -6   0  10         38.04         21.73        11.46 o                         
  -5   0  10         10.14         22.50        14.24 o                         
  -4   0  10          4.71         12.82         8.31 o                         
  -3   0  10          0.40         14.23        10.66 o                         
  -2   0  10        110.83        117.76        13.47 o                         
  -1   0  10          0.18          3.83         7.80 o                         
   0   0  10        332.95        349.69        19.26 o                         
   1   0  10        165.58        175.54        12.09 o                         
   2   0  10         23.43         65.51        13.66 o                         
   3   0  10        397.85        418.13        26.30 o                         
   4   0  10        109.30        114.41        14.90 o                         
  -6   1  10          2.58          8.78         8.21 o                         
  -5   1  10        100.25        132.81         8.24 o                         
  -4   1  10         30.40         42.75         7.69 o                         
  -3   1  10         86.98         93.15        10.06 o                         
  -2   1  10        204.20        249.24         9.75 o                         
  -1   1  10          1.66          7.31         5.34 o                         
   0   1  10         35.59         68.02         9.57 o                         
   1   1  10          0.08         11.84         5.98 o                         
   2   1  10        255.05        255.13        12.12 o                         
   3   1  10          3.18         23.27        15.62 o                         
   4   1  10          2.75         17.41         7.70 o                         
  -6   2  10          1.68          2.81        12.33 o                         
  -5   2  10        176.41        191.00        12.05 o                         
  -4   2  10          6.36         13.61         5.89 o                         
  -3   2  10         10.98         40.46         8.30 o                         
  -2   2  10        338.93        376.12        12.30 o                         
  -1   2  10        182.57        197.54         8.97 o                         
   0   2  10         29.67         46.39         7.91 o                         
   1   2  10          2.57         10.63         6.94 o                         
   2   2  10          1.29         16.29         8.45 o                         
   3   2  10          0.51         20.74        10.88 o                         
   4   2  10         24.80         22.22         8.25 o                         
  -6   3  10          1.04         -0.96        11.31 o                         
  -5   3  10         22.66         45.38         9.65 o                         
  -4   3  10          0.28          8.28         5.82 o                         
  -3   3  10        375.62        409.66        22.13 o                         
  -2   3  10         46.65         85.27        14.14 o                         
  -1   3  10         61.51         79.06         7.28 o                         
   0   3  10        121.06        101.74         8.03 o                         
   1   3  10          7.49          7.18         6.25 o                         
   2   3  10          9.56         16.03         6.41 o                         
   3   3  10        117.47        134.29         9.43 o                         
   4   3  10         13.17         21.88        11.29 o                         
  -6   4  10         54.53         68.34        16.52 o                         
  -5   4  10          1.53         15.03         7.02 o                         
  -4   4  10          3.73         17.24        11.28 o                         
  -3   4  10          7.56         20.90        12.41 o                         
  -2   4  10        220.50        238.41        15.51 o                         
  -1   4  10          0.01         10.52         7.77 o                         
   0   4  10         87.32         99.07         7.81 o                         
   1   4  10         76.17         87.07         7.13 o                         
   2   4  10          0.84          8.29         5.37 o                         
   3   4  10          3.14         13.82         8.02 o                         
  -6   5  10         15.99         -1.81         8.65 o                         
  -5   5  10         53.19         54.55        10.39 o                         
  -4   5  10        113.25        106.72        10.21 o                         
  -3   5  10        289.16        312.64        21.97 o                         
  -2   5  10          5.66          6.58         8.41 o                         
  -1   5  10         11.70         29.88         8.74 o                         
   0   5  10          0.27         12.17         6.92 o                         
   1   5  10         39.39         61.62         9.53 o                         
   2   5  10         13.75         16.87         7.68 o                         
   3   5  10          9.99         33.22         9.67 o                         
  -6   6  10         13.80         16.46        16.28 o                         
  -5   6  10          4.91          2.07         7.57 o                         
  -4   6  10         30.90         26.55         6.78 o                         
  -3   6  10         99.90        111.72         8.63 o                         
  -2   6  10         35.92         44.62         7.08 o                         
  -1   6  10          0.24         18.11        10.14 o                         
   0   6  10         36.01         35.88         7.34 o                         
   1   6  10          4.05          5.53         6.07 o                         
   2   6  10         26.95         38.86         6.68 o                         
   3   6  10        126.85        153.51         9.80 o                         
  -6   7  10         71.45         60.76        10.89 o                         
  -5   7  10          0.35         -4.94         7.75 o                         
  -4   7  10          0.60         -4.80         6.62 o                         
  -3   7  10          4.21          4.39         7.69 o                         
  -2   7  10          6.13          3.46         8.72 o                         
  -1   7  10        132.24        134.37         7.94 o                         
   0   7  10          1.35          5.18         5.69 o                         
   1   7  10         23.56         35.02         6.63 o                         
   2   7  10         12.31         24.02         6.78 o                         
   3   7  10        249.51        246.23        30.55 o                         
  -5   8  10         86.93         72.84        14.03 o                         
  -4   8  10         11.59          6.71         9.62 o                         
  -3   8  10          0.18          1.02         7.78 o                         
  -2   8  10         40.86         35.74         7.15 o                         
  -1   8  10        128.40        126.38         8.10 o                         
   0   8  10          2.84         -4.79         5.35 o                         
   1   8  10          6.62         11.04         7.43 o                         
   2   8  10        109.55        106.40         9.98 o                         
   3   8  10         10.44         23.68        15.04 o                         
  -5   9  10         12.74        -11.13        16.59 o                         
  -4   9  10         94.12         76.41        15.13 o                         
  -3   9  10          3.73          6.81         7.96 o                         
  -2   9  10         47.02         33.59         8.56 o                         
  -1   9  10         19.75         11.55         6.52 o                         
   0   9  10          2.38          5.73         6.45 o                         
   1   9  10          5.85         10.40         5.20 o                         
   2   9  10          6.17         14.70         7.22 o                         
   3   9  10          0.18          1.17         8.00 o                         
  -5  10  10        111.06         74.10        22.89 o                         
  -4  10  10         21.51         -1.23        15.54 o                         
  -3  10  10        195.32        231.26        16.68 o                         
  -2  10  10         19.09          5.16         7.03 o                         
  -1  10  10          0.59          4.57         6.62 o                         
   0  10  10          7.46          8.04         8.52 o                         
   1  10  10         70.55         66.98         8.52 o                         
   2  10  10         21.65         16.47         6.10 o                         
  -5  11  10          0.08        -13.42        18.09 o                         
  -4  11  10          7.49         -8.73        17.82 o                         
  -3  11  10        283.89        300.62        15.95 o                         
  -2  11  10         34.48         47.42         9.26 o                         
  -1  11  10        111.22        109.89        14.17 o                         
   0  11  10          0.24          0.02         6.05 o                         
   1  11  10        151.27        138.87        13.41 o                         
   2  11  10         60.42         63.56         9.77 o                         
  -4  12  10         14.08         -4.30        15.01 o                         
  -3  12  10         17.40         11.79         9.56 o                         
  -2  12  10        190.25        206.22        25.13 o                         
  -1  12  10        102.34         94.23        12.90 o                         
   0  12  10          0.20         -4.41         8.67 o                         
   1  12  10        102.43        141.14        12.75 o                         
   2  12  10        125.12        123.16        11.46 o                         
  -4  13  10         48.42         33.15        13.00 o                         
  -3  13  10         90.26         85.34        12.15 o                         
  -2  13  10         75.45         87.21        10.59 o                         
  -1  13  10         35.76         30.03        10.13 o                         
   0  13  10         14.78         16.00         9.08 o                         
   1  13  10        143.45        137.83         9.57 o                         
  -3  14  10          0.71         14.04         9.01 o                         
  -2  14  10          9.87          5.15        11.87 o                         
  -1  14  10        101.50         94.55        12.52 o                         
   0  14  10          6.92         11.83         8.42 o                         
   1  14  10         17.09         28.97        11.07 o                         
  -2  15  10        139.03        138.64        16.09 o                         
  -1  15  10         15.03         21.15        15.69 o                         
   0  15  10          9.00         -6.78         8.86 o                         
  -4   1  11          0.41         13.51         9.12 o                         
  -3   1  11        127.87        197.74        24.58 o                         
  -2   1  11          0.12         16.84        13.12 o                         
  -1   1  11         33.82         37.07         8.38 o                         
   0   1  11         39.69         53.61        17.22 o                         
   1   1  11          9.76         16.31         9.84 o                         
  -4   2  11         70.49         93.09        16.04 o                         
  -3   2  11        190.43        261.08        30.24 o                         
  -2   2  11         26.82         49.74        14.58 o                         
  -1   2  11          8.80         24.42         6.96 o                         
   0   2  11         14.07         44.39        15.16 o                         
   1   2  11        131.49        171.52        11.66 o                         
  -4   3  11          4.95         27.79        14.39 o                         
  -3   3  11         16.31         34.57         9.84 o                         
  -2   3  11        139.56        142.50        11.86 o                         
  -1   3  11          1.91         13.72        11.90 o                         
   0   3  11         14.57         18.55         7.92 o                         
   1   3  11          6.99         23.84         9.35 o                         
  -4   4  11        196.14        215.27        27.60 o                         
  -3   4  11        522.56        686.60        29.79 o                         
  -2   4  11          0.15         30.79        14.39 o                         
  -1   4  11         81.72        101.30        15.46 o                         
   0   4  11          0.30          7.56        10.16 o                         
   1   4  11         18.60         39.46         9.38 o                         
  -4   5  11          8.64         76.49        13.50 o                         
  -3   5  11         51.35        161.53        72.77 o                         
  -2   5  11        113.63        108.63        11.13 o                         
  -1   5  11         32.46         86.35        12.90 o                         
   0   5  11          0.39         -9.39        12.06 o                         
   1   5  11         16.72         52.38         7.60 o                         
  -3   6  11         73.83         43.51        34.40 o                         
  -2   6  11          6.83         17.31        14.39 o                         
  -1   6  11        195.97        215.63        16.10 o                         
   0   6  11         24.96         22.04         8.03 o                         
   1   6  11         59.12         56.03        12.86 o                         
  -3   7  11        127.96        136.07        19.44 o                         
  -2   7  11          2.19          7.84        15.04 o                         
  -1   7  11        234.47        311.90        38.41 o                         
   0   7  11         17.72         22.97         8.00 o                         
  -3   8  11         53.14         60.28        16.88 o                         
  -2   8  11          0.09         -8.01        10.81 o                         
  -1   8  11         28.42         72.01        15.65 o                         
   0   8  11         52.85         52.37         8.37 o                         
  -2   9  11         50.77         40.18         8.65 o                         
  -1   9  11          0.09         28.63        12.94 o                         
                                                                                
